# Supplementary material for: Differential DNA Methylation Encodes Proliferation and Senescence Programs in Human Adipose-Derived Mesenchymal Stem Cells
Source: Front Genet. 2020 Apr 15;11:346. doi: 10.3389/fgene.2020.00346 (PMC7174643; doi:10.3389/fgene.2020.00346)
Supplement: Supplementary file 2 [file Table_1.XLSX]

## Sheet: Table S1
chr	start	end	meth.diff	pvalue	qvalue	annot.symbol	Annotation	perc.mC_ASC_5_AZA_12_10	perc.mC_ASC_5_AZA_4_10	perc.mC_ASC_DMSO_12_10	perc.mC_ASC_DMSO_4_10
chr1	33307001	33307500	3.3285	0.00431886	0.0793186	A3GALT2	hg38_genes_exons;hg38_genes_introns;hg38_cpg_islands;hg38_cpg_shores	40.3714	32.6474	31.8412	33.2728
chr1	94064501	94065000	-8.10061	0.00986172	0.12591	ABCA4	hg38_genes_1to5kb;hg38_genes_introns;hg38_cpg_inter	85.6	82.2581	100	90.2439
chr1	179138501	179139000	-10.3242	4.77788e-05	0.00458253	ABL2	hg38_genes_introns;hg38_cpg_inter	81.25	89.3204	95.3846	96.3115
chr1	179586501	179587000	-8.65398	0.000110707	0.0082222	ABL2	hg38_genes_promoters;hg38_genes_1to5kb	31.9095	24.7423	49.5238	33.7171
chr1	1292001	1292500	-10.7074	0.00221843	0.0540109	ACAP3	hg38_genes_exons;hg38_genes_3UTRs;hg38_cpg_islands	40.1639	54.8507	64.5161	59.4502
chr1	1295501	1296000	4.85611	0.0435587	0.264335	ACAP3	hg38_genes_promoters;hg38_genes_exons;hg38_genes_introns;hg38_cpg_shores	86.6397	86.8421	71.1864	85.8491
chr1	1299501	1300000	-7.9646	0.00792391	0.112553	ACAP3	hg38_genes_promoters;hg38_genes_1to5kb;hg38_genes_exons;hg38_genes_introns;hg38_cpg_shores	90.9091	92.5	100	100
chr1	1302501	1303000	8.54576	0.033699	0.234269	ACAP3	hg38_genes_1to5kb;hg38_genes_exons;hg38_genes_introns;hg38_genes_3UTRs;hg38_cpg_inter	81.4815	81.6794	75.7576	72.1154
chr1	1308001	1308500	-1.25311	0.00318375	0.0667556	ACAP3	hg38_genes_promoters;hg38_genes_1to5kb;hg38_genes_5UTRs;hg38_genes_exons;hg38_genes_introns;hg38_cpg_islands	1.78069	2.1327	1.39535	3.7889
chr1	54542001	54542500	1.3016	0.0221543	0.191309	ACOT11	hg38_genes_promoters;hg38_genes_exons;hg38_genes_introns;hg38_cpg_islands;hg38_cpg_shores	1.45278	6.20214	0.96463	2.98507
chr1	54584501	54585000	-4.00523	0.00269097	0.0603198	ACOT11	hg38_genes_exons;hg38_genes_introns;hg38_cpg_inter	84.3042	87.1907	88.9655	90.134
chr1	54590001	54590500	-25.7752	0.0210657	0.186402	ACOT11	hg38_genes_introns;hg38_cpg_inter	50	25.8065	50	61.5385
chr1	6290001	6290500	-16.4882	0.0182678	0.172919	ACOT7	hg38_genes_introns;hg38_cpg_inter	67.5676	77.7778	76	100
chr1	6300501	6301000	-4.30043	0.0174485	0.168902	ACOT7	hg38_genes_1to5kb;hg38_genes_introns;hg38_cpg_inter	86.6469	84.2271	72.7273	90.0612
chr1	6312001	6312500	-10.141	5.60154e-05	0.00508392	ACOT7	hg38_genes_introns;hg38_cpg_inter	86.4629	82.9146	81.8182	96.4286
chr1	6327001	6327500	-3.54451	0.0105088	0.13025	ACOT7	hg38_genes_exons;hg38_genes_introns;hg38_cpg_inter	90.6574	90.991	96.5986	93.5841
chr1	6349501	6350000	-5.5393	0.0060248	0.0962927	ACOT7	hg38_genes_5UTRs;hg38_genes_exons;hg38_genes_introns;hg38_cpg_inter	83.8816	84.9231	89.2045	90.3846
chr1	6396001	6396500	3.39227	0.0179506	0.17134	ACOT7	hg38_genes_1to5kb;hg38_cpg_shores;hg38_cpg_shelves	93.6543	90.9859	87.3418	89.8246
chr1	147652501	147653000	7.38295	0.000923154	0.0321683	ACP6	hg38_genes_1to5kb;hg38_genes_exons;hg38_genes_introns;hg38_genes_3UTRs;hg38_cpg_inter	99.1071	98.8095	88.6364	93.3333
chr1	147908001	147908500	-7.80386	0.00213914	0.0527903	ACP6	hg38_genes_exons;hg38_cpg_islands;hg38_cpg_shores	75.8333	79.5139	82.4561	86.1582
chr1	27322001	27322500	1.04298	0.0132433	0.146411	ACTG1P20	hg38_genes_1to5kb	2.02643	2.76163	0.359712	1.40135
chr1	17767001	17767500	15.8792	0.0336235	0.234054	ACTL8	hg38_genes_introns;hg38_cpg_inter	68.0272	38.2353	10	54.1667
chr1	17767501	17768000	-14.4444	0.0116625	0.137512	ACTL8	hg38_genes_introns;hg38_cpg_inter	49.0385	51.6129	84.2105	56.701
chr1	18110001	18110500	-0.9055	0.0367371	0.24366	ACTL8	hg38_genes_exons	2.62217	2.51756	3.45865	3.47985
chr1	3017001	3017500	7.80795	0.0241741	0.199636	ACTRT2	hg38_genes_1to5kb;hg38_cpg_inter	51.6807	47.5336	33.6134	45.7031
chr1	3030001	3030500	-5.48866	0.0186203	0.174951	ACTRT2	hg38_cpg_inter	73.2938	75.0562	75.5725	81.0748
chr1	155050501	155051000	0.699018	0.0444946	0.267062	ADAM15	hg38_genes_promoters;hg38_genes_1to5kb;hg38_genes_exons;hg38_genes_introns	2.9899	3.21303	3.05344	2.17462
chr1	155051001	155051500	1.53614	0.00120998	0.03793	ADAM15	hg38_genes_promoters;hg38_genes_1to5kb;hg38_genes_5UTRs;hg38_genes_exons;hg38_genes_introns;hg38_cpg_islands	3.04	3.9834	0.849858	2.48204
chr1	150549501	150550000	1.43969	0.0207557	0.184739	ADAMTSL4	hg38_genes_1to5kb;hg38_genes_5UTRs;hg38_genes_exons;hg38_genes_introns;hg38_cpg_islands;hg38_cpg_shores	3.15236	3.64444	3.18182	1.77638
chr1	31743001	31743500	-8.41012	0.000415447	0.0194268	ADGRB2	hg38_genes_1to5kb;hg38_genes_exons;hg38_genes_introns;hg38_cpg_islands;hg38_cpg_shores	65.3846	60.3133	72.3005	70.8995
chr1	31788501	31789000	1.95861	0.0156641	0.16013	ADGRB2	hg38_genes_promoters;hg38_cpg_islands;hg38_cpg_shores	3.29949	4.73934	0.611621	2.8481
chr1	81615501	81616000	-8.69927	3.17957e-05	0.00343782	ADGRL2	hg38_genes_introns;hg38_cpg_inter	85.5346	90.4348	90	98.5294
chr1	81800001	81800500	2.33563	0.00309881	0.0657001	ADGRL2	hg38_genes_promoters;hg38_genes_5UTRs;hg38_genes_exons;hg38_genes_introns;hg38_cpg_islands;hg38_cpg_shores	1.11857	5.81395	0	0.514139
chr1	81802001	81802500	-0.947909	0.00171623	0.0462736	ADGRL2	hg38_genes_introns;hg38_cpg_islands	1.33438	0.71977	1.90337	1.9
chr1	36085001	36085500	-13.1776	0.00251797	0.0580137	ADPRHL2	hg38_genes_1to5kb	65.4412	69.2308	79.6296	80.4598
chr1	244452001	244452500	2.67125	0.0321463	0.229132	ADSS	hg38_genes_promoters;hg38_genes_5UTRs;hg38_genes_exons;hg38_cpg_islands;hg38_cpg_shores	8.02139	3.8961	0	3.34129
chr1	244731001	244731500	-7.39852	0.0303192	0.222712	ADSS	hg38_genes_promoters;hg38_genes_exons;hg38_cpg_islands;hg38_cpg_shores	11.2782	12.8205	3.0303	25.4335
chr1	48653001	48653500	-17.5163	0.0389425	0.250529	AGBL4	hg38_genes_exons;hg38_genes_introns;hg38_cpg_inter	65.9091	62.5	72.7273	85.2941
chr1	48776501	48777000	1.90429	5.70224e-05	0.00515226	AGBL4	hg38_genes_introns	3.83959	3.5249	1.00143	2.12625
chr1	49842001	49842500	26.7667	0.0114387	0.135916	AGBL4	hg38_genes_introns;hg38_cpg_inter	52.381	44.4444	18.1818	23.3333
chr1	50359001	50359500	19.6429	0.0369853	0.244411	AGBL4	hg38_cpg_inter	61.5385	60	41.1765	41.0256
chr1	50418501	50419000	-1.39409	0.0153666	0.158413	AGBL4	hg38_genes_1to5kb	2.35732	2.17391	5.37897	3.19361
chr1	15584501	15585000	1.48865	0.0303744	0.222848	AGMAT	hg38_genes_5UTRs;hg38_genes_exons;hg38_genes_introns;hg38_cpg_islands;hg38_cpg_shores	4.35754	6.62983	2.60521	4.64462
chr1	35869501	35870000	17.0685	0.000762295	0.0284561	AGO1	hg38_genes_promoters;hg38_genes_5UTRs;hg38_genes_exons;hg38_genes_introns;hg38_cpg_inter	93.4066	95.5556	55	87.8049
chr1	35883501	35884000	4.49469	0.00831019	0.114841	AGO1	hg38_genes_introns;hg38_cpg_islands;hg38_cpg_shores	13.347	13.6628	4.34783	10.3982
chr1	36085001	36085500	-13.1776	0.00251797	0.0580137	AGO1	hg38_genes_promoters	65.4412	69.2308	79.6296	80.4598
chr1	35807501	35808000	1.57539	0.0424959	0.261135	AGO4	hg38_genes_promoters;hg38_cpg_islands;hg38_cpg_shores	6.81319	1.06383	0.636943	2.38806
chr1	1018001	1018500	-4.63667	0.0403586	0.254826	AGRN	hg38_genes_1to5kb;hg38_cpg_shores	84.2105	90.0524	90.4	91.9811
chr1	1019001	1019500	7.79546	3.95112e-11	5.0132e-08	AGRN	hg38_genes_promoters;hg38_genes_1to5kb;hg38_cpg_islands;hg38_cpg_shores	12.7907	4.96689	0.925926	2.62097
chr1	1024501	1025000	8.2913	0.00310812	0.0658075	AGRN	hg38_genes_introns;hg38_cpg_shelves	77.5591	83.6177	71.7557	72.9084
chr1	1033501	1034000	2.77915	0.0152635	0.157896	AGRN	hg38_genes_promoters;hg38_genes_1to5kb;hg38_genes_introns;hg38_cpg_islands	9.29134	11.9241	3.94737	8.49858
chr1	1034501	1035000	9.53115	0.00262075	0.0594112	AGRN	hg38_genes_promoters;hg38_genes_5UTRs;hg38_genes_exons;hg38_genes_introns;hg38_cpg_islands;hg38_cpg_shores	26.0417	25.1282	8.10811	17.5115
chr1	1049001	1049500	-8.78084	0.000280387	0.0150557	AGRN	hg38_genes_1to5kb;hg38_genes_exons;hg38_genes_introns;hg38_cpg_islands;hg38_cpg_shores	83.1776	72.9282	95.2381	87.9012
chr1	1051501	1052000	-6.07997	0.00299329	0.0642233	AGRN	hg38_genes_promoters;hg38_genes_1to5kb;hg38_genes_exons;hg38_genes_introns;hg38_cpg_shelves	77.7551	72.3716	80.6306	81.7121
chr1	1054501	1055000	6.81412	0.0233883	0.196248	AGRN	hg38_genes_promoters;hg38_genes_exons;hg38_genes_introns;hg38_genes_3UTRs;hg38_cpg_islands;hg38_cpg_shores	74.0413	80.5556	59.6774	73.991
chr1	1055001	1055500	-4.54264	0.0444971	0.267062	AGRN	hg38_genes_promoters;hg38_genes_exons;hg38_genes_introns;hg38_genes_3UTRs;hg38_cpg_islands;hg38_cpg_shores	86.4865	92.4731	90	92.9204
chr1	230753501	230754000	-7.02437	0.0481639	0.27704	AGT	hg38_genes_introns;hg38_cpg_inter	16.0714	16.3522	25	23.0337
chr1	230759501	230760000	23.9286	0.0054514	0.0909419	AGT	hg38_genes_introns;hg38_cpg_inter	50	34.375	20	15.2174
chr1	231021001	231021500	-6.70774	0.0202002	0.182703	AGT	hg38_genes_promoters	87.5776	90	98.3871	92.7273
chr1	246931001	246931500	0.995126	0.0105565	0.130449	AHCTF1	hg38_genes_promoters;hg38_genes_5UTRs;hg38_genes_exons;hg38_genes_introns;hg38_cpg_islands;hg38_cpg_shores	1.85567	2.26537	0.3861	1.28535
chr1	27548001	27548500	-7.23812	0.00358581	0.0714894	AHDC1	hg38_genes_exons;hg38_cpg_islands;hg38_cpg_shores	83.2845	74.6667	70	87.5691
chr1	27551001	27551500	-9.02126	0.000324564	0.0165429	AHDC1	hg38_genes_exons;hg38_cpg_islands;hg38_cpg_shores	67.9245	71.5232	77.5194	78.5124
chr1	27575001	27575500	1.93942	0.0160123	0.161699	AHDC1	hg38_genes_introns;hg38_cpg_islands;hg38_cpg_shores	4.70914	1.9656	0	1.41593
chr1	27602001	27602500	19.7682	0.00394268	0.0754075	AHDC1	hg38_genes_introns;hg38_cpg_shores	25	28.5714	0	9.09091
chr1	27604001	27604500	-1.35443	0.0317859	0.228022	AHDC1	hg38_genes_promoters;hg38_genes_1to5kb;hg38_genes_5UTRs;hg38_genes_exons;hg38_genes_introns;hg38_cpg_shores	1.95059	3.30579	0.294985	5.13468
chr1	27604501	27605000	-24.8196	0.00260578	0.0592299	AHDC1	hg38_genes_promoters;hg38_genes_1to5kb;hg38_cpg_shores	31.6667	33.3333	92.3077	46.5116
chr1	4653001	4653500	15.5412	0.00251044	0.0579736	AJAP1	hg38_genes_1to5kb;hg38_cpg_shores	44.6541	58	39.4737	32.381
chr1	4965001	4965500	-16.7626	0.0130161	0.14511	AJAP1	hg38_genes_introns;hg38_cpg_inter	19.7183	30	42.8571	37.931
chr1	5481001	5481500	-20.9927	0.00111123	0.035923	AJAP1	hg38_genes_exons;hg38_genes_introns;hg38_cpg_inter	72.5	56.5217	88.2353	83.0508
chr1	5490501	5491000	-12.6023	0.0349194	0.237999	AJAP1	hg38_genes_1to5kb;hg38_genes_exons;hg38_genes_introns;hg38_cpg_inter	10.3448	12.766	19.2308	26.5625
chr1	5649001	5649500	38.8367	1.09171e-05	0.00158788	AJAP1	hg38_genes_introns;hg38_cpg_inter	50	56.25	23.0769	12.1212
chr1	5671001	5671500	11.3745	0.0400549	0.25392	AJAP1	hg38_genes_1to5kb;hg38_cpg_inter	29.7297	27.2727	23.5294	16.092
chr1	5704001	5704500	10.8974	0.0374031	0.245412	AJAP1	hg38_cpg_inter	35.2632	18.1818	14.8936	26.3158
chr1	5776001	5776500	-11.7298	0.0471489	0.274565	AJAP1	hg38_cpg_inter	70.7317	60.3774	80	75.6303
chr1	5814001	5814500	8.62089	0.0472678	0.274782	AJAP1	hg38_cpg_inter	47.9532	45.0331	42.8571	35.2518
chr1	5822501	5823000	6.89681	0.00863305	0.117351	AJAP1	hg38_cpg_inter	78.117	81.1927	70.4403	73.2899
chr1	65148001	65148500	3.85363	0.00175005	0.0468625	AK4	hg38_genes_promoters;hg38_genes_1to5kb;hg38_genes_5UTRs;hg38_genes_exons;hg38_genes_introns;hg38_cpg_islands	2.32558	7.31707	0	1.41844
chr1	77497001	77497500	-5.26909	0.014218	0.151776	AK5	hg38_genes_introns;hg38_cpg_inter	80.0595	88.2845	84.7222	90.5199
chr1	38991001	38991500	-1.24313	0.00700221	0.105479	AKIRIN1	hg38_genes_promoters;hg38_genes_5UTRs;hg38_genes_exons;hg38_cpg_islands	1.53531	2.09003	3.5225	2.96296
chr1	108963001	108963500	-1.29078	0.00323013	0.0674848	AKNAD1	hg38_genes_promoters;hg38_genes_5UTRs;hg38_genes_exons;hg38_genes_introns	1.54015	1.23348	2.33546	2.76134
chr1	19312001	19312500	0.843932	0.0150411	0.156523	AKR7A2	hg38_genes_promoters;hg38_genes_1to5kb;hg38_genes_5UTRs;hg38_genes_exons	3.98804	2.88426	1.76516	2.79429
chr1	19274001	19274500	2.57062	0.00357516	0.071369	AKR7L	hg38_genes_promoters;hg38_genes_1to5kb;hg38_genes_5UTRs;hg38_genes_exons;hg38_cpg_islands;hg38_cpg_shores	16.7548	15.8505	12.1134	14.7549
chr1	19300001	19300500	-9.67409	0.00395906	0.07557	AKR7L	hg38_cpg_inter	87.8505	83.3333	100	94.382
chr1	18861001	18861500	-8.88433	0.0166981	0.16502	ALDH4A1	hg38_genes_introns;hg38_cpg_inter	72.0339	65.9794	79.7101	76.2626
chr1	18875001	18875500	3.30039	0.0446273	0.26739	ALDH4A1	hg38_genes_exons;hg38_genes_introns;hg38_genes_3UTRs;hg38_cpg_shores;hg38_cpg_shelves	15.3846	14.0351	9.01288	12.5224
chr1	18883001	18883500	-2.2408	0.0480312	0.276765	ALDH4A1	hg38_genes_exons;hg38_genes_introns;hg38_genes_3UTRs;hg38_cpg_islands;hg38_cpg_shores	90.3811	91.8963	92.0245	94.0526
chr1	18898501	18899000	-4.89358	0.0498109	0.281762	ALDH4A1	hg38_genes_introns;hg38_cpg_shelves	89.6175	86.9048	100	90.7407
chr1	95072501	95073000	2.15874	0.00145965	0.0422911	ALG14	hg38_genes_promoters;hg38_genes_5UTRs;hg38_genes_exons;hg38_genes_introns;hg38_cpg_islands;hg38_cpg_shores	5.46529	0.592885	1.02564	1.28411
chr1	63367001	63367500	3.24276	0.000713035	0.0273088	ALG6	hg38_genes_promoters;hg38_cpg_islands;hg38_cpg_shores	5.08475	5.6338	0.719424	2.55009
chr1	63367501	63368000	-1.09042	0.0401967	0.25439	ALG6	hg38_genes_promoters;hg38_genes_5UTRs;hg38_genes_exons;hg38_genes_introns;hg38_cpg_islands	2.23979	1.51803	3.33333	2.90163
chr1	21551501	21552000	5.57488	0.0219539	0.190211	ALPL	hg38_genes_introns;hg38_cpg_inter	69.8039	74.1379	63.2838	83.0275
chr1	21562501	21563000	-6.02342	0.0157187	0.160361	ALPL	hg38_genes_introns;hg38_cpg_inter	92	90.2439	95.5556	97.4576
chr1	21593501	21594000	-6.8188	0.00754887	0.109687	ALPL	hg38_cpg_inter	80.4233	79.8206	87.2549	86.8098
chr1	110068001	110068500	-6.64915	0.00548641	0.0912705	ALX3	hg38_genes_1to5kb;hg38_genes_introns;hg38_cpg_islands	29.1581	28.5388	39.759	32.8244
chr1	110069001	110069500	-16.1312	2.25972e-10	2.36172e-07	ALX3	hg38_genes_1to5kb;hg38_genes_introns;hg38_cpg_islands	27.5132	7.33945	52	32.5048
chr1	110069501	110070000	9.29391	0.00804231	0.11316	ALX3	hg38_genes_1to5kb;hg38_genes_introns;hg38_cpg_islands	58.8865	51.8987	18.1818	48.9583
chr1	110070001	110070500	1.9753	0.0353177	0.239095	ALX3	hg38_genes_exons;hg38_genes_introns;hg38_cpg_islands	18.024	18.9058	15.8746	16.7558
chr1	110130001	110130500	2.62679	0.00476288	0.0838286	ALX3	hg38_cpg_islands;hg38_cpg_shores	5.76408	2.1978	0	2.26804
chr1	109509501	109510000	0.655822	0.047644	0.275799	AMIGO1	hg38_genes_promoters;hg38_genes_5UTRs;hg38_genes_exons;hg38_cpg_islands;hg38_cpg_shores	2.38806	2.52588	1.73697	1.83585
chr1	109619501	109620000	-1.90564	0.0372309	0.245235	AMPD2	hg38_genes_promoters;hg38_genes_1to5kb;hg38_genes_5UTRs;hg38_genes_exons;hg38_genes_introns	0.689655	2.71903	0	3.82653
chr1	109620001	109620500	-4.49922	0.0434307	0.264062	AMPD2	hg38_genes_promoters;hg38_genes_1to5kb;hg38_genes_5UTRs;hg38_genes_exons;hg38_genes_introns;hg38_cpg_islands;hg38_cpg_shores	6.71937	0	0	10.5528
chr1	109626501	109627000	7.39216	0.00200576	0.0508938	AMPD2	hg38_genes_promoters;hg38_genes_1to5kb;hg38_genes_5UTRs;hg38_genes_exons;hg38_genes_introns;hg38_cpg_inter	98.2301	95.3488	93.617	88.5057
chr1	109787001	109787500	-13.3333	0.0039735	0.0756767	AMPD2	hg38_cpg_inter	90	83.3333	100	100
chr1	213015501	213016000	2.6218	0.00671923	0.102794	ANGEL2	hg38_genes_promoters;hg38_genes_1to5kb;hg38_genes_5UTRs;hg38_genes_exons;hg38_genes_introns;hg38_cpg_islands;hg38_cpg_shores	5.18784	6.08899	1.81818	3.26264
chr1	145964501	145965000	1.28259	0.027435	0.212353	ANKRD34A	hg38_genes_promoters;hg38_genes_1to5kb;hg38_genes_5UTRs;hg38_genes_exons	3.39476	4.19236	2.56822	2.40296
chr1	145872001	145872500	2.81441	0.00403925	0.076317	ANKRD35	hg38_genes_exons;hg38_cpg_inter	3.86847	7.72834	1.53846	3.24324
chr1	1419501	1420000	6.78788	0.0216983	0.189013	ANKRD65	hg38_genes_exons;hg38_genes_introns;hg38_genes_3UTRs;hg38_cpg_islands;hg38_cpg_shores	45.0262	45.7447	50	36.7418
chr1	1420001	1420500	0.932007	0.0111849	0.134175	ANKRD65	hg38_genes_promoters;hg38_genes_exons;hg38_genes_introns;hg38_cpg_islands	5.56385	4.53097	5.26316	3.51299
chr1	1426001	1426500	6.24816	0.0438938	0.265189	ANKRD65	hg38_genes_1to5kb	31.5315	30.6667	16.6667	26.2626
chr1	113905001	113905500	1.91856	0.0051003	0.0875631	AP4B1	hg38_genes_promoters;hg38_genes_1to5kb;hg38_genes_5UTRs;hg38_genes_exons;hg38_cpg_islands;hg38_cpg_shores	3.02457	4.32432	1.75953	1.77665
chr1	94237001	94237500	0.968178	0.0229013	0.194236	ARHGAP29	hg38_genes_5UTRs;hg38_genes_exons;hg38_genes_introns;hg38_cpg_islands;hg38_cpg_shores	2.1978	3.92371	1.7744	2.46796
chr1	17602001	17602500	-5.07902	0.0441667	0.26603	ARHGEF10L	hg38_genes_promoters;hg38_genes_exons;hg38_genes_introns;hg38_cpg_inter	88.7097	85.0829	93.2039	91.1565
chr1	17607501	17608000	-6.72856	1.31329e-05	0.00181884	ARHGEF10L	hg38_genes_exons;hg38_genes_introns;hg38_cpg_inter	85.9873	87.2651	91.9355	93.6407
chr1	17692501	17693000	24.7281	0.00161348	0.0446097	ARHGEF10L	hg38_genes_1to5kb;hg38_genes_introns;hg38_cpg_shelves;hg38_cpg_inter	93.75	93.3333	60	100
chr1	156947001	156947500	-11.1111	0.00199703	0.0508172	ARHGEF11	hg38_genes_promoters;hg38_genes_1to5kb;hg38_genes_exons;hg38_genes_introns;hg38_cpg_inter	97.0588	75	100	100
chr1	157046001	157046500	6.19785	2.62787e-05	0.00301368	ARHGEF11	hg38_genes_promoters;hg38_genes_1to5kb;hg38_cpg_islands;hg38_cpg_shores	13.2931	12.0172	1.6	7.29002
chr1	3460501	3461000	-6.94754	0.0211436	0.186698	ARHGEF16	hg38_genes_introns;hg38_cpg_inter	36.2275	35.9133	53.2468	40.8333
chr1	3462501	3463000	15.5779	4.72781e-05	0.00455173	ARHGEF16	hg38_genes_1to5kb;hg38_genes_introns;hg38_cpg_inter	57.1429	52.381	37.8788	39.4872
chr1	3463001	3463500	-4.27525	0.0399963	0.253803	ARHGEF16	hg38_genes_1to5kb;hg38_genes_5UTRs;hg38_genes_exons;hg38_genes_introns;hg38_cpg_inter	72.8522	77.8017	84.8837	78.9313
chr1	3482001	3482500	26.1099	0.00195103	0.0502265	ARHGEF16	hg38_genes_1to5kb;hg38_cpg_shelves	40	51.5152	19.0476	23.5955
chr1	3483501	3484000	-5.29512	0.031437	0.226761	ARHGEF16	hg38_genes_1to5kb;hg38_cpg_inter	36.9835	39.4495	34.3558	46.1967
chr1	16206501	16207000	1.66399	0.00107236	0.0352281	ARHGEF19	hg38_genes_promoters;hg38_genes_exons;hg38_genes_introns;hg38_cpg_islands	3.19228	3.87597	0.680272	2.13392
chr1	16208001	16208500	7.29115	0.0432644	0.263629	ARHGEF19	hg38_genes_promoters;hg38_genes_1to5kb;hg38_genes_exons;hg38_genes_introns;hg38_cpg_islands;hg38_cpg_shores	55.7276	61.8056	30	51.6556
chr1	16218001	16218500	15.0233	0.0122915	0.140988	ARHGEF19	hg38_genes_promoters;hg38_genes_1to5kb;hg38_genes_exons;hg38_genes_introns;hg38_cpg_shores	98.1481	84.375	72.7273	79.4872
chr1	16227501	16228000	-3.23042	0.0281603	0.214887	ARHGEF19	hg38_genes_exons;hg38_genes_introns;hg38_cpg_shores	13.0533	16.8085	31.8182	16.7134
chr1	16232001	16232500	-16.2106	3.92854e-05	0.00395108	ARHGEF19	hg38_genes_1to5kb	77.2727	87.037	97.0588	100
chr1	26695001	26695500	1.29157	0.0169014	0.165999	ARID1A	hg38_genes_promoters;hg38_genes_1to5kb;hg38_genes_introns;hg38_cpg_islands;hg38_cpg_shores	3.15107	2.83688	3.42466	1.48992
chr1	26696501	26697000	1.37418	0.0100323	0.127053	ARID1A	hg38_genes_exons;hg38_genes_introns;hg38_cpg_islands	2.70603	2.5393	0.990099	1.27326
chr1	26865001	26865500	1.73269	1.99447e-07	7.4337e-05	ARID1A	hg38_cpg_islands;hg38_cpg_shores	3.59435	1.45019	0.669344	0.825537
chr1	235306501	235307000	-9.12048	0.00340041	0.0692978	ARID4B	hg38_genes_introns;hg38_cpg_inter	77.9661	88.189	100	91.4286
chr1	43932001	43932500	-15.078	0.027488	0.212539	ARTN	hg38_genes_promoters;hg38_genes_1to5kb;hg38_cpg_shores	64.5161	83.3333	92.3077	83.7838
chr1	43933501	43934000	-3.52011	0.0370993	0.244933	ARTN	hg38_genes_promoters;hg38_genes_1to5kb;hg38_genes_5UTRs;hg38_genes_exons;hg38_genes_introns;hg38_cpg_islands;hg38_cpg_shores	5.64263	6.93069	8.97436	9.97151
chr1	155446001	155446500	-5.72536	0.00206722	0.0517331	ASH1L	hg38_genes_introns;hg38_cpg_inter	92.5532	91.6667	100	97.1564
chr1	155452001	155452500	-6.08877	0.00395707	0.0755625	ASH1L	hg38_genes_introns;hg38_cpg_inter	81.3278	76.808	82.0513	85.8672
chr1	155576501	155577000	-12.6984	0.000240705	0.0136116	ASH1L	hg38_cpg_inter	86.3248	78.2609	90	96.5517
chr1	155587001	155587500	-4.46126	0.0140972	0.151189	ASH1L	hg38_genes_introns;hg38_cpg_inter	92.8177	88.6905	93.75	96.4444
chr1	197146001	197146500	1.66569	0.0121441	0.140063	ASPM	hg38_genes_5UTRs;hg38_genes_exons;hg38_genes_introns;hg38_cpg_islands;hg38_cpg_shores	4.50958	5.58704	0.826446	3.91882
chr1	177032501	177033000	5.16954	0.0469189	0.273868	ASTN1	hg38_genes_promoters;hg38_genes_exons;hg38_genes_introns;hg38_cpg_inter	88.8462	80.1556	82.7957	78.2143
chr1	1511501	1512000	0.763721	0.00401354	0.0761531	ATAD3A	hg38_genes_promoters;hg38_genes_1to5kb;hg38_cpg_islands	1.87633	2.15424	0.536398	1.55239
chr1	1512501	1513000	3.51089	0.0152335	0.157729	ATAD3A	hg38_genes_promoters;hg38_genes_1to5kb;hg38_genes_5UTRs;hg38_genes_exons;hg38_genes_introns;hg38_cpg_islands;hg38_cpg_shores	5.19481	5.55556	1	2.3166
chr1	1515001	1515500	-6.5187	0.00884786	0.119058	ATAD3A	hg38_genes_1to5kb;hg38_genes_introns;hg38_cpg_shores;hg38_cpg_shelves	94.2857	78.0488	96	97.5806
chr1	1520001	1520500	2.60683	0.000327198	0.0166186	ATAD3A	hg38_genes_1to5kb;hg38_genes_exons;hg38_genes_introns;hg38_cpg_islands	95.2284	96.7126	89.7059	95.4128
chr1	1523501	1524000	-4.71928	0.00641549	0.0998451	ATAD3A	hg38_genes_promoters;hg38_genes_exons;hg38_genes_introns;hg38_cpg_islands;hg38_cpg_shores	79.4643	84.5977	85.1406	87.3397
chr1	1532501	1533000	-3.70862	0.00227942	0.0549153	ATAD3A	hg38_genes_introns;hg38_cpg_shelves	96.6245	93.6	95	99.026
chr1	1485001	1485500	5.56846	0.037219	0.245229	ATAD3B	hg38_genes_exons;hg38_genes_introns;hg38_cpg_islands;hg38_cpg_shores	88.4259	90.5109	74.7967	89.8305
chr1	1489501	1490000	5.35472	0.0270789	0.211031	ATAD3B	hg38_genes_exons;hg38_genes_introns;hg38_cpg_inter	84.2995	80.5755	68.6869	80
chr1	1450501	1451000	-10.5788	0.0245584	0.201195	ATAD3C	hg38_genes_5UTRs;hg38_genes_exons;hg38_genes_introns;hg38_cpg_shelves	56.0976	60.6061	74.4444	63.8889
chr1	212608001	212608500	2.43524	0.00232489	0.0554703	ATF3	hg38_genes_promoters;hg38_genes_1to5kb;hg38_genes_introns;hg38_cpg_islands	3.14136	3.9604	0.995025	1.40845
chr1	16986501	16987000	-6.59742	0.00667962	0.102493	ATP13A2	hg38_genes_exons;hg38_genes_introns;hg38_cpg_inter	83.2278	83.737	95	88.7931
chr1	16990001	16990500	-12.5799	0.0158335	0.160919	ATP13A2	hg38_genes_promoters;hg38_genes_exons;hg38_genes_introns;hg38_cpg_inter	92.1053	75	100	95.4545
chr1	16994501	16995000	-6.73182	0.00244959	0.0571454	ATP13A2	hg38_genes_1to5kb;hg38_genes_introns;hg38_cpg_inter	91.7293	86.6667	92.5	97.931
chr1	16995001	16995500	18.0952	0.0275298	0.212723	ATP13A2	hg38_genes_1to5kb;hg38_genes_exons;hg38_genes_introns;hg38_cpg_inter	100	93.75	90	72.2222
chr1	17002001	17002500	-5.14706	0.0299851	0.221492	ATP13A2	hg38_genes_1to5kb;hg38_genes_5UTRs;hg38_genes_exons;hg38_genes_introns;hg38_cpg_shelves	88.5417	87.7863	91.6667	93.75
chr1	116373501	116374000	1.3558	0.048663	0.278236	ATP1A1	hg38_genes_promoters;hg38_genes_5UTRs;hg38_genes_exons;hg38_genes_introns;hg38_cpg_islands	0	2.66667	0	0.429185
chr1	116418501	116419000	-1.34326	0.0486599	0.278236	ATP1A1-AS1	hg38_genes_promoters;hg38_genes_1to5kb;hg38_genes_exons;hg38_cpg_islands;hg38_cpg_shores	1.42349	2.37154	0	4.55446
chr1	169106501	169107000	1.78299	0.0132463	0.146428	ATP1B1	hg38_genes_promoters;hg38_genes_1to5kb;hg38_genes_5UTRs;hg38_genes_exons;hg38_genes_introns;hg38_cpg_islands	4.72103	5.38213	4.6832	2.86996
chr1	203714001	203714500	-7.38825	0.0431223	0.263051	ATP2B4	hg38_genes_exons;hg38_genes_introns;hg38_cpg_inter	80.4651	77.027	87.5	86.2595
chr1	204126001	204126500	-7.28553	3.16139e-05	0.00343511	ATP2B4	hg38_genes_1to5kb	88.1029	87.6068	96.4286	94.6203
chr1	43975001	43975500	1.66799	0.0088813	0.119318	ATP6V0B	hg38_genes_promoters;hg38_genes_1to5kb;hg38_genes_5UTRs;hg38_genes_exons;hg38_genes_introns;hg38_cpg_islands	4.91659	4.91228	1.6092	3.75088
chr1	109484001	109484500	3.50461	0.0095035	0.1235	ATXN7L2	hg38_genes_1to5kb;hg38_genes_exons;hg38_genes_introns;hg38_cpg_islands;hg38_cpg_shores	4.05405	7.16724	2.57732	3.22581
chr1	109491501	109492000	8.46923	0.0363847	0.242426	ATXN7L2	hg38_genes_exons;hg38_genes_introns;hg38_genes_3UTRs;hg38_cpg_shores;hg38_cpg_shelves	84.0491	88.961	82.7586	76.4045
chr1	1374501	1375000	3.14961	0.000911583	0.0318782	AURKAIP1	hg38_genes_5UTRs;hg38_genes_exons;hg38_genes_introns;hg38_cpg_islands	6.34921	0	0	0
chr1	1227501	1228000	7.93542	0.0113984	0.135644	B3GALT6	hg38_genes_1to5kb	93.6047	91.7323	68.5714	90.9091
chr1	1232001	1232500	-1.33099	0.000326245	0.0165952	B3GALT6	hg38_genes_promoters;hg38_genes_5UTRs;hg38_genes_exons	1.55039	2.11516	4.98534	3.02061
chr1	1232501	1233000	10.4185	2.70768e-06	0.000566001	B3GALT6	hg38_genes_exons;hg38_cpg_islands	54.9242	33.033	22.1154	29.7194
chr1	1237501	1238000	5.47983	0.0016278	0.0449045	B3GALT6	hg38_cpg_shelves;hg38_cpg_inter	24.2765	26.0274	17.9775	20.3779
chr1	43975001	43975500	1.66799	0.0088813	0.119318	B4GALT2	hg38_genes_1to5kb	4.91659	4.91228	1.6092	3.75088
chr1	90717501	90718000	-4.24275	0.000281042	0.0150749	BARHL2	hg38_genes_promoters;hg38_cpg_islands	1.81818	9.13758	2.85714	11.893
chr1	212700501	212701000	5.01357	9.91356e-06	0.0014797	BATF3	hg38_genes_promoters;hg38_genes_1to5kb;hg38_cpg_islands;hg38_cpg_shores	8.68825	11.5768	3.66667	5.54804
chr1	156641501	156642000	-3.44828	0.0104504	0.129872	BCAN	hg38_genes_promoters;hg38_genes_5UTRs;hg38_genes_exons;hg38_genes_introns;hg38_cpg_islands;hg38_cpg_shores	0	0	7.14286	1.94175
chr1	156647001	156647500	-6.88343	0.0403659	0.254846	BCAN	hg38_genes_promoters;hg38_genes_1to5kb;hg38_genes_exons;hg38_genes_introns;hg38_genes_3UTRs;hg38_cpg_islands;hg38_cpg_shores	7.54717	2.94118	10.5263	12.6316
chr1	93589001	93589500	-4.45056	0.000410292	0.0192657	BCAR3	hg38_genes_1to5kb;hg38_genes_exons;hg38_genes_introns;hg38_cpg_inter	94.0476	86.1702	92.8571	95.1411
chr1	93722001	93722500	16.8762	0.00593082	0.0956197	BCAR3	hg38_genes_introns;hg38_cpg_inter	7.69231	23.5294	0	3.7037
chr1	93847001	93847500	-0.978652	0.0492521	0.279971	BCAR3	hg38_genes_promoters;hg38_genes_1to5kb;hg38_genes_5UTRs;hg38_genes_exons;hg38_genes_introns;hg38_cpg_islands	2.29008	1.7192	3.65449	2.64901
chr1	48776501	48777000	1.90429	5.70224e-05	0.00515226	BEND5	hg38_genes_promoters;hg38_genes_5UTRs;hg38_genes_exons;hg38_genes_introns;hg38_cpg_islands;hg38_cpg_shores	3.83959	3.5249	1.00143	2.12625
chr1	49842001	49842500	26.7667	0.0114387	0.135916	BEND5	hg38_genes_exons;hg38_genes_introns	52.381	44.4444	18.1818	23.3333
chr1	205456001	205456500	2.81968	0.0369521	0.244314	BLACAT1	hg38_genes_promoters;hg38_genes_exons	4.42478	7.12251	3.27869	3.74449
chr1	39788501	39789000	-1.45841	0.00352965	0.0708378	BMP8B	hg38_genes_promoters;hg38_genes_5UTRs;hg38_genes_exons;hg38_cpg_islands	1.39241	1.83486	4.26829	2.66041
chr1	39960501	39961000	-11.7117	0.0163545	0.163445	BMP8B	hg38_genes_1to5kb	56.5657	52.5926	100	64.1791
chr1	149899501	149900000	2.34992	0.0113499	0.135241	BOLA1	hg38_genes_promoters;hg38_genes_5UTRs;hg38_genes_exons;hg38_genes_introns;hg38_cpg_islands;hg38_cpg_shores	6.57277	4.9505	3.59116	3.21168
chr1	149900001	149900500	9.16868	0.0103419	0.129169	BOLA1	hg38_genes_5UTRs;hg38_genes_exons;hg38_genes_introns;hg38_genes_3UTRs;hg38_cpg_islands;hg38_cpg_shores	15	55.8824	7.25806	38.558
chr1	177281001	177281500	-10.6485	0.00359595	0.071579	BRINP2	hg38_genes_exons;hg38_cpg_inter	74.2331	70.7965	81.5789	83.8384
chr1	32378001	32378500	-10.602	0.00186074	0.048918	BSDC1	hg38_genes_1to5kb;hg38_genes_exons;hg38_genes_introns;hg38_genes_3UTRs;hg38_cpg_inter	83.0357	75.969	88.6364	90.184
chr1	44814501	44815000	6.89593	0.0171023	0.167178	BTBD19	hg38_genes_exons;hg38_cpg_shores	85.7143	87.234	72.7273	80.2013
chr1	169668001	169668500	7.77868	0.0329064	0.231458	C1orf112	hg38_genes_introns;hg38_cpg_inter	70.6522	81.25	71.5596	68.7243
chr1	169764501	169765000	10.2941	0.0486697	0.278236	C1orf112	hg38_genes_introns;hg38_cpg_inter	73.3333	78.5714	61.3636	65.7343
chr1	170418501	170419000	19.4023	0.00313195	0.0660674	C1orf112	hg38_cpg_inter	61.4286	67.2414	44.5783	45
chr1	220690501	220691000	2.35704	0.000875565	0.0310425	C1orf115	hg38_genes_exons;hg38_genes_introns;hg38_cpg_islands;hg38_cpg_shores	5.37897	4.81481	3.1746	2.42475
chr1	37807501	37808000	1.32755	0.0138019	0.149473	C1orf122	hg38_genes_promoters;hg38_genes_5UTRs;hg38_genes_exons;hg38_genes_introns	2.93013	4.45283	0.833333	2.9889
chr1	37808001	37808500	2.90776	0.000309051	0.0159853	C1orf122	hg38_genes_promoters;hg38_genes_5UTRs;hg38_genes_exons;hg38_genes_introns;hg38_cpg_islands	5.01253	6.44258	4	2.693
chr1	10946501	10947000	-23.1195	9.05115e-09	5.56115e-06	C1orf127	hg38_genes_exons;hg38_genes_introns;hg38_genes_3UTRs;hg38_cpg_inter	49.6503	73.0942	71.4286	86.8217
chr1	1081501	1082000	3.83253	0.037146	0.245047	C1orf159	hg38_genes_exons;hg38_genes_3UTRs;hg38_cpg_islands	89.1429	92.2509	83.0846	88.6179
chr1	1082001	1082500	-5.22195	0.000885542	0.0312692	C1orf159	hg38_genes_exons;hg38_genes_introns;hg38_genes_3UTRs;hg38_cpg_islands;hg38_cpg_shores	84.6004	85.6796	92.9204	89.8876
chr1	1087001	1087500	-9.31065	0.00683339	0.103927	C1orf159	hg38_genes_1to5kb;hg38_genes_exons;hg38_genes_introns;hg38_genes_3UTRs;hg38_cpg_shores	79.1444	89.8305	91.2281	90.9091
chr1	1089001	1089500	5.60082	0.0165787	0.164396	C1orf159	hg38_genes_1to5kb;hg38_genes_introns;hg38_cpg_islands;hg38_cpg_shores	91.1111	92.5466	92.3077	85.7639
chr1	1125001	1125500	-9.81076	0.033255	0.232843	C1orf159	hg38_cpg_inter	48.6486	56.7073	59.6774	64.9254
chr1	11784001	11784500	-7.40704	0.00208182	0.0519449	C1orf167	hg38_genes_promoters;hg38_genes_1to5kb;hg38_genes_exons;hg38_genes_introns;hg38_cpg_inter	75.8491	82.1561	82.0896	88.2353
chr1	3894501	3895000	-6.07247	0.00677351	0.103355	C1orf174	hg38_genes_introns;hg38_cpg_shores;hg38_cpg_shelves	86.758	88.5	93.8776	93.617
chr1	35719001	35719500	2.69022	0.00755423	0.109687	C1orf216	hg38_genes_promoters;hg38_genes_1to5kb;hg38_genes_5UTRs;hg38_genes_exons;hg38_cpg_islands;hg38_cpg_shores	9.59097	5.94203	1.92308	6.81481
chr1	178542001	178542500	-3.42222	0.0225412	0.19278	C1orf220	hg38_genes_promoters	4.96241	8.91304	7.08661	11.1111
chr1	178543001	178543500	2.02461	0.031162	0.226061	C1orf220	hg38_genes_introns;hg38_cpg_islands;hg38_cpg_shores	4.36433	6.72646	2.07254	3.77358
chr1	228102501	228103000	0.594628	0.0410083	0.25669	C1orf35	hg38_genes_exons;hg38_genes_introns;hg38_cpg_islands	1.29534	1.80485	0.946372	0.981354
chr1	154220501	154221000	5.47899	1.198e-05	0.00170767	C1orf43	hg38_genes_promoters;hg38_genes_5UTRs;hg38_genes_exons	8.18815	5.88235	0	3.48028
chr1	42767501	42768000	-4.58305	0.000990317	0.0336642	C1orf50	hg38_genes_1to5kb;hg38_genes_exons;hg38_genes_introns;hg38_cpg_islands;hg38_cpg_shores	4.5283	0.986842	0	7.94118
chr1	42924501	42925000	1.16409	0.0140914	0.151189	C1orf50	hg38_cpg_islands;hg38_cpg_shores	3.65957	2.57576	1.65485	1.99734
chr1	156421001	156421500	3.4195	0.00475221	0.0837733	C1orf61	hg38_genes_promoters;hg38_genes_1to5kb;hg38_genes_introns;hg38_cpg_islands	12.5758	10.2867	15.3439	6.6459
chr1	156436001	156436500	-3.28629	0.0159241	0.161348	C1orf61	hg38_cpg_islands	2.25989	4.91329	30	6.93548
chr1	34163001	34163500	3.27053	0.0363583	0.242337	C1orf94	hg38_genes_1to5kb	4.34783	7.26257	0	2.77778
chr1	22644001	22644500	9.44416	0.0215468	0.188634	C1QC	hg38_genes_5UTRs;hg38_genes_exons;hg38_genes_introns;hg38_cpg_shelves	61.194	62.5	51.1905	52.7559
chr1	1246001	1246500	4.43246	0.000236294	0.013448	C1QTNF12	hg38_genes_1to5kb;hg38_genes_introns;hg38_cpg_islands;hg38_cpg_shores	13.467	10.9568	9.12698	7.46102
chr1	8973001	8973500	-9.31174	0.00424846	0.078438	CA6	hg38_genes_introns;hg38_cpg_inter	86.7925	87.037	100	95.6989
chr1	64505501	64506000	6.52589	0.00212967	0.0526334	CACHD1	hg38_genes_promoters;hg38_genes_5UTRs;hg38_genes_exons;hg38_genes_introns;hg38_cpg_islands;hg38_cpg_shores	23.5577	12.1302	1.13636	11.9792
chr1	181482501	181483000	-1.92208	0.0115752	0.136981	CACNA1E	hg38_genes_promoters;hg38_genes_1to5kb;hg38_genes_introns;hg38_cpg_islands;hg38_cpg_shores	1.78174	2.08333	4.65116	3.63128
chr1	181680501	181681000	9.52088	0.017863	0.170908	CACNA1E	hg38_genes_introns;hg38_cpg_inter	51.497	42.7778	41.6667	35.0877
chr1	159188501	159189000	1.63973	0.0276287	0.213098	CADM3	hg38_genes_introns;hg38_cpg_islands;hg38_cpg_shores	3.78947	3.70899	3.78788	1.40625
chr1	159494501	159495000	-6.69117	0.0192239	0.178286	CADM3	hg38_cpg_inter	76.3566	83.2579	89.4231	84.3023
chr1	20486501	20487000	-1.33154	0.0419648	0.259473	CAMK2N1	hg38_genes_promoters;hg38_genes_1to5kb;hg38_cpg_islands	1.26422	2.73973	2.23881	3.38164
chr1	6830001	6830500	-7.69277	0.00380383	0.0738181	CAMTA1	hg38_genes_introns;hg38_cpg_inter	80.2083	84.898	92.3077	89.7849
chr1	7049001	7049500	-10.8597	0.0129984	0.144968	CAMTA1	hg38_genes_introns;hg38_cpg_inter	59.4771	61.3445	70.5882	71.2644
chr1	7069501	7070000	-5.26488	0.00202463	0.0511862	CAMTA1	hg38_genes_introns;hg38_cpg_inter	7.25076	5.92885	14.6226	10.3152
chr1	7163001	7163500	-12.5	0.0446729	0.267575	CAMTA1	hg38_genes_introns;hg38_cpg_inter	63.7681	58.1395	70.1754	78.1818
chr1	7496001	7496500	-12.8364	0.000387606	0.0186585	CAMTA1	hg38_genes_introns;hg38_cpg_inter	16.7665	24.5161	23.6842	37
chr1	7583001	7583500	16.4305	0.00632687	0.0989216	CAMTA1	hg38_genes_introns;hg38_cpg_inter	91.3043	90	58.3333	88.0952
chr1	7636001	7636500	-26.2267	0.00424823	0.078438	CAMTA1	hg38_genes_introns;hg38_cpg_inter	59.4595	50	85.7143	82.8571
chr1	7640001	7640500	8.06597	0.0169353	0.16617	CAMTA1	hg38_genes_exons;hg38_genes_introns;hg38_cpg_inter	67.6157	70.9821	55.4622	64.2512
chr1	7649001	7649500	5.91771	0.0165829	0.164396	CAMTA1	hg38_genes_introns;hg38_cpg_inter	10.3286	11.4583	4.54545	4.87805
chr1	7651001	7651500	-9.79315	0.000157501	0.0103146	CAMTA1	hg38_genes_introns;hg38_cpg_inter	10.2564	14.0496	26.1364	20.6522
chr1	7664001	7664500	-5.65132	0.0329796	0.231792	CAMTA1	hg38_genes_exons;hg38_cpg_islands	73.4694	68.9655	79.2899	75.8929
chr1	7683001	7683500	9.64186	0.0176773	0.170044	CAMTA1	hg38_genes_introns;hg38_cpg_shores;hg38_cpg_shelves	86.5854	90.5882	67.5	82.906
chr1	40039501	40040000	1.95421	0.0215549	0.188664	CAP1	hg38_genes_promoters;hg38_genes_1to5kb;hg38_cpg_islands;hg38_cpg_shores	4.09165	4.07801	2.27273	2.12072
chr1	40040501	40041000	1.11676	0.0229614	0.194485	CAP1	hg38_genes_promoters;hg38_genes_5UTRs;hg38_genes_exons;hg38_genes_introns;hg38_cpg_islands	1.48233	4.23792	0.970874	2.2316
chr1	223758001	223758500	-12.6316	0.00707648	0.105992	CAPN2	hg38_genes_promoters;hg38_genes_1to5kb;hg38_genes_exons;hg38_genes_introns;hg38_cpg_inter	79.5455	81.4286	90.9091	94.1176
chr1	224063001	224063500	-9.51014	0.00439637	0.0801831	CAPN2	hg38_cpg_inter	89.8876	79.4643	87.5	96.2963
chr1	230753501	230754000	-7.02437	0.0481639	0.27704	CAPN9	hg38_genes_introns	16.0714	16.3522	25	23.0337
chr1	230759501	230760000	23.9286	0.0054514	0.0909419	CAPN9	hg38_genes_exons;hg38_genes_introns	50	34.375	20	15.2174
chr1	19352501	19353000	9.2349	0.0222485	0.191502	CAPZB	hg38_genes_introns;hg38_cpg_inter	91.5584	87.5	80	81.25
chr1	19464001	19464500	31.1569	6.10149e-08	2.8505e-05	CAPZB	hg38_genes_introns;hg38_cpg_inter	88.3333	97.619	22.449	98.0392
chr1	10636501	10637000	-16.1572	0.000483684	0.0213394	CASZ1	hg38_genes_exons;hg38_genes_3UTRs;hg38_cpg_shores	69.0909	80.6818	100	88.2353
chr1	10637501	10638000	21.837	0.000145108	0.00981427	CASZ1	hg38_genes_1to5kb;hg38_genes_exons;hg38_genes_introns;hg38_genes_3UTRs;hg38_cpg_shores	91.6667	65.0943	27.2727	55.303
chr1	10638501	10639000	2.31313	0.00696806	0.10518	CASZ1	hg38_genes_promoters;hg38_genes_exons;hg38_genes_introns;hg38_genes_3UTRs;hg38_cpg_islands	9.96909	11.4268	7.1875	8.70853
chr1	10642501	10643000	3.43797	0.0178055	0.170625	CASZ1	hg38_genes_1to5kb;hg38_genes_exons;hg38_genes_introns;hg38_cpg_shelves	85.8218	82.2222	80.8511	80.7
chr1	10668001	10668500	-15.9075	5.72262e-07	0.000171136	CASZ1	hg38_genes_introns;hg38_cpg_shelves	24.4156	29.148	50.4854	38.3966
chr1	10676501	10677000	13.5291	0.00378487	0.0736236	CASZ1	hg38_genes_introns;hg38_cpg_inter	55.6522	49.4624	26.6667	43.1507
chr1	10678001	10678500	19.9217	0.000583397	0.0239049	CASZ1	hg38_genes_introns;hg38_cpg_inter	87.7551	87.8788	78.2609	65.7895
chr1	10690501	10691000	-9.53969	4.76187e-05	0.00457584	CASZ1	hg38_genes_introns;hg38_cpg_shelves	82.1053	85.5895	89.1892	94.5455
chr1	10694001	10694500	1.50824	0.000429403	0.0197808	CASZ1	hg38_genes_promoters;hg38_genes_exons;hg38_genes_introns;hg38_cpg_islands	3.89064	1.41844	0	1.08303
chr1	10706501	10707000	-21.0029	0.0010131	0.0341086	CASZ1	hg38_genes_promoters;hg38_genes_1to5kb;hg38_genes_introns;hg38_cpg_shores;hg38_cpg_shelves	56.6667	53.6232	70	76.7442
chr1	10707001	10707500	7.04107	0.0198122	0.181196	CASZ1	hg38_genes_1to5kb;hg38_genes_introns;hg38_cpg_shelves	81.8627	77	69.8925	74.2857
chr1	10709501	10710000	-5.1143	0.0268992	0.2104	CASZ1	hg38_genes_1to5kb;hg38_genes_introns;hg38_cpg_inter	55.3134	56.1616	59.9119	61.2245
chr1	10713501	10714000	11.3668	0.0430047	0.262698	CASZ1	hg38_genes_introns;hg38_cpg_inter	85.0746	80.6452	73.0769	71.0145
chr1	10717501	10718000	6.92382	0.00720008	0.107055	CASZ1	hg38_genes_introns;hg38_cpg_inter	30	27.957	18.4549	24.9191
chr1	10820001	10820500	-9.45143	0.00508015	0.0872911	CASZ1	hg38_cpg_inter	70.428	74.3902	76.7123	83.3333
chr1	10830001	10830500	-7.10276	0.00356631	0.0713109	CASZ1	hg38_cpg_inter	21.9626	19.7324	23.0769	29.1759
chr1	10905001	10905500	9.62708	0.0396968	0.252884	CASZ1	hg38_cpg_inter	53.3708	90.3226	100	53.8462
chr1	10917001	10917500	-10.6459	0.00924278	0.121691	CASZ1	hg38_cpg_inter	63.8767	70.6897	75	76.0417
chr1	26189001	26189500	-5.52194	0.028769	0.217184	CATSPER4	hg38_genes_1to5kb	80.9524	80.9091	85.7143	86.8132
chr1	244452001	244452500	2.67125	0.0321463	0.229132	CATSPERE	hg38_genes_1to5kb	8.02139	3.8961	0	3.34129
chr1	52366001	52366500	0.845578	0.023748	0.197946	CC2D1B	hg38_genes_promoters;hg38_genes_1to5kb;hg38_genes_5UTRs;hg38_genes_exons;hg38_genes_introns;hg38_cpg_islands;hg38_cpg_shores	1.53978	2.98507	1.35468	1.62955
chr1	223393001	223393500	6.85681	0.000439647	0.0201404	CCDC185	hg38_genes_promoters;hg38_genes_5UTRs;hg38_genes_exons;hg38_cpg_islands;hg38_cpg_shores	31.8182	13.8122	15.4472	14.7619
chr1	43991501	43992000	2.18146	0.00230834	0.0552838	CCDC24	hg38_genes_promoters;hg38_genes_1to5kb;hg38_genes_5UTRs;hg38_genes_exons;hg38_genes_introns	5.77972	7.27273	2.99824	4.96552
chr1	42608501	42609000	-6.45685	0.00708343	0.105992	CCDC30	hg38_genes_introns;hg38_cpg_inter	74.7423	83.2817	81.5789	87.5332
chr1	1387001	1387500	-5.38003	0.000536052	0.0226623	CCNL2	hg38_genes_exons;hg38_genes_3UTRs;hg38_cpg_islands;hg38_cpg_shores	86.1011	87.7863	86.9565	92.7852
chr1	1387501	1388000	-6.32742	7.44901e-05	0.00617977	CCNL2	hg38_genes_exons;hg38_genes_introns;hg38_genes_3UTRs;hg38_cpg_islands;hg38_cpg_shores	85.112	80.0664	84.8739	90.0489
chr1	1398501	1399000	-11.9247	0.000851641	0.0304999	CCNL2	hg38_genes_promoters;hg38_genes_5UTRs;hg38_genes_exons;hg38_genes_introns;hg38_cpg_islands;hg38_cpg_shores	7.72201	4.36681	20	16.6667
chr1	1419501	1420000	6.78788	0.0216983	0.189013	CCNL2	hg38_genes_promoters	45.0262	45.7447	50	36.7418
chr1	229343501	229344000	3.45993	0.0419571	0.259466	CCSAP	hg38_genes_promoters;hg38_genes_1to5kb;hg38_cpg_shores	9.20245	4.94297	0	3.90244
chr1	229865501	229866000	-10.7869	0.00708553	0.105992	CCSAP	hg38_cpg_inter	76.1905	87.7193	91.3043	96.875
chr1	156338501	156339000	-8.13008	0.0293481	0.219499	CCT3	hg38_genes_promoters;hg38_genes_1to5kb;hg38_genes_introns;hg38_cpg_islands;hg38_cpg_shores	5.74713	5.55556	6.89655	15.9574
chr1	156388001	156388500	2.8255	4.23514e-05	0.00417048	CCT3	hg38_genes_promoters;hg38_genes_exons;hg38_genes_introns;hg38_cpg_islands;hg38_cpg_shores	5.34629	4.02516	1.21951	2.05479
chr1	27382501	27383000	7.13083	0.0241152	0.199425	CD164L2	hg38_genes_exons;hg38_genes_introns;hg38_cpg_shores	66.9617	71.2209	61.7544	63.2653
chr1	167453001	167453500	-21.411	0.00449464	0.0811214	CD247	hg38_genes_introns;hg38_cpg_shores	27.9412	51.4286	56	58
chr1	167514501	167515000	-11.8056	3.16566e-06	0.000630509	CD247	hg38_genes_1to5kb;hg38_genes_introns;hg38_cpg_inter	85.8586	93.3333	100	100
chr1	207751501	207752000	3.18015	0.0185261	0.174364	CD46	hg38_genes_promoters;hg38_cpg_islands;hg38_cpg_shores	12.4736	4.77387	7.57576	5.32319
chr1	207752001	207752500	0.824115	0.0415597	0.25845	CD46	hg38_genes_promoters;hg38_genes_5UTRs;hg38_genes_exons;hg38_genes_introns;hg38_cpg_islands	2.0141	2.08531	1.15207	1.24913
chr1	116570501	116571000	-1.38977	0.0134599	0.147693	CD58	hg38_genes_promoters;hg38_genes_5UTRs;hg38_genes_exons;hg38_genes_introns;hg38_cpg_islands	3.06193	3.31614	1.97628	4.95392
chr1	116571001	116571500	-2.4818	0.00164447	0.0451311	CD58	hg38_genes_promoters;hg38_genes_5UTRs;hg38_genes_exons;hg38_cpg_islands;hg38_cpg_shores	2.27273	2.30352	0	4.93685
chr1	22025001	22025500	-2.0272	0.00294938	0.0636855	CDC42	hg38_genes_promoters	0.464037	0	1.57895	3.01724
chr1	227081501	227082000	-8.75817	0.0349742	0.238111	CDC42BPA	hg38_genes_promoters;hg38_genes_1to5kb;hg38_genes_introns;hg38_cpg_inter	75	81.9149	100	84.5528
chr1	227182501	227183000	-21.0361	0.00322832	0.0674807	CDC42BPA	hg38_genes_exons;hg38_genes_introns;hg38_cpg_inter	68.75	90	100	93.75
chr1	227288501	227289000	-6.09255	0.0353882	0.239364	CDC42BPA	hg38_genes_introns;hg38_cpg_inter	87.8049	97.619	100	98.5294
chr1	227317501	227318000	2.64667	0.0492784	0.280047	CDC42BPA	hg38_genes_promoters;hg38_genes_5UTRs;hg38_genes_exons;hg38_cpg_islands;hg38_cpg_shores	6.19195	6.91489	2.14286	4.37956
chr1	227318501	227319000	1.29907	0.00973802	0.125203	CDC42BPA	hg38_genes_promoters;hg38_genes_1to5kb;hg38_cpg_islands	2.80374	2.55591	0.292398	1.74825
chr1	227342001	227342500	-21.7391	0.00416521	0.077655	CDC42BPA	hg38_cpg_inter	76.9231	80	100	100
chr1	227558501	227559000	6.4745	0.0309998	0.225575	CDC42BPA	hg38_genes_1to5kb	33.0579	44.4444	32.5758	31.295
chr1	193121501	193122000	-1.35346	0.029986	0.221492	CDC73	hg38_genes_promoters;hg38_genes_1to5kb;hg38_genes_5UTRs;hg38_genes_exons;hg38_cpg_islands;hg38_cpg_shores	1.27389	2.1374	0.961538	4.10367
chr1	194358501	194359000	5.53084	0.0112017	0.134249	CDC73	hg38_cpg_inter	88.0342	88.1857	75.419	85.6459
chr1	196878001	196878500	1.88698	0.00968347	0.124739	CDC73	hg38_genes_introns;hg38_cpg_islands;hg38_cpg_shores	5.62914	4.96183	2.00334	4.10959
chr1	196933501	196934000	-19.8127	7.61468e-05	0.00628011	CDC73	hg38_cpg_inter	66.6667	57.971	66.6667	82.1192
chr1	54152501	54153000	-8.97496	0.0192238	0.178286	CDCP2	hg38_genes_promoters;hg38_genes_5UTRs;hg38_genes_exons;hg38_genes_introns;hg38_genes_3UTRs	77.7778	100	100	97.7273
chr1	54200001	54200500	-1.57704	0.0484864	0.277845	CDCP2	hg38_genes_1to5kb	1.57658	2.47423	2.87356	3.83973
chr1	1704001	1704500	-8.61152	0.000291846	0.01545	CDK11A	hg38_genes_promoters;hg38_genes_exons;hg38_genes_introns;hg38_genes_3UTRs;hg38_cpg_shores	78.8501	79.7546	88.9831	87.1429
chr1	1736001	1736500	-7.08438	0.0100901	0.127482	CDK11A	hg38_genes_exons;hg38_genes_introns	90.393	86.755	90.9091	97.8495
chr1	1641001	1641500	-2.77198	0.0404238	0.255023	CDK11B	hg38_genes_exons;hg38_genes_introns;hg38_genes_3UTRs;hg38_cpg_shores	91.5385	91.4191	88.6364	94.7699
chr1	22025001	22025500	-2.0272	0.00294938	0.0636855	CELA3A	hg38_genes_exons;hg38_genes_introns	0.464037	0	1.57895	3.01724
chr1	151711001	151711500	26.7868	6.0066e-05	0.00534157	CELF3	hg38_genes_promoters;hg38_genes_1to5kb;hg38_genes_introns;hg38_cpg_inter	75	74.5455	40	49.2537
chr1	151721501	151722000	1.70646	0.040767	0.25597	CELF3	hg38_genes_1to5kb	5.12821	2.41935	1.92308	1.2474
chr1	109249501	109250000	1.05148	0.0165474	0.164257	CELSR2	hg38_genes_promoters;hg38_cpg_islands	4.33002	3.83586	2.83186	3.03375
chr1	109250501	109251000	-6.77083	0.0267427	0.209799	CELSR2	hg38_genes_exons;hg38_cpg_shores	80.8081	92.4731	97.9592	91.6084
chr1	10430501	10431000	-1.39489	0.00810093	0.113476	CENPS	hg38_genes_promoters;hg38_genes_5UTRs;hg38_genes_exons;hg38_genes_introns;hg38_cpg_islands	1.54096	1.83639	2.52101	3.13559
chr1	10436001	10436500	-11.6402	0.0330005	0.231875	CENPS	hg38_genes_1to5kb;hg38_genes_introns	79.4393	85	90.9091	93.0233
chr1	10430501	10431000	-1.39489	0.00810093	0.113476	CENPS-CORT	hg38_genes_promoters;hg38_genes_5UTRs;hg38_genes_exons;hg38_genes_introns	1.54096	1.83639	2.52101	3.13559
chr1	10436001	10436500	-11.6402	0.0330005	0.231875	CENPS-CORT	hg38_genes_introns;hg38_cpg_inter	79.4393	85	90.9091	93.0233
chr1	3856501	3857000	1.8714	0.040752	0.255946	CEP104	hg38_genes_5UTRs;hg38_genes_exons;hg38_genes_introns;hg38_cpg_islands;hg38_cpg_shores	5.04505	5.02283	5.74713	2.53165
chr1	3886001	3886500	-10.1477	0.0257569	0.20619	CEP104	hg38_cpg_inter	78.3333	77.5281	80.5556	91.0112
chr1	179953001	179953500	-4.2393	0.00491798	0.0854907	CEP350	hg38_genes_1to5kb;hg38_genes_exons;hg38_cpg_shores	87.3418	93.9286	92.228	95.8333
chr1	150968001	150968500	-6.33477	0.000399844	0.019022	CERS2	hg38_genes_promoters;hg38_genes_1to5kb;hg38_genes_exons;hg38_genes_introns;hg38_cpg_inter	95.5466	90.184	100	98.1982
chr1	150975001	150975500	3.19767	0.000154618	0.0101928	CERS2	hg38_genes_promoters;hg38_genes_1to5kb;hg38_genes_5UTRs;hg38_genes_exons;hg38_genes_introns;hg38_cpg_islands;hg38_cpg_shores	3.96476	7.65125	1.92308	2.62774
chr1	1923501	1924000	-11.9365	0.0378951	0.246931	CFAP74	hg38_genes_exons;hg38_genes_introns;hg38_cpg_shelves	50.5618	65.3846	81.1321	60.2941
chr1	1924501	1925000	-10.4382	0.011989	0.1393	CFAP74	hg38_genes_exons;hg38_genes_introns;hg38_cpg_shelves	15.2778	17.1053	39.1892	16.129
chr1	1941501	1942000	-7.08167	0.0348446	0.237873	CFAP74	hg38_genes_introns;hg38_cpg_shores	63.9024	67.8414	67.1875	76.699
chr1	1944001	1944500	9.92248	0.0324168	0.230008	CFAP74	hg38_genes_exons;hg38_genes_introns;hg38_cpg_islands;hg38_cpg_shores	16.6667	21.3333	0	12.381
chr1	1996501	1997000	-8.67783	0.00659269	0.101729	CFAP74	hg38_genes_introns;hg38_cpg_inter	84.3373	79.2857	94.9367	87.5706
chr1	151511001	151511500	-0.978612	0.0454893	0.269858	CGN	hg38_genes_promoters;hg38_genes_5UTRs;hg38_genes_exons;hg38_genes_introns;hg38_cpg_islands;hg38_cpg_shores	1.45089	1.21827	0.952381	2.44131
chr1	6109001	6109500	-13.1587	0.0254031	0.204824	CHD5	hg38_genes_1to5kb;hg38_genes_introns;hg38_cpg_inter	46.875	50.6329	20	65.6566
chr1	6130001	6130500	-10.6426	0.0381265	0.247769	CHD5	hg38_genes_1to5kb;hg38_genes_exons;hg38_genes_introns;hg38_cpg_shores	45.1613	58.5185	77.7778	61.3636
chr1	6148501	6149000	3.87597	0.0193914	0.179008	CHD5	hg38_genes_1to5kb;hg38_genes_exons;hg38_genes_introns;hg38_cpg_islands;hg38_cpg_shores	3.63636	4.05405	0	0
chr1	203267501	203268000	1.94235	0.047161	0.274565	CHIT1	hg38_genes_introns;hg38_cpg_inter	5.54493	4.33526	2.48963	3.40909
chr1	203273001	203273500	13.0145	0.00511799	0.0876639	CHIT1	hg38_genes_promoters;hg38_genes_exons;hg38_genes_introns;hg38_cpg_islands;hg38_cpg_shores	24.3243	23.4568	4.34783	11.9658
chr1	203274501	203275000	11.4595	0.0329234	0.231537	CHIT1	hg38_genes_promoters;hg38_genes_1to5kb;hg38_cpg_shores	43.2692	44.0678	35.0649	29.4118
chr1	203596001	203596500	40.9753	7.53605e-22	7.63992e-18	CHIT1	hg38_cpg_inter	91.6168	95.2381	28.6624	93.9024
chr1	154567001	154567500	-5.05051	0.00234638	0.0557207	CHRNB2	hg38_genes_promoters;hg38_genes_1to5kb;hg38_cpg_shores	0	0	16.6667	0
chr1	154708001	154708500	-4.44862	0.043975	0.265399	CHRNB2	hg38_genes_promoters	81.5851	83.6538	85.1562	87.6712
chr1	40861001	40861500	1.83209	0.0414853	0.258162	CITED4	hg38_genes_exons;hg38_genes_3UTRs;hg38_cpg_islands;hg38_cpg_shores	6.00649	7.46888	8.40336	4.25347
chr1	41241001	41241500	1.46219	0.00896447	0.119863	CITED4	hg38_genes_promoters;hg38_genes_1to5kb	1.41557	5.81818	2.18069	1.89613
chr1	154974001	154974500	-3.16257	0.0106226	0.130883	CKS1B	hg38_genes_promoters;hg38_genes_1to5kb	2.55814	3.125	9.09091	5.63725
chr1	108963001	108963500	-1.29078	0.00323013	0.0674848	CLCC1	hg38_genes_promoters;hg38_genes_5UTRs;hg38_genes_exons;hg38_genes_introns;hg38_cpg_islands;hg38_cpg_shores	1.54015	1.23348	2.33546	2.76134
chr1	11806001	11806500	1.11074	0.0257718	0.206213	CLCN6	hg38_genes_promoters;hg38_genes_5UTRs;hg38_genes_exons;hg38_genes_introns;hg38_cpg_islands	3.06011	1.24805	0.442478	1.3712
chr1	11823501	11824000	-11.0708	0.000334645	0.0168283	CLCN6	hg38_genes_exons;hg38_genes_introns;hg38_cpg_inter	77.0115	77.7778	91.2281	87.7323
chr1	11898001	11898500	-3.93167	0.0281112	0.214788	CLCN6	hg38_cpg_inter	19.8543	18.7387	23.1579	23.2525
chr1	16015501	16016000	-3.27835	0.0204051	0.18326	CLCNKA	hg38_genes_1to5kb	91.5294	84.1905	87.6596	91.7223
chr1	16017501	16018000	-1.59879	0.0186998	0.175377	CLCNKA	hg38_genes_promoters;hg38_genes_1to5kb	3.22581	3	2.22772	5.70048
chr1	24745501	24746000	-0.844434	0.0380556	0.247515	CLIC4	hg38_genes_5UTRs;hg38_genes_exons;hg38_genes_introns;hg38_cpg_islands	1.78147	2.78192	0.857633	3.77698
chr1	24897501	24898000	21.1275	0.0131281	0.14577	CLIC4	hg38_cpg_inter	89.2857	68.4211	54.1667	54.1667
chr1	224615501	224616000	1.02041	0.0444396	0.266913	CNIH3	hg38_genes_promoters;hg38_genes_exons;hg38_genes_introns;hg38_cpg_islands;hg38_cpg_shores	2.14286	0	0	0
chr1	224616001	224616500	1.0047	0.0222773	0.191588	CNIH3	hg38_genes_promoters;hg38_genes_5UTRs;hg38_genes_exons;hg38_genes_introns;hg38_cpg_islands	2.28426	2.44275	0.94697	1.56636
chr1	224616501	224617000	2.51531	3.14544e-08	1.64371e-05	CNIH3	hg38_genes_promoters;hg38_genes_5UTRs;hg38_genes_exons;hg38_genes_introns;hg38_cpg_islands	1.9305	4.98141	0.520156	1.51878
chr1	26189001	26189500	-5.52194	0.028769	0.217184	CNKSR1	hg38_genes_exons;hg38_genes_introns;hg38_genes_3UTRs;hg38_cpg_inter	80.9524	80.9091	85.7143	86.8132
chr1	23902501	23903000	1.05603	0.0411874	0.2571	CNR2	hg38_genes_introns;hg38_cpg_islands;hg38_cpg_shores	5.13107	4.73341	3.13901	4.21941
chr1	246566001	246566500	0.864878	0.0355449	0.240037	CNST	hg38_genes_promoters;hg38_genes_5UTRs;hg38_genes_exons	2.62598	1.4881	0.568182	1.47275
chr1	205073001	205073500	-16.4152	0.000935287	0.0324718	CNTN2	hg38_genes_exons;hg38_genes_introns;hg38_genes_3UTRs;hg38_cpg_shelves	64.4737	60.9524	65.625	82.2581
chr1	205269001	205269500	7.81242	0.000623667	0.0249315	CNTN2	hg38_genes_1to5kb	96.1864	94.4444	83.5616	94.7368
chr1	31684001	31684500	6.58307	0.0264969	0.208661	COL16A1	hg38_genes_promoters;hg38_genes_exons;hg38_genes_introns;hg38_cpg_inter	82.6531	83	46.1538	79.5745
chr1	36126001	36126500	8.75646	0.0322565	0.229467	COL8A2	hg38_genes_promoters;hg38_genes_1to5kb;hg38_cpg_shores	73.2558	75.7895	63.7168	66.9355
chr1	40304001	40304500	8.37406	0.000234263	0.0133572	COL9A2	hg38_genes_exons;hg38_genes_introns;hg38_cpg_islands;hg38_cpg_shores	23.6473	20.979	11.8881	15.6716
chr1	40316501	40317000	1.72475	0.00185775	0.0488676	COL9A2	hg38_genes_promoters;hg38_genes_1to5kb;hg38_genes_5UTRs;hg38_genes_exons;hg38_genes_introns;hg38_cpg_islands;hg38_cpg_shores	3.99719	6.65468	2.11921	4.34783
chr1	183932501	183933000	-3.42067	0.0268163	0.210101	COLGALT2	hg38_genes_introns;hg38_cpg_inter	4.41501	6.04982	0	9.45559
chr1	160343001	160343500	1.57835	0.013759	0.149242	COPA	hg38_genes_promoters;hg38_genes_1to5kb;hg38_genes_5UTRs;hg38_genes_exons;hg38_genes_introns;hg38_cpg_islands;hg38_cpg_shores	2.33702	5.25328	1.21951	2.17391
chr1	226976501	226977000	-6.22711	0.0325652	0.230487	COQ8A	hg38_genes_promoters;hg38_genes_introns;hg38_cpg_islands;hg38_cpg_shores	91.8605	86.5854	95.6522	95.4887
chr1	244835501	244836000	1.46527	0.0416749	0.258706	COX20	hg38_genes_promoters;hg38_genes_1to5kb;hg38_genes_5UTRs;hg38_genes_exons;hg38_genes_introns;hg38_cpg_islands;hg38_cpg_shores	5.43319	4.7619	0.675676	4.69283
chr1	16232001	16232500	-16.2106	3.92854e-05	0.00395108	CPLANE2	hg38_genes_exons;hg38_genes_introns;hg38_genes_3UTRs;hg38_cpg_inter	77.2727	87.037	97.0588	100
chr1	16237001	16237500	2.36401	0.0112292	0.134452	CPLANE2	hg38_genes_promoters;hg38_genes_5UTRs;hg38_genes_exons;hg38_cpg_islands;hg38_cpg_shores	8.23928	9.05392	4.43038	6.54281
chr1	1320501	1321000	7.32481	0.0353934	0.239379	CPTP	hg38_genes_1to5kb	62.6126	71.875	35.2941	66.2879
chr1	1325501	1326000	-7.67721	0.0484519	0.277757	CPTP	hg38_genes_5UTRs;hg38_genes_exons;hg38_genes_introns;hg38_cpg_shores	54.067	59.1954	50	65.9664
chr1	207645001	207645500	1.59718	0.00386201	0.0745193	CR1L	hg38_genes_promoters;hg38_genes_5UTRs;hg38_genes_exons;hg38_genes_introns;hg38_cpg_islands	4.32181	5.5336	3.36134	3.32344
chr1	207669501	207670000	-5.98767	1.23162e-07	5.15949e-05	CR1L	hg38_genes_exons;hg38_genes_introns;hg38_cpg_islands;hg38_cpg_shores	4.45026	3.65297	13.1313	9.03955
chr1	16759001	16759500	4.21589	0.00148523	0.0428	CROCC	hg38_genes_introns	22.2907	22.5422	18.3406	18.1687
chr1	16760001	16760500	-19.671	1.23551e-06	0.0003171	CROCC	hg38_genes_introns	33.209	64.4628	64.4737	61.7647
chr1	16872001	16872500	-5.47287	0.03328	0.232938	CROCC	hg38_genes_introns;hg38_cpg_islands;hg38_cpg_shores	23.5431	23.9617	33.1081	27.4627
chr1	16872501	16873000	1.26761	0.0435555	0.264335	CROCC	hg38_genes_promoters;hg38_genes_1to5kb;hg38_genes_exons;hg38_genes_introns;hg38_cpg_islands	3.86847	2.80066	2.43408	2.05198
chr1	16896501	16897000	-4.38068	0.000363431	0.0178225	CROCC	hg38_genes_introns;hg38_cpg_shores	6.97306	9.85915	14.4254	11.9951
chr1	16913501	16914000	1.01447	0.000985335	0.0335207	CROCC	hg38_genes_introns;hg38_cpg_islands;hg38_cpg_shores	2.45536	1.72811	0.695134	1.27451
chr1	16925001	16925500	-14.4383	0.000384609	0.0185671	CROCC	hg38_genes_1to5kb;hg38_genes_introns;hg38_cpg_inter	64.5161	70.0787	77.381	85.2273
chr1	16954501	16955000	-6.96289	0.0489561	0.278966	CROCC	hg38_genes_exons;hg38_genes_introns;hg38_cpg_shores	81.0811	77.3109	88.0952	85.8974
chr1	16966501	16967000	-4.42971	0.0284795	0.215995	CROCC	hg38_genes_1to5kb;hg38_genes_exons;hg38_genes_introns;hg38_cpg_islands;hg38_cpg_shores	90.2778	93.1507	95.6522	96.2617
chr1	16619501	16620000	6.28283	0.000238139	0.0135174	CROCCP2	hg38_genes_exons;hg38_genes_introns;hg38_cpg_inter	83.9779	79.8165	69.9482	80.7453
chr1	16624001	16624500	-11.1724	0.00254	0.0582845	CROCCP2	hg38_genes_exons;hg38_genes_introns;hg38_cpg_inter	60	64.0625	77.2586	66.6667
chr1	16630501	16631000	-6.67833	0.00603356	0.0963416	CROCCP2	hg38_genes_1to5kb;hg38_genes_exons;hg38_genes_introns;hg38_cpg_inter	85.7895	78.3394	83.0065	91.0506
chr1	16644001	16644500	1.46711	0.0307826	0.224639	CROCCP2	hg38_genes_promoters;hg38_genes_introns;hg38_cpg_islands;hg38_cpg_shores	5.34091	4.03321	1.19904	3.96552
chr1	16486501	16487000	-6.48858	0.0459966	0.271029	CROCCP3	hg38_genes_1to5kb;hg38_genes_exons;hg38_genes_introns;hg38_cpg_inter	44.2857	33.4302	50	40.0673
chr1	16500001	16500500	26.9964	2.65397e-17	1.16981e-13	CROCCP3	hg38_genes_promoters;hg38_genes_1to5kb;hg38_cpg_shores	58.7571	45.245	3.27869	29.7203
chr1	153958001	153958500	1.60754	0.0144829	0.153257	CRTC2	hg38_genes_promoters;hg38_genes_1to5kb;hg38_genes_5UTRs;hg38_genes_exons;hg38_genes_introns;hg38_cpg_islands;hg38_cpg_shores	4.32692	3.54223	1.12045	2.9274
chr1	26344001	26344500	8.08177	0.0220942	0.190978	CRYBG2	hg38_genes_1to5kb;hg38_genes_exons;hg38_cpg_shores	79.3269	79.2208	82.5	69.0476
chr1	26357501	26358000	-13.6661	0.0494563	0.280515	CRYBG2	hg38_genes_1to5kb;hg38_genes_introns;hg38_cpg_shelves	45.1613	53.5211	63.8889	65.0794
chr1	26381501	26382000	-19.2766	0.0013701	0.0408363	CRYBG2	hg38_cpg_inter	70.8333	90.4762	90	95.5556
chr1	26398501	26399000	-12.9204	0.00342733	0.0696183	CRYBG2	hg38_cpg_inter	78.6667	82.2222	92.1053	93.3333
chr1	178037501	178038000	5.96165	7.25154e-07	0.000206015	CRYZL2P	hg38_genes_promoters;hg38_genes_exons;hg38_genes_introns;hg38_cpg_islands;hg38_cpg_shores	7.43802	8.24468	0	2.89855
chr1	178037501	178038000	5.96165	7.25154e-07	0.000206015	CRYZL2P-SEC16B	hg38_genes_exons;hg38_genes_introns	7.43802	8.24468	0	2.89855
chr1	33520501	33521000	-8.06339	0.0361016	0.241626	CSMD2	hg38_genes_introns;hg38_cpg_inter	8.33333	17.7778	16.6667	22.807
chr1	33544001	33544500	-6.5474	0.00541259	0.0905461	CSMD2	hg38_genes_introns;hg38_cpg_inter	89.5833	88.2353	93.4783	95.7082
chr1	33653001	33653500	-13.4725	0.00849239	0.116262	CSMD2	hg38_genes_introns;hg38_cpg_inter	83.3333	78.9474	91.6667	96.2963
chr1	34163001	34163500	3.27053	0.0363583	0.242337	CSMD2	hg38_genes_introns;hg38_cpg_islands;hg38_cpg_shores	4.34783	7.26257	0	2.77778
chr1	34496501	34497000	-12.4749	0.0120697	0.139687	CSMD2	hg38_cpg_inter	62.3457	72.0588	81.8182	76.2887
chr1	84574001	84574500	1.47872	0.00633708	0.0990507	CTBS	hg38_genes_promoters;hg38_genes_5UTRs;hg38_genes_exons;hg38_genes_introns;hg38_genes_3UTRs;hg38_cpg_islands;hg38_cpg_shores	2.64706	2.17391	0	1.01911
chr1	9875001	9875500	11.2572	1.51032e-10	1.66428e-07	CTNNBIP1	hg38_genes_introns;hg38_cpg_inter	20.4301	15.1832	3.27869	7.88863
chr1	9883001	9883500	-6.32007	0.0266274	0.209308	CTNNBIP1	hg38_genes_1to5kb;hg38_genes_introns;hg38_cpg_inter	88.5572	84.466	81.8182	94.3038
chr1	109491501	109492000	8.46923	0.0363847	0.242426	CYB561D1	hg38_genes_1to5kb	84.0491	88.961	82.7586	76.4045
chr1	202966501	202967000	2.36049	0.0120614	0.139687	CYB5R1	hg38_genes_promoters;hg38_genes_1to5kb;hg38_genes_exons;hg38_genes_introns;hg38_cpg_islands;hg38_cpg_shores	3.63128	4.7619	2.42424	1.59091
chr1	54152501	54153000	-8.97496	0.0192238	0.178286	CYB5RL	hg38_genes_exons;hg38_genes_introns;hg38_genes_3UTRs;hg38_cpg_inter	77.7778	100	100	97.7273
chr1	54200001	54200500	-1.57704	0.0484864	0.277845	CYB5RL	hg38_genes_promoters;hg38_genes_1to5kb;hg38_genes_5UTRs;hg38_genes_exons	1.57658	2.47423	2.87356	3.83973
chr1	46754001	46754500	-16.7451	0.026858	0.210191	CYP4B1	hg38_genes_1to5kb;hg38_cpg_inter	61.3636	64.5161	79.1667	79.5455
chr1	57815001	57815500	12.2065	0.0373075	0.245326	DAB1	hg38_genes_introns;hg38_cpg_inter	76.6355	65.3465	50	61.3333
chr1	58175001	58175500	-7.91196	0.00283393	0.0623209	DAB1	hg38_genes_introns;hg38_cpg_inter	75.3049	74.8988	80.6818	83.7061
chr1	113905001	113905500	1.91856	0.0051003	0.0875631	DCLRE1B	hg38_genes_promoters;hg38_genes_5UTRs;hg38_genes_exons	3.02457	4.32432	1.75953	1.77665
chr1	155030001	155030500	9.43884	0.0123642	0.141475	DCST1	hg38_genes_1to5kb	83.0918	90	62.766	81.8182
chr1	155043001	155043500	-34.5011	6.63219e-05	0.00572172	DCST1	hg38_genes_exons;hg38_genes_introns;hg38_cpg_inter	4.54545	10.5263	68.75	4.34783
chr1	155050501	155051000	0.699018	0.0444946	0.267062	DCST1	hg38_genes_exons;hg38_genes_introns;hg38_genes_3UTRs;hg38_cpg_islands;hg38_cpg_shores	2.9899	3.21303	3.05344	2.17462
chr1	155050501	155051000	0.699018	0.0444946	0.267062	DCST1-AS1	hg38_genes_1to5kb	2.9899	3.21303	3.05344	2.17462
chr1	155051001	155051500	1.53614	0.00120998	0.03793	DCST1-AS1	hg38_genes_1to5kb	3.04	3.9834	0.849858	2.48204
chr1	155030001	155030500	9.43884	0.0123642	0.141475	DCST2	hg38_genes_1to5kb;hg38_genes_exons;hg38_genes_introns;hg38_cpg_inter	83.0918	90	62.766	81.8182
chr1	111755501	111756000	-1.40179	0.0452766	0.269307	DDX20	hg38_genes_1to5kb;hg38_genes_5UTRs;hg38_genes_exons;hg38_genes_introns	1.25523	1.82371	6.58683	1.59046
chr1	161132501	161133000	-1.68312	0.0192636	0.178368	DEDD	hg38_genes_promoters;hg38_genes_1to5kb;hg38_genes_5UTRs;hg38_genes_exons;hg38_genes_introns;hg38_cpg_inter	2.80374	3.41048	3.90625	4.89796
chr1	224183001	224183500	1.44731	0.00192102	0.0498734	DEGS1	hg38_genes_promoters;hg38_genes_5UTRs;hg38_genes_exons;hg38_genes_introns;hg38_cpg_islands	5.34674	5.66706	5.32481	3.70128
chr1	224183501	224184000	1.15324	0.040304	0.254672	DEGS1	hg38_genes_promoters;hg38_genes_exons;hg38_genes_introns;hg38_cpg_islands	0.337838	3.22581	0	0.91638
chr1	224350001	224350500	5.30406	0.00560966	0.0923912	DEGS1	hg38_cpg_inter	91.2587	92.3077	86.9048	86.3636
chr1	153946001	153946500	-1.78189	0.00489779	0.085281	DENND4B	hg38_genes_promoters;hg38_genes_1to5kb;hg38_genes_5UTRs;hg38_genes_exons;hg38_genes_introns;hg38_cpg_islands	1.55239	3.55631	2.12014	5.09149
chr1	153946501	153947000	3.0968	0.00565826	0.0929521	DENND4B	hg38_genes_promoters;hg38_genes_1to5kb;hg38_genes_5UTRs;hg38_genes_exons;hg38_cpg_islands;hg38_cpg_shores	7.38636	9.81595	0	6.47887
chr1	10474501	10475000	5.62304	0.00167952	0.0457338	DFFA	hg38_genes_1to5kb	13.7755	14.5946	0.775194	11.0024
chr1	10475001	10475500	-2.86378	0.0347986	0.237772	DFFA	hg38_genes_1to5kb	2.90909	3.48837	0	7.44048
chr1	3856501	3857000	1.8714	0.040752	0.255946	DFFB	hg38_genes_promoters;hg38_genes_1to5kb	5.04505	5.02283	5.74713	2.53165
chr1	12595501	12596000	-1.57312	0.0227746	0.193777	DHRS3	hg38_genes_5UTRs;hg38_genes_exons;hg38_genes_introns;hg38_cpg_islands;hg38_cpg_shores	2.97203	2.46002	2.57732	4.89022
chr1	12618501	12619000	2.61553	0.0351036	0.238449	DHRS3	hg38_genes_promoters;hg38_genes_1to5kb;hg38_genes_exons;hg38_cpg_islands;hg38_cpg_shores	6.84411	7.01357	2.77778	4.90798
chr1	12622501	12623000	19.1195	0.0002327	0.0133066	DHRS3	hg38_genes_1to5kb;hg38_cpg_shelves;hg38_cpg_inter	90	89.2857	15.3846	87.2093
chr1	13513001	13513500	2.11944	0.00297305	0.0640341	DHRS3	hg38_genes_promoters;hg38_genes_exons	3.89222	5.26316	1.5873	2.90828
chr1	182838501	182839000	-13.2234	5.44394e-05	0.00496409	DHX9	hg38_genes_promoters;hg38_genes_1to5kb;hg38_cpg_shores	27.4436	36.5591	44.8276	44.2623
chr1	231693501	231694000	-6.26339	0.0104288	0.12968	DISC1	hg38_genes_exons;hg38_genes_introns;hg38_genes_3UTRs;hg38_cpg_inter	64.5477	66.7351	65.8537	72.4508
chr1	231694001	231694500	-9.33761	0.00538799	0.0902506	DISC1	hg38_genes_exons;hg38_genes_introns;hg38_genes_3UTRs;hg38_cpg_inter	68.5606	67.8161	74.026	78.9474
chr1	222893001	222893500	-9.32968	0.0103904	0.129377	DISP1	hg38_genes_introns;hg38_cpg_inter	83.3333	80.2198	93.1034	90.099
chr1	223053501	223054000	12.7119	0.0219128	0.190064	DISP1	hg38_cpg_inter	78.6885	85.9649	68.1818	70.2703
chr1	223143001	223143500	-0.867874	0.0491568	0.279612	DISP1	hg38_genes_promoters	3.72405	1.74891	2.49221	4.12909
chr1	11501001	11501500	-7.47549	0.0021271	0.0526085	DISP3	hg38_genes_exons;hg38_genes_introns;hg38_cpg_islands;hg38_cpg_shores	33.4951	33.9109	35.4839	45.0549
chr1	34865501	34866000	2.48318	0.035952	0.241374	DLGAP3	hg38_genes_exons;hg38_genes_3UTRs;hg38_cpg_islands;hg38_cpg_shores	5.44662	8.85122	1.0101	5.42373
chr1	34868501	34869000	-6.24554	0.00994952	0.126478	DLGAP3	hg38_genes_exons;hg38_genes_introns;hg38_cpg_islands;hg38_cpg_shores	74.3697	81.6547	81.672	89
chr1	34886001	34886500	4.70648	0.00408703	0.0767859	DLGAP3	hg38_genes_exons;hg38_genes_introns;hg38_cpg_islands;hg38_cpg_shores	10.5691	9.3617	2.73973	6.18812
chr1	34928501	34929000	-5.45141	0.0453107	0.269408	DLGAP3	hg38_genes_1to5kb;hg38_genes_introns;hg38_cpg_shores	1.94175	5.9322	12.8571	5.35714
chr1	34929501	34930000	2.25266	0.00200606	0.0508938	DLGAP3	hg38_genes_promoters;hg38_genes_1to5kb;hg38_genes_5UTRs;hg38_genes_exons;hg38_cpg_islands	9.4804	8.80829	3.23625	7.95994
chr1	35121001	35121500	42.6508	1.17374e-28	2.9748e-24	DLGAP3	hg38_genes_promoters;hg38_genes_1to5kb;hg38_cpg_shores	48.7245	52.4324	3.44828	8
chr1	50418501	50419000	-1.39409	0.0153666	0.158413	DMRTA2	hg38_genes_exons;hg38_genes_3UTRs;hg38_cpg_islands;hg38_cpg_shores	2.35732	2.17391	5.37897	3.19361
chr1	50419001	50419500	-1.49139	0.00244191	0.0571369	DMRTA2	hg38_genes_1to5kb;hg38_genes_exons;hg38_cpg_islands	3.05149	3.61607	3.42466	5.04404
chr1	50423501	50424000	-3.653	0.0233209	0.195958	DMRTA2	hg38_genes_promoters;hg38_genes_1to5kb;hg38_genes_exons;hg38_genes_introns;hg38_cpg_islands	4.90463	7.19424	7.69231	10
chr1	53460001	53460500	-3.22722	0.0257169	0.206049	DMRTB1	hg38_genes_exons;hg38_genes_introns;hg38_cpg_islands	81.6032	87.5	84.2697	87.8319
chr1	53500501	53501000	-14.1038	0.0159279	0.161362	DMRTB1	hg38_cpg_inter	24.0602	31.5385	50	40.5405
chr1	53503501	53504000	-6.62558	0.00892101	0.119606	DMRTB1	hg38_cpg_inter	20.9091	31.9749	41.2587	30.6324
chr1	53505001	53505500	5.95064	0.0459905	0.271029	DMRTB1	hg38_cpg_inter	87.7301	90.5405	82.6087	83.4532
chr1	224929501	224930000	0.965095	0.00152962	0.0435123	DNAH14	hg38_genes_promoters;hg38_genes_5UTRs;hg38_genes_exons;hg38_genes_introns;hg38_cpg_islands;hg38_cpg_shores	2.44328	1.38675	0.366972	1.06979
chr1	225466001	225466500	-6.38514	0.0150306	0.156455	DNAH14	hg38_genes_promoters;hg38_genes_1to5kb;hg38_genes_introns;hg38_cpg_inter	87.4074	92.126	90.625	96.5812
chr1	77979501	77980000	0.932912	0.0377022	0.246356	DNAJB4	hg38_genes_promoters;hg38_genes_exons;hg38_genes_introns	2.12766	1.45396	0.4	1.05263
chr1	6636001	6636500	-21.6261	0.000157685	0.0103146	DNAJC11	hg38_genes_exons;hg38_genes_introns;hg38_cpg_inter	32.5	44.0678	32.2581	65.1852
chr1	15584501	15585000	1.48865	0.0303744	0.222848	DNAJC16	hg38_genes_introns	4.35754	6.62983	2.60521	4.64462
chr1	65265501	65266000	1.15502	0.0297213	0.220691	DNAJC6	hg38_genes_introns;hg38_cpg_islands;hg38_cpg_shores	2.92208	4.45912	2.68336	2.46453
chr1	65266001	65266500	-5.81951	0.00155663	0.0438642	DNAJC6	hg38_genes_introns;hg38_cpg_islands;hg38_cpg_shores	7.03125	9.97375	25	13.7387
chr1	65309001	65309500	-4.10484	0.00163346	0.0450119	DNAJC6	hg38_genes_promoters;hg38_genes_1to5kb;hg38_genes_introns;hg38_cpg_islands;hg38_cpg_shores	0.980392	1.63934	1.83486	7.28155
chr1	169106501	169107000	1.78299	0.0132463	0.146428	DPT	hg38_genes_1to5kb	4.72103	5.38213	4.6832	2.86996
chr1	11692001	11692500	1.33055	0.0167896	0.165453	DRAXIN	hg38_genes_introns;hg38_cpg_islands	4.97875	5.79809	2.77136	4.62963
chr1	11708001	11708500	-9.93546	0.0374444	0.245524	DRAXIN	hg38_genes_introns;hg38_cpg_inter	37.3134	40	26.6667	51.9481
chr1	221742001	221742500	-1.73733	0.00241332	0.0566758	DUSP10	hg38_genes_promoters;hg38_genes_5UTRs;hg38_genes_exons;hg38_cpg_islands;hg38_cpg_shores	0	0.854701	1.16959	2.39808
chr1	222465001	222465500	-2.0979	0.00567267	0.0931011	DUSP10	hg38_genes_1to5kb;hg38_cpg_islands;hg38_cpg_shores	0	0	0	2.47934
chr1	159781001	159781500	-1.63132	0.005578	0.09216	DUSP23	hg38_genes_promoters;hg38_genes_5UTRs;hg38_genes_exons;hg38_genes_introns;hg38_cpg_islands	1.76471	1.44092	0	3.88027
chr1	1349001	1349500	-0.847895	0.000545698	0.0229552	DVL1	hg38_genes_promoters;hg38_genes_5UTRs;hg38_genes_exons;hg38_cpg_islands	0.807265	0.662589	1.11732	1.66837
chr1	21219501	21220000	-9.02801	0.00514464	0.0878335	ECE1	hg38_genes_exons;hg38_genes_introns;hg38_genes_3UTRs;hg38_cpg_inter	81.0219	74	76.1905	87.2093
chr1	21256001	21256500	-3.95059	0.0259527	0.206892	ECE1	hg38_genes_exons;hg38_genes_introns;hg38_cpg_inter	89.1213	89.3471	96.3504	91.954
chr1	21317001	21317500	-4.86958	0.00802574	0.113125	ECE1	hg38_genes_introns;hg38_cpg_inter	3.75	1.65289	9.80392	7.40741
chr1	21345001	21345500	-0.925337	0.0268257	0.210101	ECE1	hg38_genes_promoters;hg38_genes_5UTRs;hg38_genes_exons;hg38_genes_introns;hg38_cpg_islands	2.44648	1.49051	2.01005	3.1266
chr1	184755001	184755500	2.36188	0.000425875	0.0197144	EDEM3	hg38_genes_promoters;hg38_cpg_islands;hg38_cpg_shores	2.71429	5.55556	0.352113	2.31214
chr1	171781501	171782000	-2.43251	0.0109895	0.133011	EEF1AKNMT	hg38_genes_promoters;hg38_genes_5UTRs;hg38_genes_exons;hg38_genes_introns;hg38_cpg_islands;hg38_cpg_shores	2.88248	2.08877	6.83761	4.57627
chr1	244970501	244971000	1.89913	0.00159013	0.044202	EFCAB2	hg38_genes_introns;hg38_cpg_islands	2.35988	5.31561	0.743494	1.80791
chr1	15410501	15411000	4.29385	0.0177958	0.170602	EFHD2	hg38_genes_introns;hg38_cpg_islands;hg38_cpg_shores	10.6383	7.62332	5.10204	4.28571
chr1	15427001	15427500	10.9945	0.00258716	0.059006	EFHD2	hg38_genes_exons;hg38_genes_introns;hg38_cpg_inter	22.9508	43.75	30.4348	14.4444
chr1	155126001	155126500	1.7842	0.0492978	0.280126	EFNA1	hg38_genes_promoters;hg38_genes_1to5kb;hg38_cpg_islands	5.08475	5.88235	3.01508	3.91254
chr1	155070501	155071000	2.21005	0.0487588	0.278404	EFNA3	hg38_genes_introns;hg38_cpg_islands;hg38_cpg_shores	2.43902	2.94118	0	0.529101
chr1	155082001	155082500	-2.85085	0.00197667	0.0505655	EFNA3	hg38_genes_1to5kb;hg38_genes_introns;hg38_cpg_islands	6	2.52525	10	6.60287
chr1	155085501	155086000	1.91571	0.000583188	0.0239049	EFNA3	hg38_genes_promoters;hg38_genes_exons;hg38_genes_introns;hg38_cpg_islands;hg38_cpg_shores	2.52101	1.40845	0	0
chr1	155091501	155092000	-3.40936	0.0146215	0.15405	EFNA3	hg38_cpg_inter	7.69231	6.55738	8.05687	11.3475
chr1	231422001	231422500	0.864524	0.00861959	0.117262	EGLN1	hg38_genes_1to5kb;hg38_genes_5UTRs;hg38_genes_exons;hg38_cpg_islands	2.20369	2.26895	0.374065	1.72796
chr1	44986501	44987000	3.43426	5.68914e-05	0.00514501	EIF2B3	hg38_genes_promoters;hg38_genes_5UTRs;hg38_genes_exons;hg38_cpg_islands;hg38_cpg_shores	6.38298	5.64516	2.51142	2.73752
chr1	206575001	206575500	-38.9524	3.18818e-07	0.000111453	EIF2D	hg38_genes_introns;hg38_cpg_inter	3.57143	0	47.619	38.8889
chr1	202015001	202015500	-8.75931	0.0371811	0.245174	ELF3	hg38_genes_exons;hg38_genes_introns;hg38_genes_3UTRs;hg38_cpg_inter	69.7143	62.8319	84.2697	68.5714
chr1	202015001	202015500	-8.75931	0.0371811	0.245174	ELF3-AS1	hg38_genes_1to5kb	69.7143	62.8319	84.2697	68.5714
chr1	205625501	205626000	-10.8004	0.000401145	0.0190303	ELK4	hg38_genes_promoters;hg38_genes_5UTRs;hg38_genes_exons;hg38_genes_introns;hg38_cpg_inter	78.3186	82.7586	94.1176	89.5954
chr1	23770501	23771000	-7.67469	0.000868161	0.0308384	ELOA-AS1	hg38_genes_introns;hg38_cpg_inter	94.0476	87.4172	93.0233	98.7013
chr1	23902501	23903000	1.05603	0.0411874	0.2571	ELOA-AS1	hg38_genes_promoters;hg38_genes_1to5kb;hg38_genes_exons	5.13107	4.73341	3.13901	4.21941
chr1	19210001	19210500	0.658783	0.0158402	0.160939	EMC1-AS1	hg38_genes_promoters	1.7111	2.53268	1.50215	1.43744
chr1	8876501	8877000	13.3913	0.00187564	0.0491595	ENO1	hg38_genes_1to5kb;hg38_genes_introns;hg38_cpg_shores	63.2353	52	50.6849	43.1373
chr1	8878501	8879000	1.31623	0.00928181	0.121972	ENO1	hg38_genes_promoters;hg38_genes_5UTRs;hg38_genes_exons;hg38_genes_introns;hg38_cpg_islands	3.21361	3.50701	1.9943	2.06422
chr1	8876501	8877000	13.3913	0.00187564	0.0491595	ENO1-AS1	hg38_genes_1to5kb	63.2353	52	50.6849	43.1373
chr1	8878501	8879000	1.31623	0.00928181	0.121972	ENO1-AS1	hg38_genes_promoters;hg38_genes_exons;hg38_genes_introns	3.21361	3.50701	1.9943	2.06422
chr1	150629501	150630000	-3.97007	0.0274115	0.212229	ENSA	hg38_genes_promoters;hg38_genes_5UTRs;hg38_genes_exons;hg38_genes_introns;hg38_cpg_islands;hg38_cpg_shores	4.83871	4.8	12.2449	8.21918
chr1	28886501	28887000	10.9306	7.76352e-05	0.0063626	EPB41	hg38_genes_promoters;hg38_genes_1to5kb;hg38_cpg_islands;hg38_cpg_shores	24.1611	8	1.75439	7.14286
chr1	37764501	37765000	4.90113	0.000592676	0.0241442	EPHA10	hg38_genes_exons;hg38_genes_introns;hg38_cpg_islands	15.0855	13.1059	5.98802	10.0279
chr1	16146001	16146500	5.84872	0.0203665	0.183193	EPHA2	hg38_genes_promoters;hg38_genes_exons;hg38_genes_introns;hg38_cpg_shelves	6.38298	7.14286	2.94118	0
chr1	16181501	16182000	11.6186	0.0337649	0.234494	EPHA2	hg38_cpg_inter	17.2414	16.6667	7.69231	4.7619
chr1	22583001	22583500	8.2323	0.0423217	0.260595	EPHA8	hg38_genes_introns;hg38_cpg_inter	54.3689	67.6923	38.7097	52.9167
chr1	22591501	22592000	6.56464	0.0321656	0.229173	EPHA8	hg38_genes_introns;hg38_cpg_shores	49.8498	54.1353	39.4737	48.9583
chr1	22619501	22620000	11.3268	0.0179308	0.171232	EPHA8	hg38_cpg_inter	34.965	41.7722	21.6216	27.3438
chr1	22711501	22712000	2.87914	0.000144852	0.00980952	EPHB2	hg38_genes_introns;hg38_cpg_islands;hg38_cpg_shores	6.59767	3.89805	4.01606	2.05184
chr1	22756001	22756500	6.88004	0.0103111	0.128988	EPHB2	hg38_genes_introns;hg38_cpg_inter	59.2	57.4757	45.4545	52.4887
chr1	22886501	22887000	26.4388	4.89799e-05	0.00466676	EPHB2	hg38_genes_introns;hg38_cpg_inter	59.7938	23.3333	26.6667	23.8806
chr1	225817001	225817500	-6.87591	0.0244304	0.200544	EPHX1	hg38_genes_introns;hg38_cpg_inter	11.5385	9.89011	23.2558	15.9763
chr1	44289501	44290000	26.0433	0.000219742	0.0127516	ERI3	hg38_genes_introns;hg38_cpg_inter	70	64.2857	18.1818	46.5517
chr1	8026501	8027000	-0.929728	0.0406048	0.255511	ERRFI1	hg38_genes_promoters;hg38_genes_exons;hg38_cpg_islands;hg38_cpg_shores	2.1987	1.9802	4.53809	2.442
chr1	8121001	8121500	7.5816	0.00110285	0.0357889	ERRFI1	hg38_genes_exons;hg38_genes_introns;hg38_cpg_inter	22.9167	28.9817	6.75676	20.1681
chr1	6424001	6424500	-3.75382	0.0481326	0.27697	ESPN	hg38_genes_promoters	2.91971	4.68085	0	10.0719
chr1	6427001	6427500	-28.8269	0.0015396	0.0436018	ESPN	hg38_genes_introns;hg38_cpg_shores;hg38_cpg_shelves	28	31.25	62.5	44
chr1	6445501	6446000	-13.4237	0.0198845	0.181344	ESPN	hg38_genes_1to5kb;hg38_genes_exons;hg38_genes_introns;hg38_cpg_shores	67.7778	96.4286	81.8182	90.566
chr1	16718501	16719000	19.6687	0.006288	0.0985976	ESPNP	hg38_genes_introns;hg38_cpg_inter	48.4375	35.4167	38.0952	16.6667
chr1	36322001	36322500	2.81372	3.15898e-05	0.00343511	EVA1B	hg38_genes_exons;hg38_genes_3UTRs;hg38_cpg_islands	6.91244	8.48182	3.81078	5.40541
chr1	36586001	36586500	-11.817	0.000158532	0.0103421	EVA1B	hg38_cpg_inter	0	2.94118	27.5	1.96078
chr1	36664501	36665000	15.8588	0.00442549	0.080509	EVA1B	hg38_cpg_inter	20.3704	31.5217	14.2857	10.5263
chr1	241848001	241848500	0.939053	0.00308802	0.0656169	EXO1	hg38_genes_promoters;hg38_genes_1to5kb;hg38_genes_5UTRs;hg38_genes_exons;hg38_genes_introns;hg38_cpg_islands;hg38_cpg_shores	1.58228	2.58398	1.26292	1.08992
chr1	231338001	231338500	1.92676	0.00330003	0.0683316	EXOC8	hg38_genes_promoters	4.66724	6.00227	2.83843	3.48485
chr1	26035501	26036000	1.2213	0.0241774	0.199647	EXTL1	hg38_genes_exons;hg38_genes_3UTRs;hg38_cpg_islands	1.71607	2.30415	0	0.863558
chr1	28088501	28089000	-2.15207	0.0308705	0.224973	EYA3	hg38_genes_promoters;hg38_genes_5UTRs;hg38_genes_exons;hg38_genes_introns;hg38_cpg_islands;hg38_cpg_shores	2.6393	0.934579	0.847458	5.05952
chr1	161039001	161039500	-6.47685	0.0321436	0.229128	F11R	hg38_genes_promoters	23.3577	14.741	19.0476	29.4118
chr1	94541501	94542000	-1.3132	0.0125961	0.142694	F3	hg38_genes_promoters;hg38_genes_5UTRs;hg38_genes_exons;hg38_genes_introns;hg38_cpg_islands	3.12751	2.9601	3.5533	4.61894
chr1	94655001	94655500	-25.033	0.00177698	0.0473573	F3	hg38_genes_1to5kb	44.7368	33.3333	60.8696	64.4444
chr1	46394001	46394500	-2.11807	0.00153969	0.0436018	FAAH	hg38_genes_promoters;hg38_genes_5UTRs;hg38_genes_exons;hg38_cpg_islands;hg38_cpg_shores	4.54545	2.62892	3.44828	6.53451
chr1	46456001	46456500	-5.32282	0.0214307	0.188056	FAAHP1	hg38_genes_introns;hg38_cpg_inter	78.0822	86.9369	84.0426	88.0435
chr1	46489501	46490000	1.04429	0.0228789	0.194143	FAAHP1	hg38_cpg_islands	3.93701	4.29851	3.57599	2.89855
chr1	46491001	46491500	-3.72667	0.0476858	0.275962	FAAHP1	hg38_cpg_islands;hg38_cpg_shores	7.52089	9.18033	16.6667	11.6402
chr1	2194501	2195000	-2.5777	0.0450116	0.268491	FAAP20	hg38_genes_promoters;hg38_genes_5UTRs;hg38_genes_exons;hg38_genes_introns;hg38_cpg_islands	7.88382	5.40541	5.91398	9.47931
chr1	50932501	50933000	17.617	0.0362056	0.241947	FAF1	hg38_genes_introns;hg38_cpg_inter	86.9565	100	84.6154	66.6667
chr1	50977001	50977500	6.91645	0.00597613	0.0959798	FAF1	hg38_cpg_shores	12.2363	14.1844	7.5	5.18519
chr1	52119501	52120000	22.2187	0.0224771	0.192534	FAF1	hg38_cpg_inter	52.459	60	23.0769	37.5
chr1	150516001	150516500	2.36251	0.0419806	0.259523	FALEC	hg38_genes_exons;hg38_genes_introns;hg38_cpg_shores	6.55106	6.84524	5.24017	3.84615
chr1	179025501	179026000	-0.688182	0.00796139	0.11275	FAM20B	hg38_genes_promoters;hg38_genes_5UTRs;hg38_genes_exons;hg38_genes_introns;hg38_cpg_islands;hg38_cpg_shores	0.133869	0.361446	0.163934	1.33891
chr1	32362001	32362500	0.980078	0.0494099	0.280401	FAM229A	hg38_genes_promoters;hg38_genes_5UTRs;hg38_genes_exons;hg38_genes_introns;hg38_cpg_islands;hg38_cpg_shores	5.11408	3.87175	1.72786	4.15146
chr1	32363501	32364000	-5.03456	0.0272351	0.211526	FAM229A	hg38_genes_1to5kb;hg38_genes_exons;hg38_genes_introns;hg38_cpg_shores	85.9155	85.2041	91.5094	90.2778
chr1	20553001	20553500	1.70915	0.0437829	0.264883	FAM43B	hg38_genes_exons;hg38_cpg_islands	4.8913	4.70163	1.91083	3.35121
chr1	20575001	20575500	7.68761	0.00196211	0.0503552	FAM43B	hg38_cpg_inter	23.3333	23.4637	9.49721	20.7207
chr1	145095001	145095500	1.45631	0.0488297	0.278575	FAM72D	hg38_genes_promoters	0	2.72727	0	0
chr1	166167001	166167500	-3.06486	0.0359151	0.24119	FAM78B	hg38_genes_promoters;hg38_genes_1to5kb;hg38_cpg_islands;hg38_cpg_shores	1.81818	4.7619	3.09278	7.75623
chr1	166325501	166326000	-14.0116	0.0417112	0.258779	FAM78B	hg38_cpg_inter	29.4872	38.0952	43.75	48.1481
chr1	231021001	231021500	-6.70774	0.0202002	0.182703	FAM89A	hg38_genes_introns;hg38_cpg_inter	87.5776	90	98.3871	92.7273
chr1	231107501	231108000	8.21138	0.0161742	0.16243	FAM89A	hg38_cpg_inter	68.9655	71.0784	58.6466	63.6364
chr1	15759501	15760000	-17.5584	0.000383602	0.0185274	FBLIM1	hg38_genes_1to5kb;hg38_genes_introns;hg38_cpg_shores	18.9655	15.873	7.69231	42.7778
chr1	15761001	15761500	-7.29602	0.00466399	0.0829627	FBLIM1	hg38_genes_1to5kb;hg38_genes_introns;hg38_cpg_shores;hg38_cpg_shelves	2.8169	5.33333	8.92857	11.9658
chr1	224114001	224114500	-2.11441	0.016268	0.16305	FBXO28	hg38_genes_promoters;hg38_genes_5UTRs;hg38_genes_exons;hg38_genes_introns;hg38_cpg_islands;hg38_cpg_shores	5.98007	3.55828	1.44928	8.09717
chr1	27373001	27373500	13.3065	0.0426077	0.261503	FCN3	hg38_genes_exons;hg38_genes_introns;hg38_cpg_inter	93.3333	80	80	72.3404
chr1	161727001	161727500	-1.95541	0.0292494	0.219057	FCRLB	hg38_genes_exons;hg38_genes_introns;hg38_genes_3UTRs;hg38_cpg_islands	4.19255	4.49704	1.12994	7.36127
chr1	161983501	161984000	-4.04136	0.00915667	0.121044	FCRLB	hg38_genes_promoters;hg38_genes_exons	94.6043	88.8158	96.4912	95.4907
chr1	155318001	155318500	-7.46032	0.0115002	0.136424	FDPS	hg38_genes_promoters;hg38_genes_1to5kb;hg38_genes_exons;hg38_genes_introns;hg38_genes_3UTRs;hg38_cpg_shelves	82.6087	87.7193	97.619	91.0714
chr1	155320501	155321000	7.9798	0.0203979	0.183228	FDPS	hg38_genes_exons;hg38_genes_3UTRs;hg38_cpg_islands;hg38_cpg_shores	12.9213	20.8791	13.7931	5.88235
chr1	59296001	59296500	2.92196	0.0230049	0.194742	FGGY	hg38_genes_promoters;hg38_genes_1to5kb	3.2	3.67647	0	0.645161
chr1	59382501	59383000	-8.61437	0.0232132	0.195509	FGGY	hg38_genes_introns;hg38_cpg_inter	90.3846	88.8889	96.6667	100
chr1	38005501	38006000	0.968685	0.0361558	0.241837	FHL3	hg38_genes_promoters;hg38_genes_5UTRs;hg38_genes_exons;hg38_cpg_islands;hg38_cpg_shores	2.26843	1.20301	0.526316	0.749064
chr1	152307501	152308000	8.42874	0.0141505	0.151356	FLG	hg38_genes_exons	77.6316	88.0658	68.0556	79.845
chr1	152307501	152308000	8.42874	0.0141505	0.151356	FLG-AS1	hg38_genes_introns;hg38_cpg_inter	77.6316	88.0658	68.0556	79.845
chr1	15848001	15848500	0.813083	0.00120141	0.0377432	FLJ37453	hg38_genes_promoters;hg38_genes_exons;hg38_genes_introns;hg38_cpg_islands	1.44862	2.37915	0.976971	1.21507
chr1	240358501	240359000	-10.8403	0.00157184	0.0440307	FMN2	hg38_genes_introns;hg38_cpg_inter	88.8889	85.4167	97.6744	98.3871
chr1	166605501	166606000	17.2996	0.0030801	0.0655315	FMO9P	hg38_genes_introns;hg38_cpg_inter	53.8462	46.2687	28.3019	36.8421
chr1	47434001	47434500	3.05729	0.00356937	0.0713222	FOXD2	hg38_genes_1to5kb	18.4118	16.4474	18.0822	12.7273
chr1	47438001	47438500	0.884014	0.0310057	0.225586	FOXD2	hg38_genes_5UTRs;hg38_genes_exons;hg38_cpg_islands	2.48668	4.14658	2.33074	2.59276
chr1	47444001	47444500	-5.47186	0.0307526	0.22455	FOXD2	hg38_cpg_islands;hg38_cpg_shores	24.3129	26.5993	27.2727	30.7393
chr1	47533501	47534000	-17.5238	1.82429e-09	1.47955e-06	FOXD2	hg38_cpg_islands;hg38_cpg_shores	10.5023	38.3607	64.3836	41.1392
chr1	47677001	47677500	-17.4698	0.00536063	0.0899904	FOXD2	hg38_cpg_inter	33.3333	34.5455	38.7097	55.9524
chr1	47709501	47710000	-0.825202	0.0227245	0.19361	FOXD2	hg38_cpg_islands	2.03837	2.3335	3.32661	2.92859
chr1	47756501	47757000	-13.1844	0.00929405	0.122005	FOXD2	hg38_cpg_inter	43.1373	58.0645	51.8519	72.381
chr1	48089501	48090000	9.40553	0.0224815	0.192534	FOXD2	hg38_genes_exons;hg38_genes_introns;hg38_cpg_inter	80.2395	82.5	65	72.7273
chr1	47434001	47434500	3.05729	0.00356937	0.0713222	FOXD2-AS1	hg38_genes_exons;hg38_cpg_islands	18.4118	16.4474	18.0822	12.7273
chr1	47438001	47438500	0.884014	0.0310057	0.225586	FOXD2-AS1	hg38_genes_1to5kb	2.48668	4.14658	2.33074	2.59276
chr1	63319501	63320000	4.63741	7.54326e-09	4.88678e-06	FOXD3	hg38_genes_1to5kb	10.4907	9.5198	5.04202	5.46624
chr1	63320001	63320500	4.15479	0.0147602	0.154813	FOXD3	hg38_genes_1to5kb	13.0604	15.3518	10.3448	9.88764
chr1	63322001	63322500	1.54081	0.0468198	0.273527	FOXD3	hg38_genes_promoters;hg38_genes_1to5kb	2.849	2.76923	0	1.55945
chr1	63322001	63322500	1.54081	0.0468198	0.273527	FOXD3-AS1	hg38_genes_promoters;hg38_genes_exons;hg38_genes_introns;hg38_cpg_islands	2.849	2.76923	0	1.55945
chr1	47416001	47416500	4.66331	0.00485435	0.0847909	FOXE3	hg38_genes_promoters;hg38_genes_5UTRs;hg38_genes_exons;hg38_cpg_islands;hg38_cpg_shores	0	8.95522	0	3.08008
chr1	74247001	74247500	-6.26781	0.0453509	0.26953	FPGT-TNNI3K	hg38_genes_introns	80.427	81.6514	94.4444	85.5556
chr1	77979501	77980000	0.932912	0.0377022	0.246356	FUBP1	hg38_genes_promoters	2.12766	1.45396	0.4	1.05263
chr1	151125501	151126000	-8.51905	0.000452734	0.0204625	GABPB2	hg38_genes_exons;hg38_genes_3UTRs;hg38_cpg_inter	79.6407	93.8931	95.1807	94.1176
chr1	151132501	151133000	4.37957	0.0302294	0.222363	GABPB2	hg38_genes_promoters;hg38_genes_1to5kb	69.7733	67.894	63.871	64.6724
chr1	2020001	2020500	-15.3053	0.0106693	0.131089	GABRD	hg38_genes_1to5kb;hg38_genes_introns;hg38_cpg_islands;hg38_cpg_shores	26.25	27.6923	76.1905	34.0909
chr1	2025001	2025500	-17.1239	0.000146607	0.00986906	GABRD	hg38_genes_promoters;hg38_genes_1to5kb;hg38_genes_exons;hg38_genes_introns;hg38_genes_3UTRs;hg38_cpg_shores	71.6814	56.6667	60	84.9162
chr1	2026001	2026500	5.52457	0.0107439	0.131403	GABRD	hg38_genes_promoters;hg38_genes_1to5kb;hg38_genes_introns;hg38_cpg_shores	83.1551	81.6327	72.619	77.4951
chr1	230067501	230068000	-2.09833	0.00796204	0.11275	GALNT2	hg38_genes_introns;hg38_cpg_islands	0.719424	0	1.78571	2.54111
chr1	230075501	230076000	-9.68254	0.0385291	0.249277	GALNT2	hg38_genes_introns;hg38_cpg_inter	94.8276	73.0769	100	97.0588
chr1	230301001	230301500	-10.4997	0.0179787	0.171431	GALNT2	hg38_cpg_inter	84.2857	90.625	95	97.619
chr1	173868501	173869000	2.70378	0.0204417	0.183386	GAS5	hg38_genes_promoters;hg38_genes_1to5kb;hg38_genes_exons;hg38_genes_introns;hg38_cpg_islands;hg38_cpg_shores	4.0404	3.52423	2.08333	0.772201
chr1	174070001	174070500	-5.39978	0.0407036	0.25581	GAS5	hg38_cpg_inter	92.8571	85	94.2308	97.3451
chr1	153904001	153904500	12.9534	0.0162857	0.163112	GATAD2B	hg38_genes_introns;hg38_cpg_inter	55.2	59.5506	50	40.8602
chr1	247531001	247531500	3.96248	0.0400264	0.253864	GCSAML	hg38_genes_introns	12.9032	11.6667	4.7619	8.3558
chr1	247531001	247531500	3.96248	0.0400264	0.253864	GCSAML-AS1	hg38_genes_promoters	12.9032	11.6667	4.7619	8.3558
chr1	92483001	92483500	1.95468	0.0335058	0.233663	GFI1	hg38_genes_5UTRs;hg38_genes_exons;hg38_genes_introns;hg38_cpg_islands	9.86696	9.09091	8.33333	7.16029
chr1	77979501	77980000	0.932912	0.0377022	0.246356	GIPC2	hg38_genes_promoters;hg38_genes_exons;hg38_genes_introns;hg38_cpg_islands;hg38_cpg_shores	2.12766	1.45396	0.4	1.05263
chr1	79320501	79321000	-6.68365	0.000499771	0.0216614	GIPC2	hg38_genes_1to5kb;hg38_cpg_inter	89.1473	92.9936	98.7952	97.5
chr1	79594001	79594500	-5.45546	0.0100567	0.127219	GIPC2	hg38_cpg_inter	79.9528	79.3388	82.5	85.8283
chr1	80188501	80189000	4.44332	0.0462575	0.271934	GIPC2	hg38_cpg_inter	87.0968	91.358	90.2439	84.5679
chr1	34759501	34760000	-12.584	0.0251207	0.203671	GJB4	hg38_genes_promoters;hg38_genes_5UTRs;hg38_genes_exons;hg38_genes_introns	26.3736	43.3962	31.8182	50.4425
chr1	228158001	228158500	-4.39467	0.00980974	0.125621	GJC2	hg38_genes_exons;hg38_cpg_islands	28.7462	41.5282	31.3653	43.6877
chr1	53606501	53607000	-6.06296	0.012274	0.140906	GLIS1	hg38_genes_introns;hg38_cpg_inter	63.9205	70.7865	71.7391	74.3952
chr1	53738001	53738500	3.49929	0.0170707	0.166998	GLIS1	hg38_genes_promoters;hg38_genes_1to5kb;hg38_genes_5UTRs;hg38_genes_exons;hg38_cpg_islands	14.5228	10.6033	11.3821	8.48485
chr1	182384501	182385000	-4.64335	0.0491156	0.279463	GLUL	hg38_genes_exons;hg38_genes_introns;hg38_cpg_inter	90.6832	93.2692	94.8718	96.8
chr1	28671501	28672000	-6.54762	0.02357	0.197284	GMEB1	hg38_genes_introns;hg38_cpg_shelves	95.7895	81.7391	98.2143	92.8571
chr1	109619501	109620000	-1.90564	0.0372309	0.245235	GNAT2	hg38_genes_promoters;hg38_genes_5UTRs;hg38_genes_exons;hg38_genes_introns;hg38_cpg_islands;hg38_cpg_shores	0.689655	2.71903	0	3.82653
chr1	109620001	109620500	-4.49922	0.0434307	0.264062	GNAT2	hg38_genes_promoters	6.71937	0	0	10.5528
chr1	67833001	67833500	-1.13418	0.0122174	0.140652	GNG12	hg38_genes_promoters;hg38_genes_5UTRs;hg38_genes_exons;hg38_genes_introns;hg38_cpg_islands	1.5	1.79856	2.64901	2.83912
chr1	67833001	67833500	-1.13418	0.0122174	0.140652	GNG12-AS1	hg38_genes_introns	1.5	1.79856	2.64901	2.83912
chr1	67876501	67877000	-10.4932	0.0223543	0.191936	GNG12-AS1	hg38_genes_introns;hg38_cpg_inter	86.6667	88.8889	91.6667	100
chr1	68243001	68243500	-6.10346	1.40269e-05	0.00190876	GNG12-AS1	hg38_genes_promoters;hg38_genes_exons;hg38_cpg_inter	90.4306	85.7788	91.8605	94.7987
chr1	68661501	68662000	10.6619	0.00794929	0.11269	GNG12-AS1	hg38_cpg_inter	74.7475	77.7311	64	66.4
chr1	235648001	235648500	-18.996	0.0272696	0.21168	GNG4	hg38_genes_introns;hg38_cpg_shores	18	14.2857	43.75	30.4348
chr1	235649501	235650000	0.913072	0.00405173	0.0764343	GNG4	hg38_genes_promoters;hg38_genes_5UTRs;hg38_genes_exons;hg38_genes_introns;hg38_cpg_islands	2.79023	3.40674	1.45631	2.64771
chr1	235952501	235953000	-10.2252	0.0125528	0.14241	GNG4	hg38_cpg_inter	77.1084	90.7692	91.1765	94.3662
chr1	37594501	37595000	-9.68468	0.0461225	0.271518	GNL2	hg38_genes_promoters;hg38_genes_1to5kb;hg38_genes_introns;hg38_cpg_shores	76.087	73.8636	82.9787	85.9375
chr1	155860501	155861000	2.32755	0.0124607	0.141961	GON4L	hg38_genes_1to5kb	2.32558	6.01504	0	1.78971
chr1	6249501	6250000	4.57832	4.53875e-08	2.24454e-05	GPR153	hg38_genes_exons;hg38_cpg_islands	17.6983	15.047	12.4535	11.159
chr1	6261001	6261500	-3.79459	2.12046e-09	1.66865e-06	GPR153	hg38_genes_promoters;hg38_cpg_shores	2.25352	1.75593	10.5882	5.4846
chr1	168136001	168136500	1.15266	0.0273038	0.211846	GPR161	hg38_genes_promoters;hg38_genes_1to5kb;hg38_genes_5UTRs;hg38_genes_exons;hg38_genes_introns;hg38_cpg_islands;hg38_cpg_shores	3.2882	2.47191	1.99557	1.6537
chr1	168270001	168270500	-6.53259	0.00861951	0.117262	GPR161	hg38_cpg_inter	87.3684	94.5578	97.7273	96.7033
chr1	27391501	27392000	-6.57761	0.0278739	0.213801	GPR3	hg38_genes_promoters;hg38_genes_1to5kb;hg38_cpg_shores	4.70588	0	12.3288	8.49057
chr1	27456501	27457000	10.4103	0.00156937	0.0440067	GPR3	hg38_genes_promoters	99.0385	92.3077	88.6364	85.4839
chr1	202122501	202123000	-4.64553	0.0126523	0.143203	GPR37L1	hg38_genes_promoters;hg38_genes_5UTRs;hg38_genes_exons;hg38_cpg_inter	5.7377	2.75229	11.1111	7.65957
chr1	147949001	147949500	-12.6075	6.4489e-06	0.00108421	GPR89B	hg38_genes_1to5kb;hg38_genes_introns;hg38_cpg_inter	84.2857	84	96.875	96.7213
chr1	148060001	148060500	3.95953	0.00766841	0.110522	GPR89B	hg38_cpg_islands;hg38_cpg_shores	8.95062	9.23695	3.85852	6.44068
chr1	148149501	148150000	-7.72503	0.0392882	0.251569	GPR89B	hg38_genes_exons	97.3214	74.4898	82.5	94.7368
chr1	240492501	240493000	-5.68102	0.0263973	0.20849	GREM2	hg38_genes_exons;hg38_genes_3UTRs;hg38_cpg_islands;hg38_cpg_shores	83.5404	70.7424	88.3333	83.1429
chr1	240612001	240612500	1.66426	0.00918099	0.121239	GREM2	hg38_genes_promoters;hg38_genes_5UTRs;hg38_genes_exons;hg38_cpg_inter	2.9106	1.20846	0	0.659341
chr1	240763501	240764000	-11.6638	0.0191874	0.178098	GREM2	hg38_genes_1to5kb;hg38_genes_exons;hg38_genes_introns;hg38_cpg_inter	86.5169	70	87.8788	93.1818
chr1	240998501	240999000	-6.6726	0.0303544	0.222783	GREM2	hg38_genes_promoters;hg38_genes_exons	66.358	67.7632	61.4583	77.1429
chr1	37034001	37034500	1.29149	0.00487968	0.0850574	GRIK3	hg38_genes_promoters;hg38_genes_5UTRs;hg38_genes_exons;hg38_cpg_islands	5.15021	4.11711	1.78359	3.69102
chr1	37034501	37035000	2.00691	0.00023305	0.0133145	GRIK3	hg38_genes_promoters;hg38_cpg_islands	5.34826	3.45964	2.08333	2.24159
chr1	37051501	37052000	9.03479	0.0363327	0.24223	GRIK3	hg38_cpg_inter	8.33333	17.7778	9.09091	1.81818
chr1	9233501	9234000	11.5631	0.0296905	0.220586	H6PD	hg38_genes_promoters;hg38_genes_1to5kb;hg38_cpg_shores	28.5714	20.7547	11.1111	13.6364
chr1	9265001	9265500	-5.89045	0.0297601	0.220827	H6PD	hg38_genes_promoters;hg38_genes_exons;hg38_genes_3UTRs;hg38_cpg_shores	86.2637	84.9315	91.0256	91.8239
chr1	9266501	9267000	8.23754	0.0108916	0.132336	H6PD	hg38_genes_exons;hg38_genes_3UTRs;hg38_cpg_shores;hg38_cpg_shelves	46.5116	36.5546	43.6782	30.7453
chr1	6424001	6424500	-3.75382	0.0481326	0.27697	HES2	hg38_genes_1to5kb;hg38_genes_5UTRs;hg38_genes_exons;hg38_genes_introns;hg38_cpg_islands;hg38_cpg_shores	2.91971	4.68085	0	10.0719
chr1	6427001	6427500	-28.8269	0.0015396	0.0436018	HES2	hg38_genes_1to5kb	28	31.25	62.5	44
chr1	999001	999500	1.30373	0.00625591	0.0983346	HES4	hg38_genes_exons;hg38_genes_introns;hg38_genes_3UTRs;hg38_cpg_islands	4.62493	5.51245	2.74102	4.32754
chr1	91404501	91405000	1.03947	0.0358888	0.24119	HFM1	hg38_genes_promoters;hg38_genes_5UTRs;hg38_genes_exons;hg38_genes_introns;hg38_cpg_islands;hg38_cpg_shores	4.26573	3.82514	1.91781	3.43082
chr1	91921501	91922000	-5.00876	0.0409861	0.256649	HFM1	hg38_cpg_inter	90.7216	87.9699	95.4545	93.8865
chr1	149793001	149793500	-2.95337	0.0120919	0.139715	HIST2H2BF	hg38_genes_introns;hg38_cpg_islands;hg38_cpg_shores	3.0426	3.93519	11.2245	5.23691
chr1	143904001	143904500	3.07167	0.00101588	0.0341424	HIST2H3PS2	hg38_genes_exons;hg38_genes_introns;hg38_cpg_islands;hg38_cpg_shores	1.96078	5.64103	0	0.4329
chr1	143904501	143905000	2.88556	0.000928122	0.0322673	HIST2H3PS2	hg38_genes_promoters;hg38_genes_exons;hg38_genes_introns;hg38_cpg_islands;hg38_cpg_shores	3.9726	7.42188	2.99145	2.32172
chr1	144077001	144077500	1.87306	0.0244046	0.200417	HIST2H3PS2	hg38_cpg_islands	7.51381	4.23529	4.04624	4.05577
chr1	144104001	144104500	13.3787	7.52081e-05	0.00622176	HIST2H3PS2	hg38_cpg_inter	74.4505	76.0784	61.2245	61.8605
chr1	41564501	41565000	-15.7245	0.00627082	0.0984834	HIVEP3	hg38_genes_introns;hg38_cpg_inter	82.5	75.6098	95.6522	94.1176
chr1	41662001	41662500	2.7578	1.11971e-08	6.79727e-06	HIVEP3	hg38_genes_promoters;hg38_genes_5UTRs;hg38_genes_exons;hg38_genes_introns;hg38_cpg_islands	5.20966	5.7754	0.945946	3.29104
chr1	41731001	41731500	-11.3765	0.000667438	0.0260948	HIVEP3	hg38_genes_introns;hg38_cpg_inter	89.1892	83.3333	100	97.2973
chr1	41739001	41739500	9.73025	0.00145066	0.0422009	HIVEP3	hg38_genes_introns;hg38_cpg_inter	64.2523	50	52.381	49.2537
chr1	42117501	42118000	-10.4167	0.0386054	0.249554	HIVEP3	hg38_cpg_inter	74.3902	79.5455	61.9048	92.3077
chr1	146035501	146036000	2.53497	0.030189	0.222243	HJV	hg38_genes_introns;hg38_cpg_inter	5.02793	6.32184	1.15607	4.05405
chr1	146386501	146387000	2.85714	0.00166037	0.0454074	HJV	hg38_genes_introns;hg38_cpg_shores	1.40845	4.85437	0	0
chr1	147062001	147062500	10.6899	0.000443157	0.0202098	HJV	hg38_cpg_inter	78.9668	75.8621	61.5385	68.2432
chr1	220879501	220880000	1.67	0.00387966	0.0747175	HLX	hg38_genes_1to5kb;hg38_genes_5UTRs;hg38_genes_exons	3.98148	4.19922	0.527704	2.96128
chr1	220879501	220880000	1.67	0.00387966	0.0747175	HLX-AS1	hg38_genes_exons;hg38_genes_introns;hg38_cpg_islands	3.98148	4.19922	0.527704	2.96128
chr1	26472501	26473000	0.925261	0.00876107	0.118282	HMGN2	hg38_genes_promoters;hg38_genes_5UTRs;hg38_genes_exons;hg38_genes_introns;hg38_cpg_islands	0.721649	2.61519	0.904977	0.564516
chr1	244863001	244863500	-1.08438	0.00580429	0.0944031	HNRNPU	hg38_genes_promoters;hg38_genes_1to5kb;hg38_genes_5UTRs;hg38_genes_exons;hg38_genes_introns;hg38_cpg_islands	1.86275	0.753425	1.23153	2.57937
chr1	244970501	244971000	1.89913	0.00159013	0.044202	HNRNPU	hg38_genes_exons	2.35988	5.31561	0.743494	1.80791
chr1	59814001	59814500	8.0477	2.6744e-05	0.00304221	HOOK1	hg38_genes_promoters;hg38_genes_1to5kb;hg38_cpg_islands;hg38_cpg_shores	23.3397	16.6667	7.87879	14.3911
chr1	20786501	20787000	1.27169	0.00190745	0.0496979	HP1BP3	hg38_genes_promoters;hg38_genes_5UTRs;hg38_genes_exons;hg38_genes_introns;hg38_cpg_islands	2.16777	2.57681	0	1.43149
chr1	32891001	32891500	15.1985	0.00259634	0.0591489	HPCA	hg38_genes_1to5kb;hg38_genes_introns;hg38_cpg_shores	54.4776	66.3717	35.7143	47.8992
chr1	32924501	32925000	3.69954	0.020566	0.183872	HPCA	hg38_cpg_inter	7.44186	10.4	1.97368	7.22543
chr1	39684001	39684500	15.404	0.0441403	0.265997	HPCAL4	hg38_genes_exons;hg38_genes_introns;hg38_cpg_islands;hg38_cpg_shores	40.9091	43.4783	24.7126	34.7826
chr1	86915501	86916000	-4.06343	0.00772966	0.110942	HS2ST1	hg38_genes_introns;hg38_cpg_islands;hg38_cpg_shores	5.67376	2.42915	7.86517	8.31025
chr1	87294501	87295000	-5.24641	0.044195	0.266108	HS2ST1	hg38_cpg_inter	85.1562	89.3617	93.1034	92.3529
chr1	59296001	59296500	2.92196	0.0230049	0.194742	HSD52	hg38_genes_promoters;hg38_genes_exons;hg38_genes_introns;hg38_cpg_islands;hg38_cpg_shores	3.2	3.67647	0	0.645161
chr1	161606001	161606500	-3.24593	0.0151019	0.156769	HSPA7	hg38_genes_promoters;hg38_genes_exons;hg38_cpg_islands	4.43038	4.41176	6.99301	7.87746
chr1	16015501	16016000	-3.27835	0.0204051	0.18326	HSPB7	hg38_genes_exons;hg38_genes_introns;hg38_genes_3UTRs;hg38_cpg_inter	91.5294	84.1905	87.6596	91.7223
chr1	16017501	16018000	-1.59879	0.0186998	0.175377	HSPB7	hg38_genes_promoters;hg38_genes_5UTRs;hg38_genes_exons;hg38_genes_introns;hg38_cpg_inter	3.22581	3	2.22772	5.70048
chr1	16118501	16119000	13.7297	0.00553492	0.0917553	HSPB7	hg38_cpg_inter	53.7931	50	38.6364	38.4
chr1	21831001	21831500	-6.20528	0.0233372	0.195998	HSPG2	hg38_genes_promoters;hg38_genes_exons;hg38_genes_introns;hg38_cpg_shores;hg38_cpg_shelves	88.3041	88.5196	92	96.25
chr1	21851501	21852000	-3.09962	0.00376905	0.0734373	HSPG2	hg38_genes_1to5kb;hg38_genes_exons;hg38_genes_introns;hg38_cpg_inter	89.3226	87.7235	87.5776	92.8122
chr1	21854501	21855000	-4.02402	0.0288162	0.217378	HSPG2	hg38_genes_promoters;hg38_genes_exons;hg38_genes_introns;hg38_cpg_inter	83.2558	91.6667	91.7355	92.1986
chr1	21864001	21864500	16.1943	0.00358793	0.0714982	HSPG2	hg38_genes_exons;hg38_genes_introns;hg38_cpg_shores	65.8915	70.4762	59.2593	45
chr1	21878001	21878500	-5.42645	0.00989415	0.126107	HSPG2	hg38_genes_1to5kb;hg38_genes_exons;hg38_genes_introns;hg38_cpg_inter	87.0432	83.2402	94.6237	90.113
chr1	21887501	21888000	-5.88315	0.0129868	0.144912	HSPG2	hg38_genes_exons;hg38_genes_introns;hg38_cpg_islands;hg38_cpg_shores	85.8871	78.8136	91.5094	87.2131
chr1	21893001	21893500	30.0203	0.000575472	0.0237435	HSPG2	hg38_genes_1to5kb;hg38_genes_introns;hg38_cpg_inter	80	61.1111	70.5882	35.2941
chr1	21911501	21912000	-5.50847	0.0439016	0.265189	HSPG2	hg38_genes_introns;hg38_cpg_inter	8.82353	8.1761	11.5385	14.6739
chr1	21921501	21922000	-14.6214	0.0145114	0.15341	HSPG2	hg38_genes_introns;hg38_cpg_inter	52.4823	65.9091	67.7419	71.4286
chr1	21937501	21938000	-1.53664	0.00490024	0.0852839	HSPG2	hg38_genes_promoters;hg38_cpg_islands;hg38_cpg_shores	1.81992	3.24412	3.35196	4.40587
chr1	23193501	23194000	-18.7335	9.51997e-06	0.00143833	HTR1D	hg38_genes_exons;hg38_cpg_inter	72.7273	76.6667	100	92.0792
chr1	23217001	23217500	0.73248	0.0318873	0.228361	HTR1D	hg38_cpg_islands	3.55427	2.48947	1.24294	2.50635
chr1	23218501	23219000	-7.89748	0.037047	0.244707	HTR1D	hg38_cpg_shores	69.7674	67.6923	18.1818	79.4239
chr1	43453501	43454000	0.99461	0.00223462	0.0541978	HYI	hg38_genes_promoters;hg38_genes_1to5kb;hg38_genes_5UTRs;hg38_genes_exons;hg38_genes_introns	1.65913	1.73103	0.557103	0.73776
chr1	18938001	18938500	-8.63095	0.0292439	0.219057	IFFO2	hg38_genes_introns;hg38_cpg_inter	89.6552	85.4545	100	94.8454
chr1	18955501	18956000	1.55104	0.0176059	0.169727	IFFO2	hg38_genes_promoters;hg38_genes_exons;hg38_genes_introns;hg38_cpg_islands	8.42444	7.98442	1.87032	8.44063
chr1	201207501	201208000	10.8974	0.00613917	0.097332	IGFN1	hg38_genes_1to5kb;hg38_genes_exons;hg38_genes_introns;hg38_cpg_inter	79.0055	75.5725	66.6667	66.6667
chr1	18110001	18110500	-0.9055	0.0367371	0.24366	IGSF21	hg38_genes_introns;hg38_cpg_islands;hg38_cpg_shores	2.62217	2.51756	3.45865	3.47985
chr1	18542501	18543000	-17.2978	0.0158235	0.16091	IGSF21	hg38_cpg_inter	32.7273	38.5965	36.3636	55.5556
chr1	116667501	116668000	2.72487	0.00915144	0.121036	IGSF3	hg38_genes_promoters;hg38_genes_1to5kb;hg38_genes_5UTRs;hg38_genes_exons;hg38_genes_introns;hg38_cpg_islands;hg38_cpg_shores	8.5	6.14887	3.72881	4.62963
chr1	160098501	160099000	-3.62316	0.00427655	0.0787842	IGSF8	hg38_genes_promoters;hg38_genes_1to5kb;hg38_genes_5UTRs;hg38_genes_exons;hg38_genes_introns;hg38_cpg_islands;hg38_cpg_shores	4.10256	3.47826	14.2857	7.17822
chr1	206490501	206491000	11.185	0.00854354	0.116682	IKBKE	hg38_genes_exons;hg38_genes_introns;hg38_cpg_inter	58.6826	57.8512	51.2821	45.4054
chr1	154428501	154429000	7.30937	0.0009077	0.0317753	IL6R	hg38_genes_promoters;hg38_genes_introns;hg38_cpg_inter	94	95.2941	88	86.2069
chr1	154461501	154462000	-8.57015	0.00557896	0.09216	IL6R	hg38_genes_introns;hg38_cpg_inter	89.2857	90.2439	97.1429	98.75
chr1	166921001	166921500	1.87195	0.0254851	0.205159	ILDR2	hg38_genes_exons;hg38_genes_introns;hg38_cpg_islands;hg38_cpg_shores	4.92091	7.15631	3.53982	4.70163
chr1	200894501	200895000	-14.8212	0.049073	0.279344	INAVA	hg38_genes_promoters;hg38_genes_5UTRs;hg38_genes_exons;hg38_genes_introns;hg38_cpg_shelves	57.1429	71.4286	82.6923	70.9677
chr1	111755501	111756000	-1.40179	0.0452766	0.269307	INKA2	hg38_genes_promoters;hg38_genes_5UTRs;hg38_genes_exons;hg38_genes_introns;hg38_cpg_islands	1.25523	1.82371	6.58683	1.59046
chr1	37875501	37876000	-6.26134	0.0362248	0.241975	INPP5B	hg38_genes_1to5kb;hg38_genes_exons;hg38_genes_introns;hg38_cpg_inter	88.806	95	100	95.122
chr1	37899501	37900000	-5.99876	0.0034508	0.0698178	INPP5B	hg38_genes_introns;hg38_cpg_inter	85.4545	93.7107	94.9495	97.0149
chr1	37931501	37932000	1.0976	0.0291895	0.218777	INPP5B	hg38_genes_promoters;hg38_genes_5UTRs;hg38_genes_exons;hg38_genes_introns;hg38_cpg_islands;hg38_cpg_shores	2.00286	1.75439	1.1236	0.570342
chr1	37935001	37935500	-4.29563	0.00685705	0.104129	INPP5B	hg38_genes_1to5kb;hg38_genes_introns;hg38_cpg_shelves	87.5	92	97.5	92.5862
chr1	156860001	156860500	1.09791	0.0457804	0.270603	INSRR	hg38_genes_promoters;hg38_genes_1to5kb	0.875657	4.44444	0.348432	0.995025
chr1	1320501	1321000	7.32481	0.0353934	0.239379	INTS11	hg38_genes_promoters;hg38_genes_1to5kb;hg38_genes_exons;hg38_genes_introns;hg38_genes_3UTRs;hg38_cpg_shores	62.6126	71.875	35.2941	66.2879
chr1	1325501	1326000	-7.67721	0.0484519	0.277757	INTS11	hg38_genes_promoters;hg38_genes_1to5kb	54.067	59.1954	50	65.9664
chr1	211969501	211970000	-3.37289	0.0385722	0.249419	INTS7	hg38_genes_promoters;hg38_genes_1to5kb;hg38_genes_introns;hg38_cpg_inter	94.2308	100	100	97.8723
chr1	212001001	212001500	-6.86449	8.8978e-05	0.00705825	INTS7	hg38_genes_introns;hg38_cpg_inter	85.9155	98.1818	100	98.062
chr1	156562001	156562500	-11.1111	0.00993492	0.126388	IQGAP3	hg38_genes_exons;hg38_genes_introns;hg38_cpg_inter	94.1176	84.2105	100	100
chr1	234608501	234609000	0.564837	0.0492453	0.279956	IRF2BP2	hg38_genes_promoters;hg38_genes_exons;hg38_genes_introns;hg38_cpg_islands;hg38_cpg_shores	1.77165	1.7387	1.27621	1.14698
chr1	234927501	234928000	-5.75419	0.0296089	0.220403	IRF2BP2	hg38_cpg_inter	83.8983	76.0684	84.0336	86.6109
chr1	235012001	235012500	-12.6615	0.0324731	0.23021	IRF2BP2	hg38_cpg_inter	69.5652	76.9231	90.9091	84
chr1	235023001	235023500	-9.43396	0.0307777	0.224636	IRF2BP2	hg38_cpg_inter	86.6667	95.6522	100	100
chr1	235073501	235074000	-11.8913	0.00262246	0.059426	IRF2BP2	hg38_genes_introns;hg38_cpg_inter	67.2566	81.1321	89.1304	84.8276
chr1	999001	999500	1.30373	0.00625591	0.0983346	ISG15	hg38_genes_1to5kb	4.62493	5.51245	2.74102	4.32754
chr1	156728001	156728500	-2.90458	0.0391418	0.2511	ISG20L2	hg38_genes_promoters;hg38_genes_1to5kb;hg38_genes_5UTRs;hg38_genes_exons;hg38_genes_introns;hg38_cpg_islands;hg38_cpg_shores	1.76211	2.38095	6.92308	3.48259
chr1	63593501	63594000	0.782038	0.0385226	0.249257	ITGB3BP	hg38_genes_promoters;hg38_genes_exons;hg38_genes_introns;hg38_cpg_islands	1.75029	2.99401	0	1.70507
chr1	226658501	226659000	-5.35865	0.0284574	0.215924	ITPKB	hg38_genes_introns	92	84.3373	88.6792	94.5545
chr1	226737001	226737500	1.58602	0.0374114	0.245435	ITPKB	hg38_genes_promoters;hg38_genes_5UTRs;hg38_genes_exons;hg38_cpg_islands	5.87558	6.50096	5.17241	4.37891
chr1	226737501	226738000	1.45625	0.0300919	0.221844	ITPKB	hg38_genes_promoters;hg38_genes_5UTRs;hg38_genes_exons;hg38_genes_introns;hg38_cpg_islands	2.96296	3.64964	0	2.3399
chr1	226747501	226748000	-9.77376	0.00265214	0.0598286	ITPKB	hg38_cpg_inter	82.3129	75.2809	100	87.0647
chr1	226827001	226827500	-15.2123	0.000441002	0.0201712	ITPKB	hg38_cpg_inter	42.7632	60.177	54.8387	70
chr1	226658501	226659000	-5.35865	0.0284574	0.215924	ITPKB-IT1	hg38_genes_introns;hg38_cpg_inter	92	84.3373	88.6792	94.5545
chr1	64966001	64966500	1.21764	0.00113238	0.0362821	JAK1	hg38_genes_5UTRs;hg38_genes_exons;hg38_genes_introns;hg38_cpg_islands	3.24484	3.78855	1.27011	2.76373
chr1	65066501	65067000	-1.5747	0.0374252	0.245462	JAK1	hg38_genes_exons;hg38_genes_introns;hg38_cpg_islands;hg38_cpg_shores	2.24033	2.45614	3.93443	3.92954
chr1	58782001	58782500	1.85296	0.00278146	0.061644	JUN	hg38_genes_exons;hg38_genes_3UTRs;hg38_cpg_islands	4.474	3.125	0.80429	2.44787
chr1	58783501	58784000	-1.06353	0.0119174	0.138869	JUN	hg38_genes_5UTRs;hg38_genes_exons;hg38_cpg_islands	2.43328	2.12766	6.22182	1.90857
chr1	58814001	58814500	-11.5845	0.00510452	0.0875762	JUN	hg38_genes_promoters;hg38_genes_1to5kb	68.9922	75.5319	86.1111	82.6667
chr1	62297001	62297500	-13.0952	0.00202717	0.0511974	KANK4	hg38_genes_introns;hg38_cpg_inter	75.4386	91.2281	100	94.4444
chr1	63074001	63074500	8.4184	0.00116175	0.0368974	KANK4	hg38_cpg_inter	16	2.27273	5	0
chr1	14420501	14421000	-6.22486	0.00135784	0.0405704	KAZN	hg38_genes_introns;hg38_cpg_inter	83.0467	81.7787	87.5	88.7265
chr1	14734001	14734500	11.7376	0.00982082	0.125694	KAZN	hg38_genes_introns;hg38_cpg_inter	91.7808	88.8889	73.6842	83.6066
chr1	14769501	14770000	-13.4518	0.0120597	0.139687	KAZN	hg38_genes_introns;hg38_cpg_inter	73.8462	82.1429	86.3636	90.7895
chr1	14863001	14863500	9.11878	0.0430735	0.262929	KAZN	hg38_genes_introns;hg38_cpg_inter	67.7632	66.2791	69.0909	54.491
chr1	14923501	14924000	5.38933	0.000223702	0.0128966	KAZN	hg38_genes_promoters;hg38_genes_introns;hg38_cpg_islands;hg38_cpg_shores	15.5172	10.8225	11.828	6.45646
chr1	14927001	14927500	-12.9989	0.00937255	0.122603	KAZN	hg38_genes_1to5kb;hg38_genes_introns;hg38_cpg_shores;hg38_cpg_shelves	73.4177	78.8462	90	88
chr1	15030501	15031000	15.4095	0.040164	0.254325	KAZN	hg38_genes_introns;hg38_cpg_inter	70.2128	54.902	59.2593	40.3846
chr1	15060001	15060500	-6.11309	0.00194995	0.0502115	KAZN	hg38_genes_exons;hg38_genes_introns;hg38_cpg_inter	88.0208	91.1765	96.6667	95.2077
chr1	15410501	15411000	4.29385	0.0177958	0.170602	KAZN	hg38_genes_1to5kb	10.6383	7.62332	5.10204	4.28571
chr1	110555001	110555500	2.3115	0.022038	0.190606	KCNA2	hg38_genes_introns;hg38_cpg_islands;hg38_cpg_shores	2.92398	3.80952	1.31579	0.833333
chr1	110675001	110675500	1.32382	0.0475855	0.275602	KCNA3	hg38_genes_promoters;hg38_genes_5UTRs;hg38_genes_exons;hg38_cpg_islands	4.82077	5.92885	1.69492	4.59242
chr1	5993001	5993500	1.91177	0.0229239	0.194283	KCNAB2	hg38_genes_introns;hg38_cpg_islands;hg38_cpg_shores	3.8961	5.24345	2.02312	3.04659
chr1	6035501	6036000	14.8781	0.0204131	0.183315	KCNAB2	hg38_genes_promoters;hg38_genes_1to5kb;hg38_genes_exons;hg38_genes_introns;hg38_cpg_inter	75	73.3333	50	66.6667
chr1	6040501	6041000	-18.6877	0.00109288	0.0356172	KCNAB2	hg38_genes_promoters;hg38_genes_1to5kb;hg38_genes_5UTRs;hg38_genes_exons;hg38_genes_introns;hg38_cpg_inter	74.1379	100	90.9091	100
chr1	6071501	6072000	-29.6146	0.00266371	0.0599555	KCNAB2	hg38_genes_introns;hg38_cpg_islands;hg38_cpg_shores	69.2308	50	86.6667	88.8889
chr1	6082001	6082500	8.79031	0.00239573	0.0564302	KCNAB2	hg38_genes_promoters;hg38_genes_exons;hg38_genes_introns;hg38_cpg_inter	47.4609	47.0032	30.6667	40.0531
chr1	6083001	6083500	8.42566	0.00345532	0.0698494	KCNAB2	hg38_genes_introns;hg38_cpg_inter	32.4528	22.6496	20.3125	18.9922
chr1	6087501	6088000	-8.72317	0.0482839	0.277392	KCNAB2	hg38_genes_exons;hg38_genes_introns;hg38_cpg_inter	41.8605	43.5374	58.3333	49.7354
chr1	110209501	110210000	-6.60941	0.0209663	0.185957	KCNC4	hg38_genes_1to5kb	0	3.92157	4	9.7561
chr1	110212001	110212500	2.81408	0.0443837	0.266742	KCNC4	hg38_genes_promoters;hg38_genes_exons;hg38_genes_introns;hg38_cpg_islands;hg38_cpg_shores	22.576	22.2339	14.9215	20.867
chr1	110223501	110224000	-4.35947	0.00486723	0.0849033	KCNC4	hg38_genes_promoters;hg38_genes_exons;hg38_genes_introns;hg38_cpg_shores	90.1408	90.5237	94.0741	94.9555
chr1	110256501	110257000	-12.1552	0.00494981	0.0858224	KCNC4	hg38_genes_promoters;hg38_genes_exons;hg38_genes_introns;hg38_cpg_inter	62.1359	76.9231	78.5714	83.0769
chr1	110396501	110397000	-3.27102	0.0202437	0.18286	KCNC4	hg38_genes_introns	92.053	92.9648	93.0818	97.3154
chr1	111962001	111962500	17.663	0.00133182	0.0400647	KCND3	hg38_genes_introns;hg38_cpg_inter	70.5882	61.0169	36.6667	49.5575
chr1	111982001	111982500	2.02727	0.0374989	0.245689	KCND3	hg38_genes_exons;hg38_cpg_islands	90.2852	91.6022	86.6505	89.4925
chr1	111988501	111989000	3.32625	0.00380275	0.0738113	KCND3	hg38_genes_promoters;hg38_genes_1to5kb;hg38_genes_5UTRs;hg38_genes_exons;hg38_genes_introns;hg38_cpg_islands;hg38_cpg_shores	5.93472	2.76243	1.0101	1.66113
chr1	111991501	111992000	3.51409	0.0140222	0.150843	KCND3	hg38_genes_1to5kb	3.33333	5.12821	1.33333	0
chr1	211134001	211134500	2.29239	0.000587065	0.0239983	KCNH1	hg38_genes_promoters;hg38_genes_5UTRs;hg38_genes_exons;hg38_genes_introns;hg38_cpg_islands;hg38_cpg_shores	5.43353	5.65287	1.16959	3.50422
chr1	211134001	211134500	2.29239	0.000587065	0.0239983	KCNH1-IT1	hg38_genes_promoters;hg38_genes_1to5kb	5.43353	5.65287	1.16959	3.50422
chr1	233615001	233615500	-8.73621	0.0147824	0.154988	KCNK1	hg38_genes_introns;hg38_cpg_shores	23.3962	27.9621	34.1463	34.1615
chr1	154708001	154708500	-4.44862	0.043975	0.265399	KCNN3	hg38_genes_exons;hg38_genes_introns;hg38_cpg_inter	81.5851	83.6538	85.1562	87.6712
chr1	154760501	154761000	1.19386	0.0256801	0.205952	KCNN3	hg38_genes_introns;hg38_cpg_islands;hg38_cpg_shores	4.84791	3.95377	3.08555	3.11915
chr1	154813501	154814000	9.2845	0.0335701	0.233909	KCNN3	hg38_genes_introns;hg38_cpg_inter	42.1875	30.5344	24.4444	29.4118
chr1	40831001	40831500	-10.1942	0.00802743	0.113125	KCNQ4	hg38_genes_exons;hg38_genes_introns;hg38_cpg_inter	77.8481	79.1667	81.8182	90.0901
chr1	40861001	40861500	1.83209	0.0414853	0.258162	KCNQ4	hg38_genes_1to5kb	6.00649	7.46888	8.40336	4.25347
chr1	43885001	43885500	-19.7737	1.24581e-06	0.000318934	KDM4A	hg38_genes_introns	67.3077	62.5	90.2439	81.9876
chr1	202811001	202811500	0.932595	0.0378818	0.246875	KDM5B	hg38_genes_1to5kb	3.20902	2.13129	1.32827	1.88153
chr1	32009001	32009500	34.6815	0.000213252	0.0125256	KHDRBS1	hg38_genes_1to5kb;hg38_cpg_inter	65.7143	55.5556	0	42.3077
chr1	32013501	32014000	-1.39955	0.00327041	0.0679991	KHDRBS1	hg38_genes_promoters;hg38_genes_5UTRs;hg38_genes_exons;hg38_cpg_islands	1.30785	1.35699	2.97297	2.65252
chr1	32036001	32036500	-6.02299	0.00132695	0.0399891	KHDRBS1	hg38_genes_introns;hg38_cpg_inter	89.3004	84.7896	95.122	92.3267
chr1	109165501	109166000	-9.63092	0.0134645	0.147696	KIAA1324	hg38_genes_introns;hg38_cpg_inter	80.7018	82	96.4286	89.4309
chr1	32754001	32754500	1.94077	0.0472222	0.274659	KIAA1522	hg38_genes_promoters;hg38_genes_5UTRs;hg38_genes_exons;hg38_genes_introns;hg38_cpg_islands;hg38_cpg_shores	5.29412	7.07692	0	4.45387
chr1	32765501	32766000	7.09452	0.0222132	0.19141	KIAA1522	hg38_genes_promoters;hg38_genes_5UTRs;hg38_genes_exons;hg38_genes_introns;hg38_cpg_inter	57.971	51	35	52.4096
chr1	180912501	180913000	0.892464	0.0200232	0.182056	KIAA1614	hg38_genes_promoters;hg38_cpg_islands	3.40557	3.35896	1.54762	2.78839
chr1	180928001	180928500	-8.56532	0.0278816	0.213811	KIAA1614	hg38_genes_promoters;hg38_genes_5UTRs;hg38_genes_exons;hg38_genes_introns;hg38_cpg_inter	55.5556	69.8413	71.7949	73.0769
chr1	180939001	180939500	-11.6935	0.0271876	0.211377	KIAA1614	hg38_genes_1to5kb;hg38_genes_introns;hg38_cpg_shelves	56.3636	63.1579	69.697	71.1712
chr1	180953501	180954000	1.88318	0.00634682	0.0991265	KIAA1614	hg38_genes_introns	7.40741	4.40613	3.68	4.37294
chr1	180953501	180954000	1.88318	0.00634682	0.0991265	KIAA1614-AS1	hg38_genes_introns;hg38_cpg_islands;hg38_cpg_shores	7.40741	4.40613	3.68	4.37294
chr1	180954001	180954500	1.58842	0.00722452	0.107281	KIAA1614-AS1	hg38_genes_introns;hg38_cpg_islands	2.0794	3.66242	0.680272	1.74731
chr1	181104501	181105000	1.60286	0.00444397	0.0806376	KIAA1614-AS1	hg38_cpg_islands;hg38_cpg_shores	2.67857	2.83286	0.231481	1.74672
chr1	181105001	181105500	-3.05444	0.000504503	0.0217641	KIAA1614-AS1	hg38_cpg_islands	1.49893	0.363636	0	4.14013
chr1	11925501	11926000	-2.06268	0.000274131	0.014857	KIAA2013	hg38_genes_exons;hg38_cpg_islands;hg38_cpg_shores	1.07527	1.02489	5.53191	2.2187
chr1	12053001	12053500	16.7857	0.000264083	0.0145297	KIAA2013	hg38_cpg_inter	28.8591	48.855	21.4286	21.4286
chr1	10210001	10210500	-2.60175	0.00129676	0.0395261	KIF1B	hg38_genes_promoters;hg38_genes_1to5kb;hg38_cpg_islands	5.04087	2.78146	4.04313	7.30838
chr1	200996001	200996500	-18.0958	0.00486749	0.0849033	KIF21B	hg38_genes_exons;hg38_genes_introns;hg38_cpg_shelves;hg38_cpg_inter	50	85	93.9394	82.1429
chr1	201014001	201014500	5.71096	0.0111822	0.134174	KIF21B	hg38_genes_introns;hg38_cpg_inter	28.4091	25.2874	21.1268	20.8989
chr1	201178001	201178500	-9.31785	0.0383665	0.248691	KIF21B	hg38_cpg_inter	81.0811	86.1538	63.6364	97.2222
chr1	245212501	245213000	4.38001	0.027343	0.211944	KIF26B	hg38_genes_introns	90.0285	94.8187	78.7879	88.9855
chr1	245234501	245235000	-5.94923	0.0104669	0.130007	KIF26B	hg38_genes_introns;hg38_cpg_inter	83.6177	77.4359	83.5616	88.5714
chr1	245212501	245213000	4.38001	0.027343	0.211944	KIF26B-AS1	hg38_genes_introns;hg38_cpg_inter	90.0285	94.8187	78.7879	88.9855
chr1	245234501	245235000	-5.94923	0.0104669	0.130007	KIF26B-AS1	hg38_genes_promoters;hg38_genes_exons	83.6177	77.4359	83.5616	88.5714
chr1	44752001	44752500	-5.03623	0.0112736	0.134788	KIF2C	hg38_genes_introns;hg38_cpg_inter	91.2088	95.1923	90	98.8506
chr1	158007501	158008000	12.9071	0.00180788	0.0478523	KIRREL1	hg38_genes_introns;hg38_cpg_inter	35.8333	31.1688	13.9535	22.0779
chr1	158113001	158113500	3.65722	0.000588863	0.024061	KIRREL1	hg38_cpg_islands;hg38_cpg_shores	3.4965	7.35931	0.682594	2.48227
chr1	158113501	158114000	2.05011	0.0362478	0.242014	KIRREL1	hg38_cpg_islands;hg38_cpg_shores	3.76176	4.69799	1.32743	2.61283
chr1	44134001	44134500	-7.74265	7.74074e-05	0.00635542	KLF17	hg38_genes_exons;hg38_genes_3UTRs;hg38_cpg_inter	83.8596	84.4444	93.4783	91.5525
chr1	161098501	161099000	-4.18366	0.01142	0.135828	KLHDC9	hg38_genes_promoters;hg38_genes_1to5kb;hg38_genes_5UTRs;hg38_genes_exons;hg38_genes_introns;hg38_cpg_islands	10.1149	9.09091	8.51064	14.1844
chr1	960501	961000	1.08768	0.000728262	0.0276103	KLHL17	hg38_genes_promoters;hg38_genes_1to5kb;hg38_genes_5UTRs;hg38_genes_exons;hg38_genes_introns;hg38_cpg_islands	2.00108	3.0883	0.461894	1.84649
chr1	173758501	173759000	-8.03127	0.0209079	0.185621	KLHL20	hg38_genes_introns;hg38_cpg_inter	85.3659	93.75	100	97.8723
chr1	6602501	6603000	0.857829	0.000985295	0.0335207	KLHL21	hg38_genes_promoters;hg38_genes_1to5kb;hg38_genes_5UTRs;hg38_genes_exons;hg38_genes_introns;hg38_cpg_islands	1.17467	1.98437	0.308166	0.798226
chr1	241552501	241553000	19.2128	0.000949928	0.0327893	KMO	hg38_genes_introns;hg38_cpg_inter	63.2653	78.5714	46.3415	51.1111
chr1	46547501	46548000	7.20525	0.0100847	0.127461	KNCN	hg38_genes_exons;hg38_genes_introns;hg38_genes_3UTRs;hg38_cpg_shelves	59.7802	58.4239	36.3636	53.0526
chr1	32133501	32134000	-7.98211	0.00457598	0.0819708	KPNA6	hg38_genes_introns;hg38_cpg_inter	84.153	83.6735	89.7059	92.8177
chr1	62195501	62196000	-5.75023	0.0321339	0.229097	L1TD1	hg38_genes_introns;hg38_cpg_shores	12.2744	17.7033	14	21.4789
chr1	22953001	22953500	-4.53686	0.00223466	0.0541978	LACTBL1	hg38_genes_exons;hg38_cpg_islands;hg38_cpg_shores	7.69231	7.17131	7.6087	12.5392
chr1	22955001	22955500	8.0307	0.0397178	0.252938	LACTBL1	hg38_genes_exons;hg38_genes_introns;hg38_cpg_shores	77.7778	80.3738	76.9231	67.7419
chr1	23089501	23090000	-3.94674	0.0435174	0.264286	LACTBL1	hg38_genes_1to5kb	91.1263	93.7107	92.9412	97.8417
chr1	201399501	201400000	1.93439	0.00874059	0.118175	LAD1	hg38_genes_promoters;hg38_genes_1to5kb;hg38_genes_5UTRs;hg38_genes_exons;hg38_genes_introns;hg38_cpg_islands;hg38_cpg_shores	11.1936	6.93333	7.48988	7.13927
chr1	201463501	201464000	-5.99289	0.0389777	0.25065	LAD1	hg38_cpg_inter	80.8824	90.2597	70	92.0213
chr1	201538501	201539000	5.23774	0.00413624	0.0773242	LAD1	hg38_genes_introns;hg38_cpg_islands;hg38_cpg_shores	10	5.73248	2.98507	2.98507
chr1	201563001	201563500	5.8516	0.0198125	0.181196	LAD1	hg38_genes_introns;hg38_cpg_inter	38.7615	46.9799	32.8358	38.8889
chr1	201623001	201623500	-6.54009	0.000119412	0.0086532	LAD1	hg38_genes_promoters	88.3929	86.2454	96.4286	93.6992
chr1	183186001	183186500	-5.96993	0.00828592	0.114646	LAMC2	hg38_genes_promoters;hg38_genes_5UTRs;hg38_genes_exons;hg38_genes_introns;hg38_cpg_inter	47.9915	43.7956	49.1379	52.0732
chr1	156054001	156054500	1.84354	0.000564857	0.0234979	LAMTOR2	hg38_genes_promoters;hg38_genes_1to5kb;hg38_cpg_islands;hg38_cpg_shores	1.59151	4.11664	1.70213	0.606061
chr1	110396501	110397000	-3.27102	0.0202437	0.18286	LAMTOR5-AS1	hg38_genes_introns;hg38_cpg_inter	92.053	92.9648	93.0818	97.3154
chr1	30739501	30740000	-11.0938	0.00869774	0.117788	LAPTM5	hg38_genes_exons;hg38_genes_introns;hg38_cpg_inter	78.9916	70.5882	86.3636	86.1386
chr1	152812001	152812500	37	0.00793576	0.11263	LCE1B	hg38_genes_5UTRs;hg38_genes_exons;hg38_cpg_inter	53.3333	50	10	20
chr1	25568501	25569000	12.7055	0.0404987	0.255202	LDLRAP1	hg38_genes_exons;hg38_genes_3UTRs;hg38_cpg_inter	43	35.4167	33.3333	25.7143
chr1	25604001	25604500	-8.07135	0.0365865	0.243112	LDLRAP1	hg38_cpg_inter	69.6203	82.7586	75	86.1538
chr1	225911001	225911500	6.89361	0.00118547	0.0374513	LEFTY1	hg38_genes_promoters;hg38_genes_5UTRs;hg38_genes_exons;hg38_genes_introns;hg38_cpg_inter	14.0741	5.47945	0	3.22581
chr1	225939501	225940000	4.85935	0.00035526	0.0175173	LEFTY1	hg38_genes_1to5kb	24.5232	19.732	20.6081	16.9267
chr1	225939501	225940000	4.85935	0.00035526	0.0175173	LEFTY2	hg38_genes_exons;hg38_genes_introns;hg38_cpg_islands;hg38_cpg_shores	24.5232	19.732	20.6081	16.9267
chr1	205456001	205456500	2.81968	0.0369521	0.244314	LEMD1	hg38_genes_promoters	4.42478	7.12251	3.27869	3.74449
chr1	54806001	54806500	4.23976	0.042828	0.262236	LEXM	hg38_genes_promoters;hg38_genes_5UTRs;hg38_genes_exons;hg38_genes_introns;hg38_cpg_islands;hg38_cpg_shores	61.3497	76.3314	70.2233	64.2506
chr1	202217001	202217500	11.9782	0.0184697	0.174106	LGR6	hg38_genes_introns;hg38_cpg_shelves	26.4368	34.6154	18.1818	17.3077
chr1	202318001	202318500	-4.99121	0.010569	0.1305	LGR6	hg38_genes_exons;hg38_genes_3UTRs;hg38_cpg_inter	75.5507	84.3478	77.3913	86.5922
chr1	180229001	180229500	1.45948	0.0186223	0.174951	LHX4	hg38_genes_promoters;hg38_genes_1to5kb;hg38_cpg_islands	6.55738	5.65789	3.34129	4.86855
chr1	180229501	180230000	-1.60899	0.0181754	0.172479	LHX4	hg38_genes_promoters;hg38_cpg_islands	2.68293	2.07523	2.2113	4.57711
chr1	180233001	180233500	-1.38995	0.0165028	0.164116	LHX4	hg38_genes_introns;hg38_cpg_islands	3.5124	4.79275	8.51064	4.7107
chr1	180251001	180251500	9.30169	0.0228742	0.194119	LHX4	hg38_genes_introns;hg38_cpg_inter	71.1656	76.4706	57.5342	67.0807
chr1	197921501	197922000	8.4819	0.024499	0.200838	LHX9	hg38_genes_exons;hg38_genes_introns;hg38_cpg_islands;hg38_cpg_shores	21.9512	29.7297	16.3636	15.7233
chr1	198133001	198133500	-4.43619	0.00760923	0.109997	LHX9	hg38_cpg_inter	90.7692	92.4242	96	95.6403
chr1	199959501	199960000	-3.41902	0.00443674	0.0805496	LHX9	hg38_cpg_inter	87.5887	87.6263	83.4808	93.7434
chr1	26408501	26409000	7.04528	0.000186593	0.01139	LIN28A	hg38_genes_1to5kb;hg38_cpg_shelves	7.7381	7.27273	0	0.943396
chr1	26411001	26411500	3.1553	0.000417661	0.0194723	LIN28A	hg38_genes_exons;hg38_genes_introns;hg38_cpg_islands;hg38_cpg_shores	4.6875	8.8853	4.7619	3.05732
chr1	827501	828000	1.34057	0.0244948	0.200828	LINC00115	hg38_genes_promoters;hg38_genes_exons	1.52478	5.39957	0.923788	1.99501
chr1	22025001	22025500	-2.0272	0.00294938	0.0636855	LINC00339	hg38_genes_promoters;hg38_genes_exons;hg38_genes_introns	0.464037	0	1.57895	3.01724
chr1	63319501	63320000	4.63741	7.54326e-09	4.88678e-06	LINC00466	hg38_genes_1to5kb;hg38_cpg_islands	10.4907	9.5198	5.04202	5.46624
chr1	63320001	63320500	4.15479	0.0147602	0.154813	LINC00466	hg38_genes_1to5kb;hg38_cpg_islands	13.0604	15.3518	10.3448	9.88764
chr1	63322001	63322500	1.54081	0.0468198	0.273527	LINC00466	hg38_genes_1to5kb	2.849	2.76923	0	1.55945
chr1	211382501	211383000	1.44521	0.00135855	0.0405797	LINC00467	hg38_genes_promoters;hg38_genes_exons;hg38_genes_introns;hg38_cpg_islands;hg38_cpg_shores	3.9801	4.59459	1.90325	3.32765
chr1	211416001	211416500	3.44928	0.0205184	0.183724	LINC00467	hg38_genes_promoters;hg38_genes_1to5kb;hg38_genes_introns;hg38_cpg_islands;hg38_cpg_shores	12.9199	15.1798	8.06452	11.4286
chr1	211416501	211417000	-3.62545	0.000616563	0.0247451	LINC00467	hg38_genes_promoters;hg38_genes_introns;hg38_cpg_islands;hg38_cpg_shores	19.8624	14.3224	28.3993	18.0502
chr1	120949501	120950000	-5.81729	0.0376408	0.246128	LINC00623	hg38_genes_introns;hg38_cpg_shelves	79.5699	82.0225	86.9565	86.8217
chr1	125119501	125120000	10.819	0.00363803	0.0720206	LINC00623	hg38_cpg_islands;hg38_cpg_shores	69.4444	77.957	50	62.5
chr1	143650501	143651000	12.3636	0.0139496	0.150402	LINC00623	hg38_cpg_shores	37.8947	34.7826	21.8182	25.2632
chr1	143652501	143653000	5.2936	0.045882	0.270795	LINC00623	hg38_genes_promoters;hg38_cpg_shores	18.1818	19.8502	11.6667	17
chr1	143654001	143654500	-10.6216	0.027371	0.212045	LINC00623	hg38_genes_1to5kb;hg38_cpg_shores	9.67742	12	16.6667	24.0741
chr1	143692001	143692500	-5.27147	0.000169954	0.0107485	LINC00623	hg38_cpg_inter	3.43348	3.4749	3.98551	11.8203
chr1	143698501	143699000	-8.07661	0.0120113	0.139419	LINC00623	hg38_cpg_inter	14.9798	18.4397	30	23.2558
chr1	143738001	143738500	8.4696	0.0207037	0.184552	LINC00623	hg38_genes_exons;hg38_cpg_shores	53.1915	52.1368	40.5797	45.3571
chr1	143904001	143904500	3.07167	0.00101588	0.0341424	LINC00623	hg38_genes_promoters;hg38_genes_1to5kb;hg38_genes_exons	1.96078	5.64103	0	0.4329
chr1	192857501	192858000	7.5314	0.0210875	0.186488	LINC01032	hg38_genes_introns;hg38_cpg_inter	86.6667	87.5	77.5701	81.8182
chr1	187616501	187617000	7.27273	0.0469993	0.274152	LINC01037	hg38_genes_introns;hg38_cpg_inter	82.8571	78.2222	50.8772	80.9211
chr1	188813001	188813500	5.14275	0.00808878	0.113473	LINC01037	hg38_cpg_inter	90.7767	87.3351	78.0105	85.4086
chr1	192857501	192858000	7.5314	0.0210875	0.186488	LINC01037	hg38_genes_introns	86.6667	87.5	77.5701	81.8182
chr1	827501	828000	1.34057	0.0244948	0.200828	LINC01128	hg38_genes_promoters;hg38_genes_1to5kb;hg38_genes_exons;hg38_genes_introns;hg38_cpg_islands	1.52478	5.39957	0.923788	1.99501
chr1	913501	914000	8.3325	0.0165767	0.164396	LINC01128	hg38_genes_promoters;hg38_genes_exons;hg38_genes_introns;hg38_cpg_shelves	45.6446	41.2121	46.8085	31.6602
chr1	916001	916500	18.3714	0.0486832	0.278249	LINC01128	hg38_cpg_shelves	40	40.9091	23.0769	21.4286
chr1	3911001	3911500	-5.88481	0.0094032	0.122876	LINC01134	hg38_genes_introns;hg38_cpg_shelves	8.58586	7.95848	15.942	13.5593
chr1	58782001	58782500	1.85296	0.00278146	0.061644	LINC01135	hg38_genes_1to5kb	4.474	3.125	0.80429	2.44787
chr1	58783501	58784000	-1.06353	0.0119174	0.138869	LINC01135	hg38_genes_1to5kb	2.43328	2.12766	6.22182	1.90857
chr1	58814001	58814500	-11.5845	0.00510452	0.0875762	LINC01135	hg38_genes_introns;hg38_cpg_shores	68.9922	75.5319	86.1111	82.6667
chr1	58816001	58816500	1.26076	0.00234006	0.0556358	LINC01135	hg38_genes_1to5kb;hg38_genes_introns;hg38_cpg_islands;hg38_cpg_shores	2.8028	1.10957	0.307692	0.970089
chr1	37474501	37475000	-1.08799	0.0133626	0.147038	LINC01137	hg38_genes_promoters	1.6632	1.55211	1.30548	3.01887
chr1	37475501	37476000	7.25634	0.000860552	0.0306648	LINC01137	hg38_genes_1to5kb	77.0142	73.9726	60.0823	71.5
chr1	148296001	148296500	-7.11589	0.000128928	0.00908304	LINC01138	hg38_genes_exons;hg38_genes_introns;hg38_cpg_inter	77.9626	79.8144	85.8824	85.9736
chr1	148317501	148318000	-4.87096	0.0411258	0.256886	LINC01138	hg38_genes_exons;hg38_genes_introns;hg38_cpg_islands;hg38_cpg_shores	39.0057	39.4636	34.2857	45.1613
chr1	148435001	148435500	4.89042	0.0187647	0.175691	LINC01138	hg38_genes_promoters;hg38_genes_exons;hg38_genes_introns;hg38_cpg_inter	95.7143	89.881	85.119	92.8571
chr1	20367001	20367500	-13.1438	0.0490708	0.279344	LINC01141	hg38_genes_introns;hg38_cpg_islands;hg38_cpg_shores	9.09091	3.33333	10	25
chr1	20476501	20477000	3.77613	0.0102468	0.128547	LINC01141	hg38_genes_promoters;hg38_genes_exons;hg38_genes_introns;hg38_cpg_inter	8.10811	8.47458	5.88235	4.08163
chr1	31534501	31535000	-5.34452	0.0338439	0.234729	LINC01225	hg38_genes_introns;hg38_cpg_inter	75.8893	83.959	95.3488	82.7119
chr1	31589001	31589500	3.14653	0.000512811	0.0220102	LINC01225	hg38_cpg_islands;hg38_cpg_shores	9.58286	5.6266	0.666667	5.1306
chr1	1132001	1132500	5.95044	0.023661	0.197604	LINC01342	hg38_genes_1to5kb;hg38_cpg_inter	85.1852	89.6907	67.2897	85
chr1	1133001	1133500	-4.84818	0.021545	0.188634	LINC01342	hg38_genes_1to5kb;hg38_cpg_shelves	23.6674	23.0986	22.0264	30.3704
chr1	1141501	1142000	9.21548	0.00197656	0.0505655	LINC01342	hg38_genes_introns;hg38_cpg_inter	29.9505	48.062	28.0702	24.6575
chr1	1144001	1144500	12.7453	0.000328445	0.0166569	LINC01342	hg38_genes_exons;hg38_cpg_inter	55.2632	59.1503	33.3333	47.7193
chr1	1151001	1151500	-4.97256	0.0310467	0.225728	LINC01342	hg38_cpg_inter	85.4305	80.8824	90.5983	88.4013
chr1	1156001	1156500	-6.73669	0.0441511	0.26603	LINC01342	hg38_cpg_shores	59.7633	53.4799	68.5185	60.5769
chr1	1156501	1157000	-21.0354	0.000281896	0.0151014	LINC01342	hg38_cpg_shores	17.2043	45.7447	72.7273	50.4762
chr1	1157501	1158000	4.30534	0.0112666	0.134771	LINC01342	hg38_cpg_islands;hg38_cpg_shores	5.55556	10.4	1.05263	5.43735
chr1	1161501	1162000	3.99553	0.0342417	0.236112	LINC01342	hg38_cpg_shores	22.5118	23.185	17.6301	19.4903
chr1	3945501	3946000	15.6043	0.00820996	0.114208	LINC01345	hg38_genes_exons;hg38_genes_introns;hg38_cpg_inter	39	39.5833	15.6863	30.9091
chr1	3945501	3946000	15.6043	0.00820996	0.114208	LINC01346	hg38_genes_introns	39	39.5833	15.6863	30.9091
chr1	3954501	3955000	8.73277	0.016142	0.162372	LINC01346	hg38_genes_exons;hg38_cpg_inter	27.1739	19.697	16.2791	12.6761
chr1	4000001	4000500	8.81175	0.0161803	0.162457	LINC01346	hg38_genes_introns;hg38_cpg_inter	72.1925	70.4698	64.3678	61.9658
chr1	4109001	4109500	19.801	0.00606212	0.0965843	LINC01346	hg38_cpg_inter	49.2537	44.1176	55	14.8936
chr1	4122001	4122500	6.99393	0.0280154	0.214367	LINC01346	hg38_cpg_inter	54.5455	55.836	41.8605	48.9297
chr1	4174001	4174500	7.08135	0.0250498	0.203347	LINC01346	hg38_cpg_inter	71.2598	72.9412	58.0882	67.8689
chr1	4269501	4270000	7.026	0.0395932	0.252483	LINC01346	hg38_cpg_inter	15.5172	17.6471	7.8125	10
chr1	4505501	4506000	12.89	0.0406404	0.25558	LINC01346	hg38_cpg_inter	82.1429	69.8795	58.0645	66.6667
chr1	4600501	4601000	-12.759	0.00928079	0.121972	LINC01346	hg38_cpg_inter	39.5062	46.6667	50	57.3034
chr1	4614001	4614500	15.1074	0.0186315	0.174986	LINC01346	hg38_cpg_inter	72.5	80.3922	9.09091	68
chr1	4633501	4634000	-16.9298	4.96e-05	0.00470821	LINC01346	hg38_cpg_inter	57.8571	82.5	85	78.5714
chr1	46456001	46456500	-5.32282	0.0214307	0.188056	LINC01398	hg38_genes_1to5kb	78.0822	86.9369	84.0426	88.0435
chr1	185001501	185002000	-8.52899	0.00413628	0.0773242	LINC01633	hg38_genes_promoters;hg38_genes_exons;hg38_genes_introns;hg38_cpg_inter	81.8182	80.7692	88.6598	90.604
chr1	185649001	185649500	-2.69986	0.0163986	0.16363	LINC01633	hg38_cpg_inter	93.2308	94.4737	94.8276	96.9492
chr1	185693501	185694000	-14.2361	0.0053886	0.0902506	LINC01633	hg38_cpg_inter	64.1667	62.5	90.9091	76.6129
chr1	186656001	186656500	7.14939	0.0339096	0.234918	LINC01633	hg38_cpg_inter	97.5	88.75	82.2222	87.395
chr1	22025001	22025500	-2.0272	0.00294938	0.0636855	LINC01635	hg38_genes_promoters;hg38_genes_exons;hg38_genes_introns;hg38_cpg_islands;hg38_cpg_shores	0.464037	0	1.57895	3.01724
chr1	226082501	226083000	-18.7449	0.0296297	0.220418	LINC01703	hg38_genes_promoters;hg38_genes_1to5kb;hg38_cpg_shores	11.1111	21.0526	10	39.5349
chr1	226084001	226084500	11.155	4.46555e-12	6.6575e-09	LINC01703	hg38_genes_introns;hg38_cpg_islands;hg38_cpg_shores	28.0992	9.93521	0.414938	12.4394
chr1	226122001	226122500	1.08901	0.00111494	0.0359627	LINC01703	hg38_genes_1to5kb;hg38_cpg_islands	2.4733	2.49769	1.625	1.31519
chr1	226132501	226133000	-11.5278	0.0381966	0.248082	LINC01703	hg38_cpg_inter	43.5294	53.6842	60.8696	60.3306
chr1	99508501	99509000	8.25122	0.0152705	0.15793	LINC01708	hg38_genes_introns;hg38_cpg_inter	86.4035	81.1765	60	76.7045
chr1	111988501	111989000	3.32625	0.00380275	0.0738113	LINC01750	hg38_genes_1to5kb	5.93472	2.76243	1.0101	1.66113
chr1	111991501	111992000	3.51409	0.0140222	0.150843	LINC01750	hg38_genes_introns;hg38_cpg_shores	3.33333	5.12821	1.33333	0
chr1	1430501	1431000	4.21412	0.0439652	0.265399	LINC01770	hg38_genes_exons;hg38_genes_introns;hg38_cpg_islands;hg38_cpg_shores	14.9194	19.1489	3.33333	14.0162
chr1	1435501	1436000	-1.05582	0.0270004	0.210818	LINC01770	hg38_genes_promoters;hg38_genes_1to5kb	3.25553	2.48139	1.3834	4.55659
chr1	53326501	53327000	0.975741	0.0226828	0.193353	LINC01771	hg38_genes_1to5kb	3.44451	3.83795	1.54044	3.05716
chr1	53328001	53328500	1.5827	0.0225962	0.19302	LINC01771	hg38_genes_promoters;hg38_genes_exons;hg38_genes_introns;hg38_cpg_islands;hg38_cpg_shores	1.17647	4.33996	2.05882	1.27796
chr1	110209501	110210000	-6.60941	0.0209663	0.185957	LINC02586	hg38_genes_promoters;hg38_genes_exons;hg38_genes_introns;hg38_cpg_islands;hg38_cpg_shores	0	3.92157	4	9.7561
chr1	110212001	110212500	2.81408	0.0443837	0.266742	LINC02586	hg38_genes_1to5kb	22.576	22.2339	14.9215	20.867
chr1	90835501	90836000	6.47198	0.00110637	0.0358263	LINC02609	hg38_genes_promoters;hg38_genes_1to5kb;hg38_genes_exons;hg38_genes_introns;hg38_cpg_islands	26.0369	19.8718	10.4294	18.1004
chr1	156077501	156078000	3.33291	0.0364329	0.242583	LMNA	hg38_genes_1to5kb	91.2903	93.2292	86.1111	90.5569
chr1	156081001	156081500	4.66927	0.0135214	0.147985	LMNA	hg38_genes_1to5kb	8.96861	5.50459	2.77778	3.22581
chr1	156097001	156097500	13.4	7.48833e-05	0.00620224	LMNA	hg38_genes_introns;hg38_cpg_inter	18.4615	11.7647	2.5641	3.44828
chr1	156115001	156115500	0.813659	0.0275764	0.212934	LMNA	hg38_genes_exons;hg38_genes_introns;hg38_cpg_islands;hg38_cpg_shores	2.03077	2.29787	0.979021	1.49157
chr1	156115501	156116000	18.3069	0.00987482	0.125971	LMNA	hg38_genes_introns;hg38_cpg_shores	35.7143	19.0476	0	8.4507
chr1	87331501	87332000	1.46309	0.0186752	0.175254	LMO4	hg38_genes_promoters;hg38_genes_5UTRs;hg38_genes_exons;hg38_genes_introns;hg38_cpg_islands;hg38_cpg_shores	3.85126	2.1611	1.14943	1.94175
chr1	87511001	87511500	-6.84621	0.0138248	0.14956	LMO4	hg38_cpg_inter	88.7417	85.2713	87.8788	95.3333
chr1	88467001	88467500	-2.09768	0.0252314	0.204127	LMO4	hg38_genes_introns;hg38_cpg_shelves;hg38_cpg_inter	89.9132	93.722	89.9194	94.8113
chr1	89303001	89303500	-6.44526	0.0333684	0.233194	LMO4	hg38_cpg_inter	73.0964	77.8281	89.1892	79.9197
chr1	201946001	201946500	-2.61307	0.0143262	0.15233	LMOD1	hg38_genes_5UTRs;hg38_genes_exons;hg38_genes_introns;hg38_cpg_inter	2.07715	1.33929	1.88679	5.15759
chr1	9182501	9183000	-1.17931	0.0425013	0.26115	LNCTAM34A	hg38_genes_introns;hg38_cpg_islands	1.74863	1.84397	1.09589	3.84615
chr1	9197001	9197500	-7.81821	0.0249312	0.202848	LNCTAM34A	hg38_genes_exons;hg38_cpg_shores	79.7619	86.1386	96.6667	89.9329
chr1	93589001	93589500	-4.45056	0.000410292	0.0192657	LOC100129046	hg38_genes_1to5kb	94.0476	86.1702	92.8571	95.1411
chr1	2355501	2356000	7.8928	0.0352502	0.238843	LOC100129534	hg38_genes_1to5kb	43.29	40.8257	20	34.749
chr1	2356501	2357000	-4.40434	0.0108843	0.132291	LOC100129534	hg38_genes_1to5kb	73.6457	75.0831	78.4257	78.8535
chr1	99004501	99005000	1.419	0.0392465	0.251423	LOC100129620	hg38_genes_exons;hg38_genes_introns;hg38_cpg_islands	5.47798	4.58874	1.77778	3.8858
chr1	99005001	99005500	4.01074	0.0115029	0.136426	LOC100129620	hg38_genes_introns;hg38_cpg_islands;hg38_cpg_shores	15.7303	6.70554	0	5.18359
chr1	237864501	237865000	2.33116	0.00694289	0.104913	LOC100130331	hg38_genes_introns;hg38_cpg_inter	2.50696	4.01146	0	1.04167
chr1	238043001	238043500	-10.5688	0.00122869	0.0382825	LOC100130331	hg38_cpg_inter	77.1654	74.3902	85.7143	86.3014
chr1	238355001	238355500	-7.36695	0.0487518	0.278404	LOC100130331	hg38_cpg_inter	66.6667	71.3376	81.0127	73.9645
chr1	1054501	1055000	6.81412	0.0233883	0.196248	LOC100288175	hg38_genes_1to5kb	74.0413	80.5556	59.6774	73.991
chr1	1055001	1055500	-4.54264	0.0444971	0.267062	LOC100288175	hg38_genes_1to5kb	86.4865	92.4731	90	92.9204
chr1	1056501	1057000	-9.90538	0.00531775	0.0895373	LOC100288175	hg38_genes_1to5kb;hg38_cpg_islands;hg38_cpg_shores	69.3182	86.7347	94.6809	84.6154
chr1	1057001	1057500	-16.3772	0.00135551	0.0405129	LOC100288175	hg38_genes_1to5kb;hg38_cpg_shores	71.1538	71.4286	86.3636	87.9518
chr1	1060501	1061000	-4.47253	0.0119022	0.138804	LOC100288175	hg38_genes_promoters;hg38_genes_1to5kb;hg38_genes_introns;hg38_cpg_shores	31.6539	30.7888	37.1875	35.1936
chr1	1064001	1064500	6.82314	0.00600367	0.0961509	LOC100288175	hg38_genes_promoters;hg38_genes_1to5kb;hg38_genes_exons;hg38_genes_introns;hg38_cpg_islands;hg38_cpg_shores	12.9412	12	0	6.66667
chr1	1066501	1067000	-18.9099	0.00414971	0.0774895	LOC100288175	hg38_genes_1to5kb;hg38_genes_exons;hg38_genes_introns;hg38_cpg_shores	5	11.1111	22.2222	28.5714
chr1	1067501	1068000	8.27907	0.00116675	0.0369867	LOC100288175	hg38_genes_1to5kb;hg38_genes_exons;hg38_genes_introns;hg38_cpg_islands	53.6649	60.4982	54.3147	47.2973
chr1	53238501	53239000	2.21397	0.011634	0.137336	LOC100507564	hg38_genes_promoters;hg38_genes_exons	5.3021	3.50109	2.58621	2.36559
chr1	95235001	95235500	-9.13295	7.25305e-05	0.00608694	LOC101928118	hg38_genes_1to5kb	94.2149	85.9873	96.9697	100
chr1	101240001	101240500	-4.69829	0.0201236	0.182358	LOC101928370	hg38_genes_1to5kb	89.7959	88.4106	90.4762	94.2529
chr1	631501	632000	-35.8122	1.09512e-24	1.38777e-20	LOC101928626	hg38_genes_promoters;hg38_genes_1to5kb;hg38_genes_exons;hg38_genes_introns;hg38_cpg_inter	8.4463	64.9635	0	72.2772
chr1	173455501	173456000	-11.7647	0.0150067	0.156345	LOC101928673	hg38_genes_introns;hg38_cpg_inter	77.7778	100	100	100
chr1	111755501	111756000	-1.40179	0.0452766	0.269307	LOC101928718	hg38_genes_promoters;hg38_genes_exons	1.25523	1.82371	6.58683	1.59046
chr1	26695001	26695500	1.29157	0.0169014	0.165999	LOC101928728	hg38_genes_promoters;hg38_genes_1to5kb	3.15107	2.83688	3.42466	1.48992
chr1	26696501	26697000	1.37418	0.0100323	0.127053	LOC101928728	hg38_genes_1to5kb	2.70603	2.5393	0.990099	1.27326
chr1	117060001	117060500	6.57581	0.0068308	0.103916	LOC101929099	hg38_genes_promoters;hg38_genes_1to5kb	8.04598	14.1509	2.5	5.62771
chr1	33349501	33350000	-0.461321	0.030855	0.224908	LOC101929464	hg38_genes_promoters	0.30303	0.335345	1.29032	0.699301
chr1	39788501	39789000	-1.45841	0.00352965	0.0708378	LOC101929536	hg38_genes_promoters;hg38_genes_exons	1.39241	1.83486	4.26829	2.66041
chr1	46133001	46133500	-0.896775	0.0471969	0.274595	LOC101929626	hg38_genes_1to5kb	1.64218	1.32701	1.44578	2.73369
chr1	174159001	174159500	1.75545	0.00168662	0.0458733	LOC102724601	hg38_genes_promoters;hg38_genes_exons;hg38_genes_introns;hg38_cpg_islands;hg38_cpg_shores	1.19522	4.21903	0.355872	1.57068
chr1	11784001	11784500	-7.40704	0.00208182	0.0519449	LOC102724659	hg38_genes_1to5kb	75.8491	82.1561	82.0896	88.2353
chr1	229271001	229271500	1.69939	0.0148876	0.15558	LOC105373159	hg38_genes_promoters;hg38_genes_exons	8.23137	5.59832	1.81269	5.48476
chr1	2052001	2052500	-9.298	0.0238877	0.198393	LOC105378591	hg38_genes_1to5kb	50	38.2979	53.913	54.7297
chr1	119000001	119000500	8.40889	0.000745268	0.0280861	LOC105378933	hg38_genes_exons;hg38_cpg_islands;hg38_cpg_shores	48.7179	55.4377	38.8393	45.1673
chr1	119000501	119001000	4.00184	0.00192251	0.0498756	LOC105378933	hg38_genes_exons;hg38_genes_introns;hg38_cpg_islands;hg38_cpg_shores	24.4421	20.8178	12.4126	21.1278
chr1	119001001	119001500	2.67685	0.0104243	0.129669	LOC105378933	hg38_genes_promoters;hg38_genes_exons;hg38_genes_introns;hg38_cpg_islands;hg38_cpg_shores	6.22951	8.66142	7.57576	4.57746
chr1	119008001	119008500	-5.45225	0.00288015	0.0628195	LOC105378933	hg38_cpg_islands	70.1299	74.2115	73.8462	78.0078
chr1	119131001	119131500	-6.39205	0.0080375	0.113125	LOC105378933	hg38_genes_1to5kb	90.4762	94.3662	97.8261	98.7805
chr1	46133001	46133500	-0.896775	0.0471969	0.274595	LOC110117498-PIK3R3	hg38_genes_introns;hg38_cpg_islands;hg38_cpg_shores	1.64218	1.32701	1.44578	2.73369
chr1	205456001	205456500	2.81968	0.0369521	0.244314	LOC284577	hg38_genes_exons;hg38_genes_introns;hg38_cpg_islands	4.42478	7.12251	3.27869	3.74449
chr1	24207501	24208000	-12.0119	0.0370136	0.244566	LOC284632	hg38_genes_introns;hg38_cpg_inter	76.7857	76.3158	81.8182	91.2281
chr1	243931501	243932000	9.18468	0.000371865	0.0180811	LOC339529	hg38_genes_introns;hg38_cpg_islands;hg38_cpg_shores	29.2308	41.4414	7.69231	27.7108
chr1	243943001	243943500	-15.188	0.0395048	0.252152	LOC339529	hg38_genes_introns;hg38_cpg_inter	77.9661	69.5652	80	92.8571
chr1	160205001	160205500	13.4604	2.93339e-27	4.95637e-23	LOC729867	hg38_genes_exons;hg38_genes_introns;hg38_cpg_islands;hg38_cpg_shores	18.75	14.2012	2.59067	2.66041
chr1	211675001	211675500	1.22879	0.000974692	0.0333205	LOC91548	hg38_genes_promoters	0.617284	2.37069	0	0.363636
chr1	153261001	153261500	1.24443	0.0371996	0.245204	LOR	hg38_genes_exons;hg38_cpg_islands	3.77358	3.12826	1.42857	2.23464
chr1	153511001	153511500	7.39002	0.0494535	0.280515	LOR	hg38_cpg_inter	8.33333	13.0435	0	3.27869
chr1	153521501	153522000	-13.3888	0.000823175	0.0299648	LOR	hg38_cpg_inter	87.7551	78.125	100	94.6809
chr1	211848001	211848500	-9.15997	0.0106047	0.130757	LPGAT1-AS1	hg38_genes_introns;hg38_cpg_inter	70.9091	86.6667	96.6667	87.8641
chr1	53326501	53327000	0.975741	0.0226828	0.193353	LRP8	hg38_genes_5UTRs;hg38_genes_exons;hg38_genes_introns;hg38_cpg_islands	3.44451	3.83795	1.54044	3.05716
chr1	53328001	53328500	1.5827	0.0225962	0.19302	LRP8	hg38_genes_promoters;hg38_genes_1to5kb;hg38_genes_5UTRs;hg38_genes_exons	1.17647	4.33996	2.05882	1.27796
chr1	13513001	13513500	2.11944	0.00297305	0.0640341	LRRC38	hg38_genes_exons;hg38_genes_introns;hg38_cpg_islands;hg38_cpg_shores	3.89222	5.26316	1.5873	2.90828
chr1	46289001	46289500	16.0396	0.00272159	0.0607008	LRRC41	hg38_genes_1to5kb;hg38_genes_introns;hg38_cpg_inter	93.6508	100	66.6667	95.2381
chr1	46301501	46302000	4.44636	0.0469327	0.273918	LRRC41	hg38_genes_promoters;hg38_genes_1to5kb;hg38_genes_introns;hg38_cpg_islands;hg38_cpg_shores	10.5505	8.60927	5.71429	5.2356
chr1	46332001	46332500	-12.162	0.02514	0.203729	LRRC41	hg38_cpg_inter	37.1795	49.3151	43.4783	56.8047
chr1	3796001	3796500	0.669202	0.0284096	0.215709	LRRC47	hg38_genes_5UTRs;hg38_genes_exons;hg38_cpg_islands	2.6	2.05623	1.84582	1.57033
chr1	156920501	156921000	1.63143	0.0197019	0.180576	LRRC71	hg38_genes_promoters;hg38_genes_5UTRs;hg38_genes_exons;hg38_genes_introns;hg38_cpg_islands	3.21637	7.47126	2.04082	3.5489
chr1	156927501	156928000	1.75545	0.011679	0.137556	LRRC71	hg38_genes_1to5kb;hg38_genes_exons;hg38_genes_introns;hg38_cpg_islands	6.1194	6.71078	3.57995	4.91159
chr1	89632501	89633000	1.22814	0.0301698	0.222134	LRRC8C	hg38_genes_promoters	4.18848	1.30246	0	0.862069
chr1	89609001	89609500	-7.65317	0.0021115	0.0522864	LRRC8C-DT	hg38_genes_introns;hg38_cpg_inter	72.0698	76.4205	83.5052	80.4
chr1	89632501	89633000	1.22814	0.0301698	0.222134	LRRC8C-DT	hg38_genes_promoters;hg38_genes_exons;hg38_genes_introns;hg38_cpg_islands;hg38_cpg_shores	4.18848	1.30246	0	0.862069
chr1	89632501	89633000	1.22814	0.0301698	0.222134	LRRC8D	hg38_genes_promoters	4.18848	1.30246	0	0.862069
chr1	89843001	89843500	-1.5406	0.0442754	0.266368	LRRC8D	hg38_genes_promoters;hg38_genes_1to5kb;hg38_genes_5UTRs;hg38_genes_exons;hg38_genes_introns;hg38_cpg_islands;hg38_cpg_shores	0.887574	0.955414	3.42857	1.83824
chr1	89843501	89844000	-1.18722	0.0230616	0.194912	LRRC8D	hg38_genes_1to5kb;hg38_genes_5UTRs;hg38_genes_exons;hg38_genes_introns;hg38_genes_3UTRs;hg38_cpg_islands	0.94162	0.744879	1.22951	2.31214
chr1	89844001	89844500	-6.68949	0.0319503	0.228574	LRRC8D	hg38_genes_1to5kb;hg38_genes_introns;hg38_cpg_islands;hg38_cpg_shores	10.9375	7.58621	20.9302	14.2857
chr1	90710501	90711000	3.63636	0.0225216	0.192691	LRRC8D	hg38_cpg_islands;hg38_cpg_shores	0	5.26316	0	0
chr1	204618501	204619000	-5.06777	0.0172502	0.168105	LRRN2	hg38_genes_exons;hg38_cpg_inter	76.4865	80.9249	78.673	86.1827
chr1	204630501	204631000	20.2552	7.4752e-05	0.00619643	LRRN2	hg38_genes_introns;hg38_cpg_inter	30.137	13.6364	0	9.09091
chr1	204685501	204686000	1.92094	0.000838422	0.0303245	LRRN2	hg38_genes_promoters;hg38_genes_5UTRs;hg38_genes_exons;hg38_cpg_islands;hg38_cpg_shores	4.38684	4.77327	4.66102	2.0598
chr1	204946001	204946500	-9.72378	0.0461891	0.271768	LRRN2	hg38_genes_promoters	83.3333	76.1905	63.6364	93.9759
chr1	23089501	23090000	-3.94674	0.0435174	0.264286	LUZP1	hg38_genes_introns;hg38_cpg_inter	91.1263	93.7107	92.9412	97.8417
chr1	248755501	248756000	14.46	0.0211172	0.186594	LYPD8	hg38_genes_promoters;hg38_genes_5UTRs;hg38_genes_exons;hg38_genes_introns;hg38_cpg_inter	41.0714	51.7241	33.9623	30.6667
chr1	248802501	248803000	-18.0986	0.00910499	0.1208	LYPD8	hg38_cpg_inter	43.3735	55.8824	70	66.6667
chr1	248803501	248804000	-7.84109	0.00686193	0.104171	LYPD8	hg38_cpg_inter	70.8	83.8509	81.3433	85.2018
chr1	248692001	248692500	9.58317	7.2609e-05	0.00608849	LYPD9P	hg38_genes_promoters;hg38_genes_exons;hg38_genes_introns;hg38_cpg_islands;hg38_cpg_shores	63.5659	51.8182	58.3333	44.0367
chr1	151165001	151165500	5.60511	0.0387471	0.249976	LYSMD1	hg38_genes_5UTRs;hg38_genes_exons;hg38_genes_introns;hg38_cpg_inter	13.7097	18.0258	9.41176	11.5385
chr1	151165501	151166000	4.97013	0.0454649	0.269819	LYSMD1	hg38_genes_promoters;hg38_genes_5UTRs;hg38_genes_exons;hg38_genes_introns;hg38_cpg_inter	7.93651	3.33333	1.92308	1.20482
chr1	9942501	9943000	6.01208	0.0150917	0.156708	LZIC	hg38_genes_promoters;hg38_genes_1to5kb;hg38_genes_5UTRs;hg38_genes_exons;hg38_genes_introns;hg38_cpg_shores	12.4183	12.0301	7.79221	5.55556
chr1	39081501	39082000	1.2872	0.0346526	0.23743	MACF1	hg38_genes_1to5kb;hg38_genes_5UTRs;hg38_genes_exons;hg38_genes_introns;hg38_cpg_islands	2.06972	4.22778	2.52101	1.91898
chr1	39105501	39106000	1.02628	0.0433491	0.263833	MACF1	hg38_genes_5UTRs;hg38_genes_exons;hg38_genes_introns;hg38_cpg_islands	3.44	3.88967	2.66667	2.65008
chr1	39388001	39388500	-16.0369	4.98407e-05	0.00471341	MACF1	hg38_genes_exons;hg38_cpg_inter	80.7229	81.4815	96.9697	97.1014
chr1	25431001	25431500	-1.34148	0.000476507	0.0211412	MACO1	hg38_genes_5UTRs;hg38_genes_exons;hg38_genes_introns;hg38_cpg_islands	1.03687	2.01217	1.42857	3.06868
chr1	25530501	25531000	-18.8776	0.0341769	0.235909	MACO1	hg38_cpg_inter	41.8182	55.1724	60	66.6667
chr1	25535501	25536000	-12.3623	0.0257229	0.206062	MACO1	hg38_cpg_inter	71.4286	71.25	90	82.9268
chr1	11680501	11681000	2.10033	0.0200422	0.18213	MAD2L2	hg38_genes_5UTRs;hg38_genes_exons;hg38_genes_introns;hg38_cpg_islands	3.6036	4.49438	1.30435	2.27743
chr1	11692001	11692500	1.33055	0.0167896	0.165453	MAD2L2	hg38_genes_promoters;hg38_genes_1to5kb	4.97875	5.79809	2.77136	4.62963
chr1	113422001	113422500	-7.44395	0.000370948	0.0180451	MAGI3	hg38_genes_introns;hg38_cpg_inter	86.9565	88.4956	93.6709	95.9016
chr1	53238501	53239000	2.21397	0.011634	0.137336	MAGOH	hg38_genes_promoters;hg38_genes_1to5kb;hg38_genes_5UTRs;hg38_genes_exons;hg38_cpg_islands;hg38_cpg_shores	5.3021	3.50109	2.58621	2.36559
chr1	25780501	25781000	-19.6939	0.000183882	0.011298	MAN1C1	hg38_genes_promoters;hg38_genes_exons;hg38_genes_introns;hg38_cpg_inter	71.9101	75.3425	90.3226	95.2381
chr1	37793501	37794000	-1.67652	0.0281231	0.21483	MANEAL	hg38_genes_promoters;hg38_genes_1to5kb;hg38_genes_5UTRs;hg38_genes_exons;hg38_cpg_islands	2.7881	2.35756	3.94737	4.3943
chr1	27357001	27357500	-4.6379	0.0182628	0.172919	MAP3K6	hg38_genes_promoters;hg38_genes_1to5kb;hg38_genes_exons;hg38_genes_introns;hg38_cpg_islands;hg38_cpg_shores	83.1492	73.4554	82.1678	82.6476
chr1	27362501	27363000	-6.06784	0.00893574	0.119693	MAP3K6	hg38_genes_1to5kb;hg38_genes_exons;hg38_genes_introns;hg38_cpg_shores	81.4189	88.7029	93.5484	90.4437
chr1	27366001	27366500	1.36379	0.0184074	0.173883	MAP3K6	hg38_genes_exons;hg38_genes_introns;hg38_cpg_islands	4.20082	3.90738	0	2.68129
chr1	36156001	36156500	-1.39429	0.00305928	0.0652564	MAP7D1	hg38_genes_promoters;hg38_genes_1to5kb;hg38_genes_5UTRs;hg38_genes_exons;hg38_genes_introns;hg38_cpg_islands	1.89753	1.673	1.93906	3.45048
chr1	36178001	36178500	9.9677	0.036304	0.242155	MAP7D1	hg38_genes_promoters;hg38_genes_1to5kb;hg38_genes_exons;hg38_genes_introns;hg38_cpg_islands;hg38_cpg_shores	79.6875	77.8947	78.5714	62.6087
chr1	206685501	206686000	1.36692	0.0205531	0.183828	MAPKAPK2	hg38_genes_exons;hg38_genes_introns;hg38_cpg_islands	2.87648	3.71901	1.65975	2.16606
chr1	206691501	206692000	-9.90385	0.0133388	0.146906	MAPKAPK2	hg38_genes_introns;hg38_cpg_inter	77.6699	74.1379	88.3721	85.7955
chr1	206790501	206791000	-13.5725	0.0196694	0.180441	MAPKAPK2	hg38_cpg_inter	50.8475	61.9048	72.093	69.3694
chr1	220787001	220787500	1.85915	0.00232432	0.0554697	MARC1	hg38_genes_1to5kb;hg38_genes_exons;hg38_genes_introns;hg38_cpg_islands;hg38_cpg_shores	5.5325	5.27086	2.10526	4.26209
chr1	220810501	220811000	10.4128	0.0168936	0.165986	MARC1	hg38_genes_introns;hg38_cpg_inter	24.7525	32.7273	28.2051	15.6716
chr1	32336001	32336500	1.6583	0.00231365	0.0553663	MARCKSL1	hg38_genes_promoters;hg38_genes_5UTRs;hg38_genes_exons;hg38_cpg_islands	4.50539	4.32862	1.92678	2.97436
chr1	32351001	32351500	-4.10901	0.0137412	0.149191	MARCKSL1	hg38_genes_promoters;hg38_genes_1to5kb	6.13811	4.38247	7.5	10.4869
chr1	45804001	45804500	1.76879	0.0174078	0.168754	MAST2	hg38_genes_exons;hg38_genes_introns;hg38_cpg_islands;hg38_cpg_shores	3.8674	3.64583	1.85759	2.05479
chr1	30717501	30718000	-11.8172	0.000117141	0.00853132	MATN1	hg38_genes_1to5kb;hg38_genes_introns;hg38_cpg_shores	39.3939	43.8596	62.3529	51.8229
chr1	30719501	30720000	8.96671	0.0239219	0.198588	MATN1	hg38_genes_promoters;hg38_genes_1to5kb;hg38_genes_introns;hg38_cpg_shores	27.933	24.0741	3.44828	20.2703
chr1	30717501	30718000	-11.8172	0.000117141	0.00853132	MATN1-AS1	hg38_genes_promoters;hg38_genes_1to5kb	39.3939	43.8596	62.3529	51.8229
chr1	30719501	30720000	8.96671	0.0239219	0.198588	MATN1-AS1	hg38_genes_exons;hg38_genes_introns	27.933	24.0741	3.44828	20.2703
chr1	150584001	150584500	-13.447	8.42211e-05	0.00674956	MCL1	hg38_genes_1to5kb;hg38_cpg_inter	82.5	82.2917	95.4545	96.4286
chr1	84996501	84997000	-1.81034	0.0021772	0.05334	MCOLN2	hg38_genes_promoters;hg38_genes_5UTRs;hg38_genes_exons;hg38_genes_introns;hg38_cpg_islands;hg38_cpg_shores	0.515464	0.923788	0	3.30097
chr1	85047501	85048000	6.66163	0.0261424	0.207539	MCOLN3	hg38_genes_5UTRs;hg38_genes_exons;hg38_genes_introns;hg38_cpg_islands;hg38_cpg_shores	23.0483	36.4964	22.7723	20.3226
chr1	85048501	85049000	1.11394	0.0377333	0.246441	MCOLN3	hg38_genes_promoters	2.4819	3.78788	1.02564	2.24719
chr1	43389501	43390000	-3.93661	0.0115892	0.137078	MED8	hg38_genes_promoters;hg38_genes_1to5kb;hg38_genes_5UTRs;hg38_genes_exons;hg38_genes_introns;hg38_cpg_islands;hg38_cpg_shores	7.03297	7.69231	3.73134	13.3333
chr1	43453501	43454000	0.99461	0.00223462	0.0541978	MED8	hg38_genes_promoters	1.65913	1.73103	0.557103	0.73776
chr1	156480501	156481000	17.357	0.0299194	0.2214	MEF2D	hg38_genes_promoters;hg38_genes_1to5kb;hg38_genes_exons;hg38_genes_introns;hg38_cpg_inter	60	47.4576	40	33.3333
chr1	3502001	3502500	-10.2389	0.00978892	0.125428	MEGF6	hg38_genes_introns;hg38_cpg_shores	39.2593	65.4028	66.2651	65.0794
chr1	3507501	3508000	-7.06872	0.0132042	0.146212	MEGF6	hg38_genes_exons;hg38_genes_introns;hg38_cpg_shores	80	80.5755	83.0189	88.1119
chr1	3509501	3510000	-5.0357	0.0112477	0.134625	MEGF6	hg38_genes_exons;hg38_genes_introns;hg38_cpg_islands;hg38_cpg_shores	77.3163	84.0263	87.1287	86.1804
chr1	3517001	3517500	6.69704	0.0239432	0.198684	MEGF6	hg38_genes_introns;hg38_cpg_shores;hg38_cpg_shelves	63.6364	55.4896	47.2973	54.1026
chr1	3519501	3520000	5.05926	0.0194745	0.179438	MEGF6	hg38_genes_introns;hg38_cpg_islands;hg38_cpg_shores	84.593	88.7821	76.3158	83.0729
chr1	3531001	3531500	-2.24387	7.52416e-05	0.00622176	MEGF6	hg38_genes_promoters;hg38_genes_5UTRs;hg38_genes_exons;hg38_genes_introns;hg38_cpg_islands;hg38_cpg_shores	2.19298	2.63809	1.50376	5.19975
chr1	3537501	3538000	6.15962	0.0222201	0.191426	MEGF6	hg38_genes_introns;hg38_cpg_inter	91.791	89.011	88.0597	82.8767
chr1	3543501	3544000	-6.10176	0.00259692	0.0591489	MEGF6	hg38_genes_introns;hg38_cpg_islands;hg38_cpg_shores	20.3237	28.5714	31.3433	30.2956
chr1	3544501	3545000	6.27069	0.00792701	0.112553	MEGF6	hg38_genes_introns;hg38_cpg_shores	88.535	88.2591	69.2308	84.2949
chr1	3560501	3561000	9.52117	0.0226651	0.193316	MEGF6	hg38_genes_introns;hg38_cpg_inter	19.4805	12.963	4.87805	8.69565
chr1	3578501	3579000	-6.58072	0.0214244	0.188033	MEGF6	hg38_genes_introns;hg38_cpg_inter	69.9482	76.2918	70.8333	80.1325
chr1	3595001	3595500	6.54254	0.0031711	0.0666283	MEGF6	hg38_genes_exons;hg38_genes_introns;hg38_cpg_islands;hg38_cpg_shores	23.2117	33.1046	41.6667	18.6722
chr1	3595501	3596000	12.2207	0.0178111	0.170636	MEGF6	hg38_genes_introns;hg38_cpg_islands;hg38_cpg_shores	54.5455	63.8095	63.6364	45.9627
chr1	3603501	3604000	10.191	0.00132216	0.0399281	MEGF6	hg38_genes_introns;hg38_cpg_inter	43.3692	50.3759	32.4074	39.2593
chr1	3611001	3611500	2.08637	0.000893473	0.0314401	MEGF6	hg38_genes_promoters;hg38_genes_5UTRs;hg38_genes_exons;hg38_genes_introns;hg38_cpg_islands;hg38_cpg_shores	6.51466	6.03015	2.66272	4.3535
chr1	3616501	3617000	-11.6695	0.0408609	0.256242	MEGF6	hg38_cpg_inter	46	55	67.6471	58.3333
chr1	156076501	156077000	7.67202	0.00433389	0.0794651	MEX3A	hg38_genes_exons;hg38_genes_3UTRs;hg38_cpg_islands;hg38_cpg_shores	43.3333	37.5862	39.0244	33.1349
chr1	156077501	156078000	3.33291	0.0364329	0.242583	MEX3A	hg38_genes_exons;hg38_genes_introns;hg38_cpg_islands;hg38_cpg_shores	91.2903	93.2292	86.1111	90.5569
chr1	156081001	156081500	4.66927	0.0135214	0.147985	MEX3A	hg38_genes_introns;hg38_cpg_islands;hg38_cpg_shores	8.96861	5.50459	2.77778	3.22581
chr1	16980001	16980500	0.952603	0.0331153	0.232312	MFAP2	hg38_genes_1to5kb;hg38_genes_introns;hg38_cpg_islands;hg38_cpg_shores	2.21286	0.916031	0	0.888325
chr1	100038001	100038500	-1.23016	0.0193897	0.179008	MFSD14A	hg38_genes_promoters;hg38_genes_5UTRs;hg38_genes_exons;hg38_genes_introns;hg38_cpg_islands	1.84697	2.81974	2.51451	3.90348
chr1	39960501	39961000	-11.7117	0.0163545	0.163445	MFSD2A	hg38_genes_1to5kb;hg38_genes_introns;hg38_cpg_inter	56.5657	52.5926	100	64.1791
chr1	39999001	39999500	-8.62126	0.003985	0.0758387	MFSD2A	hg38_cpg_inter	87.1111	84.2105	100	92.3913
chr1	1615501	1616000	0.861976	0.00152739	0.0434712	MIB2	hg38_genes_promoters;hg38_genes_1to5kb;hg38_genes_5UTRs;hg38_genes_exons;hg38_genes_introns;hg38_cpg_islands	1.09489	2.64582	0.31746	1.17345
chr1	1616001	1616500	0.923719	0.0391823	0.251228	MIB2	hg38_genes_promoters;hg38_genes_1to5kb;hg38_genes_5UTRs;hg38_genes_exons;hg38_genes_introns;hg38_cpg_islands	3.5835	4.004	2.97398	2.88577
chr1	1621501	1622000	7.25729	0.00211038	0.0522842	MIB2	hg38_genes_1to5kb;hg38_genes_introns;hg38_cpg_shores	59.2233	50.2994	47.1947	47.7912
chr1	1623501	1624000	-3.25953	0.0125284	0.142364	MIB2	hg38_genes_promoters;hg38_genes_1to5kb;hg38_genes_exons;hg38_genes_introns;hg38_genes_3UTRs;hg38_cpg_islands;hg38_cpg_shores	89.1892	82.2511	87.4802	90.0752
chr1	1627001	1627500	8.45291	0.000124462	0.00887123	MIB2	hg38_genes_promoters;hg38_genes_1to5kb;hg38_genes_exons;hg38_genes_introns;hg38_genes_3UTRs;hg38_cpg_islands	87.1036	73.8095	65.6442	76.7258
chr1	19644001	19644500	0.808803	0.00907861	0.120578	MICOS10-NBL1	hg38_genes_introns	1.3901	1.98073	0.672269	1.03093
chr1	66924501	66925000	3.02138	0.000336537	0.0168899	MIER1	hg38_genes_promoters;hg38_genes_5UTRs;hg38_genes_exons	4.42953	8.29563	0	3.96996
chr1	93847001	93847500	-0.978652	0.0492521	0.279971	MIG7	hg38_genes_promoters;hg38_genes_exons	2.29008	1.7192	3.65449	2.64901
chr1	231021001	231021500	-6.70774	0.0202002	0.182703	MIR1182	hg38_genes_1to5kb	87.5776	90	98.3871	92.7273
chr1	18898501	18899000	-4.89358	0.0498109	0.281762	MIR1290	hg38_genes_1to5kb	89.6175	86.9048	100	90.7407
chr1	1163501	1164000	-4.88283	0.0353705	0.23931	MIR200A	hg38_genes_1to5kb;hg38_cpg_islands	73.9437	78.4264	86.4865	80.5497
chr1	1163501	1164000	-4.88283	0.0353705	0.23931	MIR200B	hg38_genes_1to5kb	73.9437	78.4264	86.4865	80.5497
chr1	207868501	207869000	1.6995	0.0165217	0.164151	MIR29B2CHG	hg38_genes_introns;hg38_cpg_islands;hg38_cpg_shores	2.36686	4.41826	1.25	1.96592
chr1	207959001	207959500	0.780939	0.0270043	0.210825	MIR29B2CHG	hg38_genes_promoters;hg38_genes_exons;hg38_cpg_islands	2.63007	2.51537	2.07424	1.68209
chr1	207959501	207960000	2.7034	0.00119331	0.0375586	MIR29B2CHG	hg38_genes_exons;hg38_genes_introns;hg38_cpg_islands;hg38_cpg_shores	5.97015	2.5641	0	1.7094
chr1	116667501	116668000	2.72487	0.00915144	0.121036	MIR320B1	hg38_genes_1to5kb	8.5	6.14887	3.72881	4.62963
chr1	9182501	9183000	-1.17931	0.0425013	0.26115	MIR34AHG	hg38_genes_promoters	1.74863	1.84397	1.09589	3.84615
chr1	33334001	33334500	5.49074	0.0459503	0.270898	MIR3605	hg38_genes_1to5kb	15.1261	15.736	0	10.3627
chr1	150549501	150550000	1.43969	0.0207557	0.184739	MIR4257	hg38_genes_1to5kb	3.15236	3.64444	3.18182	1.77638
chr1	154974001	154974500	-3.16257	0.0106226	0.130883	MIR4258	hg38_genes_1to5kb	2.55814	3.125	9.09091	5.63725
chr1	1168501	1169000	-7.85909	0.00665113	0.102241	MIR429	hg38_genes_promoters	26.3393	16.4103	17.1171	33.1606
chr1	30739501	30740000	-11.0938	0.00869774	0.117788	MIR4420	hg38_genes_promoters	78.9916	70.5882	86.3636	86.1386
chr1	55259001	55259500	-10.6709	0.031069	0.225835	MIR4422HG	hg38_genes_introns;hg38_cpg_inter	79.6296	94.4444	94.7368	97.0588
chr1	55580501	55581000	-23.5604	0.000445954	0.0202918	MIR4422HG	hg38_genes_promoters;hg38_genes_introns;hg38_cpg_inter	56.6667	50	61.9048	84.375
chr1	55841501	55842000	4.34917	0.0187359	0.175569	MIR4422HG	hg38_genes_introns;hg38_cpg_inter	91.9355	96.4126	84.466	95.7317
chr1	5863501	5864000	9.36212	0.0135199	0.147985	MIR4689	hg38_genes_promoters;hg38_genes_1to5kb	83.8509	79.1667	72.5	72.2222
chr1	18883001	18883500	-2.2408	0.0480312	0.276765	MIR4695	hg38_genes_promoters;hg38_genes_exons	90.3811	91.8963	92.0245	94.0526
chr1	177032501	177033000	5.16954	0.0469189	0.273868	MIR488	hg38_genes_1to5kb	88.8462	80.1556	82.7957	78.2143
chr1	3560501	3561000	9.52117	0.0226651	0.193316	MIR551A	hg38_genes_promoters;hg38_genes_exons	19.4805	12.963	4.87805	8.69565
chr1	20633001	20633500	1.20782	0.0287447	0.217065	MIR6084	hg38_genes_promoters	2.06022	3.22581	1.19048	1.60428
chr1	1299501	1300000	-7.9646	0.00792391	0.112553	MIR6726	hg38_genes_1to5kb	90.9091	92.5	100	100
chr1	37475501	37476000	7.25634	0.000860552	0.0306648	MIR6732	hg38_genes_1to5kb	77.0142	73.9726	60.0823	71.5
chr1	12167001	12167500	0.826561	0.00792688	0.112553	MIR7846	hg38_genes_exons	1.72719	2.97894	1.48936	1.47688
chr1	156421001	156421500	3.4195	0.00475221	0.0837733	MIR9-1	hg38_genes_promoters;hg38_genes_1to5kb	12.5758	10.2867	15.3439	6.6459
chr1	155192501	155193000	9.18984	0.0262378	0.207864	MIR92B	hg38_genes_1to5kb	75.7353	85.3333	69.1358	70.3947
chr1	155194501	155195000	1.18947	0.00881879	0.118793	MIR92B	hg38_genes_promoters;hg38_genes_1to5kb	2.07957	3.45224	0.715308	1.93237
chr1	46604001	46604500	1.25883	0.0452722	0.269307	MKNK1	hg38_genes_promoters;hg38_genes_5UTRs;hg38_genes_exons;hg38_genes_introns;hg38_cpg_islands	2.79146	3.3367	0	2.05184
chr1	46547501	46548000	7.20525	0.0100847	0.127461	MKNK1-AS1	hg38_genes_introns	59.7802	58.4239	36.3636	53.0526
chr1	1631001	1631500	-2.27104	0.0371054	0.244933	MMP23A	hg38_genes_1to5kb	4.5614	6.21762	7.30337	7.7551
chr1	1627001	1627500	8.45291	0.000124462	0.00887123	MMP23B	hg38_genes_1to5kb	87.1036	73.8095	65.6442	76.7258
chr1	1631001	1631500	-2.27104	0.0371054	0.244933	MMP23B	hg38_genes_promoters;hg38_genes_1to5kb;hg38_cpg_islands	4.5614	6.21762	7.30337	7.7551
chr1	2332001	2332500	-5.63398	0.0121895	0.140458	MORN1	hg38_genes_exons;hg38_genes_introns;hg38_cpg_islands;hg38_cpg_shores	80.814	81.7927	84.2105	87.3656
chr1	2345501	2346000	6.16735	0.0484962	0.277845	MORN1	hg38_genes_introns;hg38_cpg_shores	75.974	75.2809	61.5385	72.1649
chr1	2355501	2356000	7.8928	0.0352502	0.238843	MORN1	hg38_genes_introns;hg38_cpg_inter	43.29	40.8257	20	34.749
chr1	2356501	2357000	-4.40434	0.0108843	0.132291	MORN1	hg38_genes_introns;hg38_cpg_inter	73.6457	75.0831	78.4257	78.8535
chr1	2376001	2376500	-8.23168	0.0190339	0.177197	MORN1	hg38_genes_promoters;hg38_genes_exons;hg38_genes_introns;hg38_genes_3UTRs;hg38_cpg_shelves	74.4444	72.3684	76.7442	86.0465
chr1	2377501	2378000	-12.4312	0.014053	0.150999	MORN1	hg38_genes_1to5kb;hg38_genes_exons;hg38_genes_introns;hg38_genes_3UTRs;hg38_cpg_inter	76.4706	87.931	96.4286	93.75
chr1	2392501	2393000	-7.08137	0.0408569	0.256233	MORN1	hg38_genes_promoters;hg38_genes_1to5kb	15.3285	16.6667	18.75	24.7126
chr1	112674501	112675000	2.35881	0.0132526	0.146464	MOV10	hg38_genes_promoters;hg38_genes_5UTRs;hg38_genes_exons;hg38_genes_introns;hg38_cpg_islands;hg38_cpg_shores	3.48525	2.53165	0	1.03093
chr1	112696001	112696500	-19.1223	0.0158127	0.160869	MOV10	hg38_genes_promoters;hg38_genes_1to5kb;hg38_genes_exons;hg38_genes_introns;hg38_cpg_inter	65.2174	62.7907	76.9231	84.4444
chr1	54715501	54716000	3.03079	0.0108695	0.132209	MROH7-TTC4	hg38_genes_exons;hg38_genes_introns;hg38_genes_3UTRs;hg38_cpg_islands;hg38_cpg_shores	5.20446	9.47368	1.73913	4.45344
chr1	54748001	54748500	15.5886	0.000653115	0.0257133	MROH7-TTC4	hg38_cpg_inter	76.8293	84.375	60.6557	65.7143
chr1	54755001	54755500	-16.1191	0.00287699	0.0628045	MROH7-TTC4	hg38_cpg_inter	67.2131	70	77.5	88.8889
chr1	1398501	1399000	-11.9247	0.000851641	0.0304999	MRPL20-AS1	hg38_genes_promoters;hg38_genes_1to5kb	7.72201	4.36681	20	16.6667
chr1	54200001	54200500	-1.57704	0.0484864	0.277845	MRPL37	hg38_genes_promoters;hg38_genes_5UTRs;hg38_genes_exons;hg38_genes_introns;hg38_cpg_islands;hg38_cpg_shores	1.57658	2.47423	2.87356	3.83973
chr1	151763501	151764000	-3.53955	0.00569798	0.093349	MRPL9	hg38_genes_promoters;hg38_genes_1to5kb;hg38_genes_5UTRs;hg38_genes_exons	8.43091	7.0122	6.74847	11.9901
chr1	150293501	150294000	1.27117	0.000330958	0.0167178	MRPS21	hg38_genes_promoters;hg38_genes_5UTRs;hg38_genes_exons;hg38_genes_introns;hg38_cpg_shores	1.359	1.76849	0.408998	0.147493
chr1	150294501	150295000	-7.64969	0.0177639	0.170473	MRPS21	hg38_genes_introns;hg38_cpg_shores	56.0137	76.3547	87.6923	68.5811
chr1	150301001	150301500	-5.19846	0.00875652	0.118268	MRPS21	hg38_genes_introns;hg38_cpg_inter	94.4444	83.7004	98.7805	93.0435
chr1	75804501	75805000	8.92857	0.00381769	0.0739964	MSH4	hg38_genes_introns;hg38_cpg_inter	100	100	90	91.6667
chr1	16759001	16759500	4.21589	0.00148523	0.0428	MST1L	hg38_genes_promoters;hg38_genes_exons;hg38_genes_introns;hg38_cpg_islands	22.2907	22.5422	18.3406	18.1687
chr1	16760001	16760500	-19.671	1.23551e-06	0.0003171	MST1L	hg38_genes_promoters;hg38_genes_1to5kb;hg38_genes_exons;hg38_genes_introns;hg38_cpg_islands;hg38_cpg_shores	33.209	64.4628	64.4737	61.7647
chr1	16872001	16872500	-5.47287	0.03328	0.232938	MST1L	hg38_genes_promoters;hg38_genes_1to5kb;hg38_genes_exons	23.5431	23.9617	33.1081	27.4627
chr1	16644001	16644500	1.46711	0.0307826	0.224639	MST1P2	hg38_genes_1to5kb	5.34091	4.03321	1.19904	3.96552
chr1	93079001	93079500	-1.89589	0.00433967	0.0795568	MTF2	hg38_genes_promoters;hg38_genes_5UTRs;hg38_genes_exons;hg38_cpg_islands;hg38_cpg_shores	1.54405	3.66972	1.1976	4.39224
chr1	25808501	25809000	-6.0148	0.0114701	0.136114	MTFR1L	hg38_genes_1to5kb	85.7143	91.3265	92.9293	95.6522
chr1	11806001	11806500	1.11074	0.0257718	0.206213	MTHFR	hg38_genes_promoters;hg38_genes_1to5kb;hg38_genes_5UTRs;hg38_genes_exons	3.06011	1.24805	0.442478	1.3712
chr1	155192501	155193000	9.18984	0.0262378	0.207864	MUC1	hg38_genes_promoters;hg38_genes_1to5kb;hg38_genes_5UTRs;hg38_genes_exons;hg38_genes_introns;hg38_cpg_shores	75.7353	85.3333	69.1358	70.3947
chr1	155194501	155195000	1.18947	0.00881879	0.118793	MUC1	hg38_genes_promoters;hg38_genes_1to5kb;hg38_cpg_islands	2.07957	3.45224	0.715308	1.93237
chr1	1354501	1355000	-5.82656	0.0225191	0.192686	MXRA8	hg38_genes_promoters;hg38_genes_exons;hg38_genes_introns;hg38_cpg_islands	67.6692	71.4612	73.4375	77.7262
chr1	1355001	1355500	5.0786	0.000724638	0.027545	MXRA8	hg38_genes_promoters;hg38_genes_1to5kb;hg38_genes_exons;hg38_genes_introns;hg38_cpg_islands	64.0414	53.5686	61.4407	51.1466
chr1	1355501	1356000	-1.81544	0.020223	0.182727	MXRA8	hg38_genes_promoters;hg38_genes_1to5kb;hg38_genes_exons;hg38_genes_introns;hg38_cpg_islands;hg38_cpg_shores	1.99005	3.34672	5.08475	4.64481
chr1	1372001	1372500	-20.7959	0.00722663	0.107281	MXRA8	hg38_cpg_shores	14.1304	22.7273	21.4286	44.4444
chr1	1374501	1375000	3.14961	0.000911583	0.0318782	MXRA8	hg38_genes_1to5kb	6.34921	0	0	0
chr1	203170001	203170500	-4.80156	0.0172875	0.168226	MYBPH	hg38_genes_exons;hg38_genes_introns;hg38_cpg_inter	83.3333	83.5404	90.5172	87.6168
chr1	203177501	203178000	10.9585	0.0268501	0.210187	MYBPH	hg38_genes_1to5kb;hg38_cpg_inter	34.4262	40.3226	32.9114	18.6047
chr1	58700001	58700500	3.94032	0.00102369	0.0342732	MYSM1	hg38_genes_promoters;hg38_genes_5UTRs;hg38_genes_exons;hg38_cpg_inter	2.0979	10.2625	0	4.10959
chr1	1758501	1759000	6.4653	0.00330433	0.0683788	NADK	hg38_genes_promoters;hg38_genes_1to5kb;hg38_genes_5UTRs;hg38_genes_exons;hg38_genes_introns;hg38_cpg_shores	74.6988	76.66	68.1818	69.4845
chr1	1764001	1764500	12.8521	0.0010857	0.0354932	NADK	hg38_genes_introns;hg38_cpg_shelves	87	90.9091	66.6667	78.3217
chr1	1908501	1909000	0.546473	0.0484045	0.277649	NADK	hg38_cpg_islands;hg38_cpg_shores	1.62136	1.94394	1.32576	1.22557
chr1	45584501	45585000	1.63028	0.0140408	0.150957	NASP	hg38_genes_introns;hg38_cpg_islands;hg38_cpg_shores	3.63636	4.74308	1.08108	2.74223
chr1	201623001	201623500	-6.54009	0.000119412	0.0086532	NAV1	hg38_genes_5UTRs;hg38_genes_exons;hg38_cpg_inter	88.3929	86.2454	96.4286	93.6992
chr1	201649001	201649500	-6.48491	0.00375104	0.0732706	NAV1	hg38_genes_exons;hg38_genes_introns;hg38_cpg_islands	10.8	18.5676	21.6561	22.0657
chr1	201649501	201650000	1.80058	0.0267849	0.209976	NAV1	hg38_genes_introns;hg38_cpg_islands	4.24967	5.94059	2.91667	3.18772
chr1	201889001	201889500	3.03657	0.00605318	0.0965163	NAV1	hg38_genes_1to5kb	7.72201	7.94702	3.22581	4.93047
chr1	19644001	19644500	0.808803	0.00907861	0.120578	NBL1	hg38_genes_promoters;hg38_genes_1to5kb;hg38_genes_5UTRs;hg38_genes_exons;hg38_genes_introns;hg38_cpg_islands	1.3901	1.98073	0.672269	1.03093
chr1	16613501	16614000	1.72902	0.0151683	0.157265	NBPF1	hg38_genes_promoters;hg38_genes_1to5kb;hg38_genes_exons;hg38_cpg_islands;hg38_cpg_shores	3.78251	0.833333	1.36986	0.367647
chr1	148149501	148150000	-7.72503	0.0392882	0.251569	NBPF11	hg38_genes_introns;hg38_cpg_islands;hg38_cpg_shores	97.3214	74.4898	82.5	94.7368
chr1	148296001	148296500	-7.11589	0.000128928	0.00908304	NBPF11	hg38_genes_exons	77.9626	79.8144	85.8824	85.9736
chr1	151993501	151994000	5.61419	0.00272998	0.0608534	NBPF18P	hg38_genes_promoters;hg38_genes_1to5kb	20.1058	11.2601	10.5691	8.09628
chr1	149392501	149393000	-8.05294	0.0252194	0.204079	NBPF19	hg38_genes_introns;hg38_cpg_shores	76.1062	94.7917	86.6667	94.6809
chr1	149740501	149741000	7.63552	0.0143782	0.152632	NBPF19	hg38_genes_introns;hg38_cpg_inter	25.7143	24.6154	10	18.3824
chr1	149793001	149793500	-2.95337	0.0120919	0.139715	NBPF19	hg38_genes_promoters;hg38_genes_exons	3.0426	3.93519	11.2245	5.23691
chr1	160343001	160343500	1.57835	0.013759	0.149242	NCSTN	hg38_genes_promoters;hg38_genes_5UTRs;hg38_genes_exons;hg38_genes_introns	2.33702	5.25328	1.21951	2.17391
chr1	53838001	53838500	1.19192	0.0157914	0.16075	NDC1	hg38_genes_promoters;hg38_genes_1to5kb;hg38_genes_5UTRs;hg38_genes_exons;hg38_genes_introns;hg38_cpg_islands;hg38_cpg_shores	2.44421	3.53488	2.57353	1.52672
chr1	54121501	54122000	3.67358	0.0047792	0.0839555	NDC1	hg38_cpg_islands;hg38_cpg_shores	3.75	6.17978	1.36986	1.01523
chr1	161079501	161080000	6.28433	0.000113495	0.00838373	NECTIN4	hg38_genes_exons;hg38_genes_introns;hg38_cpg_islands;hg38_cpg_shores	47.1154	43.2579	34.0782	39.889
chr1	72282501	72283000	3.10945	0.000364063	0.0178225	NEGR1	hg38_genes_promoters;hg38_genes_5UTRs;hg38_genes_exons;hg38_cpg_shores	3.33333	6.30499	1.3289	2.58449
chr1	211675001	211675500	1.22879	0.000974692	0.0333205	NEK2	hg38_genes_1to5kb;hg38_genes_5UTRs;hg38_genes_exons;hg38_genes_introns;hg38_cpg_islands;hg38_cpg_shores	0.617284	2.37069	0	0.363636
chr1	156677001	156677500	2.10313	0.0100343	0.12706	NES	hg38_genes_promoters;hg38_genes_5UTRs;hg38_genes_exons;hg38_cpg_islands;hg38_cpg_shores	5.37849	4.55137	4.06504	2.33838
chr1	156696001	156696500	-19.0313	0.00157244	0.0440307	NES	hg38_genes_1to5kb;hg38_genes_introns;hg38_cpg_inter	69.2308	70	87.037	90
chr1	204946001	204946500	-9.72378	0.0461891	0.271768	NFASC	hg38_genes_1to5kb;hg38_genes_introns;hg38_cpg_inter	83.3333	76.1905	63.6364	93.9759
chr1	204954501	204955000	-13.4615	0.00235454	0.0558492	NFASC	hg38_genes_1to5kb;hg38_genes_exons;hg38_genes_introns;hg38_cpg_inter	80.7143	61.6667	80	85.8333
chr1	61053501	61054000	1.50142	0.00903429	0.120258	NFIA	hg38_genes_promoters;hg38_genes_5UTRs;hg38_genes_exons;hg38_genes_introns;hg38_cpg_islands;hg38_cpg_shores	1.81311	3.36	0	1.07015
chr1	61054001	61054500	1.97492	0.0286455	0.216655	NFIA	hg38_genes_introns;hg38_cpg_islands;hg38_cpg_shores	5.02392	3.88128	3.39623	1.97628
chr1	61054501	61055000	-8.19927	0.0105042	0.130235	NFIA	hg38_genes_introns;hg38_cpg_shores	62.2951	70.7581	75.6579	73.4568
chr1	61082001	61082500	3.6336	0.00275437	0.0612219	NFIA	hg38_genes_promoters;hg38_genes_5UTRs;hg38_genes_exons;hg38_genes_introns;hg38_cpg_shores	18.3128	10.6494	9.89346	10.0432
chr1	61811501	61812000	-11.5385	3.18023e-05	0.00343782	NFIA	hg38_genes_1to5kb	84.3137	92.4528	100	100
chr1	115338001	115338500	1.87901	0.00248996	0.0577073	NGF	hg38_genes_promoters;hg38_genes_5UTRs;hg38_genes_exons;hg38_genes_introns;hg38_cpg_islands	4.7046	2.87582	1.32275	2.26537
chr1	115338001	115338500	1.87901	0.00248996	0.0577073	NGF-AS1	hg38_genes_introns	4.7046	2.87582	1.32275	2.26537
chr1	184974001	184974500	0.717528	0.0380476	0.247492	NIBAN1	hg38_genes_5UTRs;hg38_genes_exons;hg38_genes_introns;hg38_cpg_islands	2.86035	2.49886	1.40598	2.04561
chr1	235993501	235994000	-3.39275	0.000376089	0.0182424	NID1	hg38_genes_exons;hg38_genes_introns;hg38_cpg_islands;hg38_cpg_shores	87.7102	89.716	88.6894	93.6691
chr1	24413501	24414000	-1.96356	0.0102458	0.128547	NIPAL3	hg38_genes_1to5kb	1.40845	0.682594	0	3.93519
chr1	24421501	24422000	-4.06463	0.0264549	0.208582	NIPAL3	hg38_genes_exons;hg38_genes_introns;hg38_cpg_inter	96.1538	92.5926	95.2381	99.3151
chr1	24479501	24480000	-14.4009	0.0177299	0.170332	NIPAL3	hg38_cpg_inter	79.7468	90	100	95.4545
chr1	24720001	24720500	7.49943	0.00386893	0.074596	NIPAL3	hg38_cpg_inter	6.61765	22.549	0	7.43243
chr1	9942501	9943000	6.01208	0.0150917	0.156708	NMNAT1	hg38_genes_promoters;hg38_genes_exons	12.4183	12.0301	7.79221	5.55556
chr1	960501	961000	1.08768	0.000728262	0.0276103	NOC2L	hg38_genes_1to5kb	2.00108	3.0883	0.461894	1.84649
chr1	5863501	5864000	9.36212	0.0135199	0.147985	NPHP4	hg38_genes_exons;hg38_genes_introns;hg38_genes_3UTRs;hg38_cpg_inter	83.8509	79.1667	72.5	72.2222
chr1	5877001	5877500	-5.52059	0.000333266	0.0168006	NPHP4	hg38_genes_promoters;hg38_genes_1to5kb;hg38_genes_exons;hg38_genes_introns;hg38_genes_3UTRs;hg38_cpg_islands;hg38_cpg_shores	91.4943	86.6397	93.75	94.6292
chr1	5878001	5878500	-9.47324	0.00969841	0.124865	NPHP4	hg38_genes_promoters;hg38_genes_1to5kb;hg38_genes_introns;hg38_cpg_shores	93.3333	83.1169	97.3684	94.6809
chr1	5898501	5899000	-10.1831	0.0139219	0.150195	NPHP4	hg38_genes_introns;hg38_cpg_inter	76.6667	75.4386	82.5	87.395
chr1	5912001	5912500	-4.8199	0.0249966	0.20315	NPHP4	hg38_genes_introns;hg38_cpg_inter	88.3838	94.3503	95.6522	96.0674
chr1	5944001	5944500	-15.1001	0.000214051	0.0125507	NPHP4	hg38_genes_introns;hg38_cpg_inter	30	28.6822	33.3333	46.3768
chr1	5993001	5993500	1.91177	0.0229239	0.194283	NPHP4	hg38_genes_promoters;hg38_genes_1to5kb	3.8961	5.24345	2.02312	3.04659
chr1	153679001	153679500	1.06573	0.00174099	0.0466681	NPR1	hg38_genes_5UTRs;hg38_genes_exons;hg38_cpg_islands	3.38185	3.22581	1.81612	2.34005
chr1	200041001	200041500	23.6778	3.18652e-07	0.000111453	NR5A2	hg38_genes_1to5kb;hg38_genes_introns;hg38_cpg_islands;hg38_cpg_shores	46.6667	41.4286	26	19.697
chr1	200042501	200043000	2.51866	0.0427475	0.261948	NR5A2	hg38_genes_promoters;hg38_genes_1to5kb;hg38_genes_5UTRs;hg38_genes_exons;hg38_genes_introns;hg38_cpg_islands;hg38_cpg_shores	9.25	5.87002	5.6872	4.51467
chr1	200213501	200214000	-6.97128	0.0253155	0.204595	NR5A2	hg38_genes_promoters;hg38_genes_exons;hg38_cpg_inter	88.0435	86.2903	88.4615	95.8763
chr1	200411501	200412000	18.6096	0.0142816	0.152053	NR5A2	hg38_genes_promoters	47.5676	41.4634	45.4545	21.6216
chr1	46341501	46342000	14.7848	0.000134045	0.00933331	NSUN4	hg38_genes_promoters;hg38_genes_1to5kb;hg38_genes_5UTRs;hg38_genes_exons;hg38_genes_introns;hg38_cpg_shores	52.1277	53.1818	22.5	40.7767
chr1	107139501	107140000	4.49776	0.0104274	0.12968	NTNG1	hg38_genes_promoters;hg38_genes_1to5kb;hg38_cpg_shores	4.81928	7.69231	1.85185	0.813008
chr1	107141001	107141500	1.28496	0.0269727	0.210778	NTNG1	hg38_genes_promoters;hg38_genes_1to5kb;hg38_genes_5UTRs;hg38_genes_exons;hg38_genes_introns;hg38_cpg_islands;hg38_cpg_shores	0.931677	2.68817	0.409836	0.688073
chr1	156816501	156817000	16.7895	3.70583e-05	0.0037987	NTRK1	hg38_genes_introns	59.5349	68.4932	41.5094	45.7364
chr1	156860001	156860500	1.09791	0.0457804	0.270603	NTRK1	hg38_genes_promoters;hg38_genes_introns;hg38_cpg_islands	0.875657	4.44444	0.348432	0.995025
chr1	156871501	156872000	11.615	0.0227598	0.193683	NTRK1	hg38_genes_1to5kb;hg38_genes_exons;hg38_genes_introns;hg38_cpg_inter	87.5	89.3939	80	76.4045
chr1	205308501	205309000	-4.35275	0.00173658	0.0466086	NUAK2	hg38_genes_exons;hg38_genes_introns;hg38_cpg_inter	89.4737	94.2857	95.9184	96.2466
chr1	205749501	205750000	1.27414	0.0343409	0.236407	NUCKS1	hg38_genes_5UTRs;hg38_genes_exons;hg38_genes_introns;hg38_cpg_islands	2.09125	2.85132	0	1.22358
chr1	26923001	26923500	23.8351	0.0451942	0.269116	NUDC	hg38_genes_introns;hg38_cpg_shores	73.0769	70	46.1538	50
chr1	151763501	151764000	-3.53955	0.00569798	0.093349	OAZ3	hg38_genes_promoters;hg38_genes_1to5kb;hg38_genes_5UTRs;hg38_genes_exons;hg38_genes_introns;hg38_cpg_islands;hg38_cpg_shores	8.43091	7.0122	6.74847	11.9901
chr1	228208001	228208500	6.75627	0.0173567	0.168524	OBSCN	hg38_genes_promoters;hg38_genes_1to5kb;hg38_genes_5UTRs;hg38_genes_exons;hg38_genes_introns	43.0769	43.8776	48.8372	35.5353
chr1	228212001	228212500	3.07336	0.00922463	0.121562	OBSCN	hg38_genes_1to5kb;hg38_genes_exons	13.264	11.8095	6.15942	11.5
chr1	228214001	228214500	3.85363	0.0135888	0.14837	OBSCN	hg38_genes_1to5kb;hg38_genes_exons;hg38_genes_introns;hg38_cpg_islands;hg38_cpg_shores	24.7854	25.8065	19.7026	21.8413
chr1	228215501	228216000	-5.40127	0.014216	0.151776	OBSCN	hg38_genes_promoters;hg38_genes_exons;hg38_genes_introns;hg38_cpg_islands;hg38_cpg_shores	80.1444	81.9355	82.3529	88.4298
chr1	228219501	228220000	14.1176	0.0461215	0.271518	OBSCN	hg38_genes_exons;hg38_genes_introns;hg38_cpg_shelves	91.1765	100	72.7273	83.3333
chr1	228278501	228279000	-4.47645	0.00505482	0.0869737	OBSCN	hg38_genes_1to5kb;hg38_genes_exons;hg38_genes_introns;hg38_cpg_shores	88.1137	90.8416	100	93.5841
chr1	228280501	228281000	-15.8165	0.0361925	0.241947	OBSCN	hg38_genes_promoters;hg38_genes_1to5kb;hg38_genes_exons;hg38_genes_introns;hg38_cpg_islands;hg38_cpg_shores	58.3333	69.2308	86.747	57.6923
chr1	228282001	228282500	6.02359	0.022837	0.193945	OBSCN	hg38_genes_exons;hg38_genes_introns;hg38_cpg_shores	74.9091	83.1063	73.3333	73.6
chr1	228306001	228306500	7.15811	0.0211922	0.186934	OBSCN	hg38_genes_1to5kb;hg38_genes_exons;hg38_genes_introns;hg38_cpg_inter	22.8571	25	20	15.2074
chr1	228350501	228351000	7.63889	0.0332824	0.232938	OBSCN	hg38_genes_1to5kb;hg38_genes_exons;hg38_genes_introns;hg38_cpg_inter	91.6667	90.2778	83.7209	83.2402
chr1	228352001	228352500	-22.0073	0.000178868	0.0111248	OBSCN	hg38_genes_promoters;hg38_genes_1to5kb;hg38_genes_introns;hg38_cpg_inter	53.125	55.5556	68	80.3279
chr1	228633001	228633500	-2.46204	0.0329445	0.231645	OBSCN	hg38_genes_promoters	5.06757	9.32358	6.66667	11.1559
chr1	228208001	228208500	6.75627	0.0173567	0.168524	OBSCN-AS1	hg38_genes_introns;hg38_cpg_shelves	43.0769	43.8776	48.8372	35.5353
chr1	228212001	228212500	3.07336	0.00922463	0.121562	OBSCN-AS1	hg38_genes_introns;hg38_cpg_islands	13.264	11.8095	6.15942	11.5
chr1	228214001	228214500	3.85363	0.0135888	0.14837	OBSCN-AS1	hg38_genes_promoters	24.7854	25.8065	19.7026	21.8413
chr1	228215501	228216000	-5.40127	0.014216	0.151776	OBSCN-AS1	hg38_genes_1to5kb	80.1444	81.9355	82.3529	88.4298
chr1	86396001	86396500	-2.59888	0.0212818	0.187479	ODF2L	hg38_genes_promoters;hg38_genes_5UTRs;hg38_genes_exons;hg38_genes_introns;hg38_cpg_islands;hg38_cpg_shores	0.862069	2.91971	4.16667	4.86891
chr1	86524001	86524500	-6.54115	0.00109618	0.0356533	ODF2L	hg38_cpg_inter	85.7143	79.6825	85.2632	90.0196
chr1	101815001	101815500	13.7205	0.0209106	0.185629	OLFM3	hg38_genes_introns;hg38_cpg_inter	85.4167	80	56.6667	73.913
chr1	102854001	102854500	-5.05963	0.0169339	0.16617	OLFM3	hg38_genes_promoters;hg38_cpg_inter	87.6543	85.2217	90.6667	92.1348
chr1	105181501	105182000	-9.18067	0.0398816	0.253456	OLFM3	hg38_cpg_inter	82.6923	76.1905	82.5	90
chr1	106080501	106081000	5.2019	0.0128356	0.144024	OLFM3	hg38_genes_promoters;hg38_genes_exons;hg38_genes_introns;hg38_cpg_islands;hg38_cpg_shores	29.2453	30.083	22.0408	25.5814
chr1	106442001	106442500	13.8047	0.0332048	0.232604	OLFM3	hg38_cpg_inter	86.6667	89.7436	70.5882	75.6757
chr1	106442501	106443000	11.8042	0.00251279	0.0580015	OLFM3	hg38_cpg_inter	75.1269	81.0219	68.9655	63.5659
chr1	107057001	107057500	1.27027	0.0458059	0.270656	OLFM3	hg38_genes_promoters	3.78698	3.43716	1.74216	2.51917
chr1	161983501	161984000	-4.04136	0.00915667	0.121044	OLFML2B	hg38_genes_exons;hg38_genes_introns;hg38_genes_3UTRs;hg38_cpg_islands;hg38_cpg_shores	94.6043	88.8158	96.4912	95.4907
chr1	162390001	162390500	21.8458	3.63232e-06	0.000690879	OLFML2B	hg38_cpg_inter	40.239	51.5152	16.9811	24.4186
chr1	162433001	162433500	-4.48217	0.0326648	0.230653	OLFML2B	hg38_cpg_inter	80	83.6111	88.172	86.1176
chr1	28814501	28815000	10.9222	0.0046003	0.0822814	OPRD1	hg38_genes_introns;hg38_cpg_shores;hg38_cpg_shelves	35.1064	47.5248	26.0274	28.0702
chr1	247531001	247531500	3.96248	0.0400264	0.253864	OR2C3	hg38_genes_exons;hg38_genes_3UTRs;hg38_cpg_islands;hg38_cpg_shores	12.9032	11.6667	4.7619	8.3558
chr1	247663501	247664000	12.3418	0.00281321	0.0620132	OR2C3	hg38_genes_1to5kb;hg38_genes_exons;hg38_genes_introns;hg38_cpg_inter	66.4634	72.3684	60.7843	54.0741
chr1	150010501	150011000	-3.50177	0.00424194	0.0784031	OTUD7B	hg38_genes_promoters;hg38_genes_5UTRs;hg38_genes_exons;hg38_genes_introns;hg38_cpg_islands;hg38_cpg_shores	1.30719	1.11111	0	5.9375
chr1	42767501	42768000	-4.58305	0.000990317	0.0336642	P3H1	hg38_genes_promoters;hg38_genes_1to5kb	4.5283	0.986842	0	7.94118
chr1	17118501	17119000	3.97606	0.00757706	0.109789	PADI2	hg38_genes_introns;hg38_cpg_shores	5.12821	10.8696	2.8777	3.94265
chr1	7961001	7961500	1.39965	0.0408068	0.256072	PARK7	hg38_genes_promoters;hg38_genes_1to5kb;hg38_genes_introns;hg38_cpg_islands;hg38_cpg_shores	3.30368	3.77358	1.88679	2.18659
chr1	8026501	8027000	-0.929728	0.0406048	0.255511	PARK7	hg38_genes_promoters	2.1987	1.9802	4.53809	2.442
chr1	226407501	226408000	1.29042	0.013041	0.145235	PARP1	hg38_genes_promoters;hg38_genes_5UTRs;hg38_genes_exons;hg38_genes_introns;hg38_cpg_islands;hg38_cpg_shores	5.21907	4.99149	3.49243	3.93443
chr1	226408001	226408500	-1.33292	0.0108081	0.131759	PARP1	hg38_genes_promoters;hg38_genes_5UTRs;hg38_genes_exons;hg38_cpg_islands;hg38_cpg_shores	2.65811	2.7957	3.7037	4.21245
chr1	226464001	226464500	-5.8814	0.0194197	0.179094	PARP1	hg38_cpg_inter	81.8616	77.8281	88.3495	85.4701
chr1	54758501	54759000	-8.75079	5.22635e-05	0.00484382	PARS2	hg38_genes_exons;hg38_cpg_inter	86.3192	83.8926	82.6087	95.1456
chr1	61811501	61812000	-11.5385	3.18023e-05	0.00343782	PATJ	hg38_genes_introns;hg38_cpg_inter	84.3137	92.4528	100	100
chr1	18643001	18643500	-1.98483	0.0464089	0.272398	PAX7	hg38_genes_introns;hg38_cpg_islands;hg38_cpg_shores	3.386	2.30947	2.22222	5.28302
chr1	18644001	18644500	2.65473	0.0458345	0.270774	PAX7	hg38_genes_introns;hg38_cpg_islands;hg38_cpg_shores	8.75486	8.57143	10.5727	3.82979
chr1	18648501	18649000	-13.3807	0.0161541	0.162375	PAX7	hg38_genes_introns;hg38_cpg_shores	46.6667	65.1163	81.8182	65.7407
chr1	18684501	18685000	-18.9941	0.000114975	0.00845203	PAX7	hg38_genes_introns;hg38_cpg_inter	36.8159	54.2373	59.0909	59.8639
chr1	18691501	18692000	-19.6023	0.00920267	0.121383	PAX7	hg38_genes_exons;hg38_genes_introns;hg38_cpg_inter	82.3529	74.0741	92.3077	100
chr1	18706001	18706500	-12.3167	0.0473138	0.274939	PAX7	hg38_genes_introns;hg38_cpg_inter	22.973	20	70	29.4872
chr1	202811001	202811500	0.932595	0.0378818	0.246875	PCAT6	hg38_genes_exons;hg38_genes_introns;hg38_cpg_islands	3.20902	2.13129	1.32827	1.88153
chr1	232985501	232986000	-13.5135	0.0147326	0.154671	PCNX2	hg38_genes_promoters;hg38_genes_exons;hg38_genes_introns;hg38_genes_3UTRs;hg38_cpg_shores	83.3333	88	100	100
chr1	233129001	233129500	7.14203	0.0255974	0.205709	PCNX2	hg38_genes_introns;hg38_cpg_inter	91.1243	84.2424	75.6757	83.3333
chr1	233466001	233466500	4.70716	0.0134322	0.147521	PCNX2	hg38_cpg_inter	87.8238	82.4627	80.5054	79.669
chr1	161259001	161259500	-1.942	0.0201185	0.18235	PCP4L1	hg38_genes_introns;hg38_cpg_islands;hg38_cpg_shores	3.45369	1.60321	4.66102	4.55285
chr1	55040501	55041000	2.04575	0.048437	0.277694	PCSK9	hg38_genes_introns;hg38_cpg_shores	6.72043	4.11311	2.28013	4.03397
chr1	65792501	65793000	1.47522	0.0437603	0.264825	PDE4B	hg38_genes_promoters;hg38_genes_5UTRs;hg38_genes_exons;hg38_genes_introns;hg38_cpg_islands;hg38_cpg_shores	0.862069	4.48718	1.78571	0.296736
chr1	149017501	149018000	-4.14023	0.00953664	0.123712	PDE4DIP	hg38_genes_promoters;hg38_genes_exons;hg38_genes_introns;hg38_cpg_inter	87.6106	93.2886	89.6774	97.3761
chr1	26111001	26111500	0.76227	0.0406362	0.255576	PDIK1L	hg38_genes_promoters;hg38_genes_5UTRs;hg38_genes_exons;hg38_genes_introns;hg38_cpg_islands	2.37417	0.578704	0.511509	0.905797
chr1	26111501	26112000	1.99675	0.00453284	0.0814628	PDIK1L	hg38_genes_promoters;hg38_genes_5UTRs;hg38_genes_exons;hg38_genes_introns;hg38_cpg_islands	2.53521	4.46735	0	2.05973
chr1	13596501	13597000	10.6272	0.0477679	0.276144	PDPN	hg38_genes_introns;hg38_cpg_inter	96.0784	96.7742	66.6667	95.6522
chr1	160205001	160205500	13.4604	2.93339e-27	4.95637e-23	PEA15	hg38_genes_promoters;hg38_genes_5UTRs;hg38_genes_exons	18.75	14.2012	2.59067	2.66041
chr1	156893501	156894000	3.02462	0.0250058	0.20315	PEAR1	hg38_genes_promoters;hg38_genes_5UTRs;hg38_genes_exons;hg38_genes_introns;hg38_cpg_islands;hg38_cpg_shores	15.1335	19.0428	21.3018	12.7703
chr1	156908501	156909000	-4.1413	0.0428076	0.262158	PEAR1	hg38_genes_promoters;hg38_genes_1to5kb;hg38_genes_exons;hg38_genes_introns;hg38_cpg_shores	81.0219	75.1979	84.7561	81.6726
chr1	7784501	7785000	1.86022	0.0260383	0.207192	PER3	hg38_genes_promoters;hg38_genes_1to5kb;hg38_genes_5UTRs;hg38_genes_exons;hg38_genes_introns;hg38_cpg_islands	8.28924	8.96488	9.27644	5.74627
chr1	979001	979500	-4.73907	0.0106524	0.131044	PERM1	hg38_genes_1to5kb;hg38_genes_exons;hg38_cpg_islands;hg38_cpg_shores	68.136	74.7475	85.1351	75.1486
chr1	979501	980000	8.5632	0.0217089	0.189057	PERM1	hg38_genes_1to5kb;hg38_genes_exons;hg38_cpg_shores	72.2513	78.6885	74.359	63.1068
chr1	980501	981000	6.17518	0.0193615	0.178919	PERM1	hg38_genes_1to5kb;hg38_genes_exons;hg38_genes_introns;hg38_cpg_shores	40.1891	39.4366	28.169	34.4468
chr1	999001	999500	1.30373	0.00625591	0.0983346	PERM1	hg38_genes_promoters	4.62493	5.51245	2.74102	4.32754
chr1	2418001	2418500	-11.2914	0.000522256	0.0222964	PEX10	hg38_genes_1to5kb;hg38_cpg_shelves	32.0334	37.6106	50	43.9114
chr1	10474501	10475000	5.62304	0.00167952	0.0457338	PEX14	hg38_genes_promoters;hg38_genes_5UTRs;hg38_genes_exons;hg38_genes_introns;hg38_cpg_islands;hg38_cpg_shores	13.7755	14.5946	0.775194	11.0024
chr1	10475001	10475500	-2.86378	0.0347986	0.237772	PEX14	hg38_genes_exons;hg38_genes_introns;hg38_cpg_islands;hg38_cpg_shores	2.90909	3.48837	0	7.44048
chr1	10563501	10564000	-3.00033	0.0264978	0.208661	PEX14	hg38_genes_introns;hg38_cpg_inter	94.3636	89.6739	95.977	96.3235
chr1	10635501	10636000	5.28809	0.0280397	0.214401	PEX14	hg38_genes_1to5kb;hg38_cpg_shelves	41.129	35.4671	42.3077	29.0557
chr1	10636501	10637000	-16.1572	0.000483684	0.0213394	PEX14	hg38_genes_1to5kb	69.0909	80.6818	100	88.2353
chr1	248918001	248918500	-4.3115	0.0455596	0.269991	PGBD2	hg38_genes_exons;hg38_genes_3UTRs	95.0549	82.7957	85.1852	97.7064
chr1	230318001	230318500	-15.144	0.00558442	0.0921901	PGBD5	hg38_genes_exons;hg38_genes_3UTRs;hg38_cpg_inter	59	60.3448	67.6471	76.9231
chr1	230416501	230417000	-12.4492	0.0220268	0.190548	PGBD5	hg38_genes_introns;hg38_cpg_inter	48.3221	49.1228	48.0769	68.5393
chr1	230426001	230426500	-1.96627	0.034204	0.23598	PGBD5	hg38_genes_promoters;hg38_genes_5UTRs;hg38_genes_exons;hg38_cpg_islands	2.69542	4.66926	0.8	6.69546
chr1	10402501	10403000	-8.553	0.000390737	0.0187474	PGD	hg38_genes_introns;hg38_cpg_shelves	84.5361	90	92.4242	95.3191
chr1	63593501	63594000	0.782038	0.0385226	0.249257	PGM1	hg38_genes_promoters;hg38_genes_5UTRs;hg38_genes_exons;hg38_genes_introns	1.75029	2.99401	0	1.70507
chr1	33334001	33334500	5.49074	0.0459503	0.270898	PHC2	hg38_genes_5UTRs;hg38_genes_exons;hg38_genes_introns;hg38_cpg_inter	15.1261	15.736	0	10.3627
chr1	33349501	33350000	-0.461321	0.030855	0.224908	PHC2	hg38_genes_promoters;hg38_genes_5UTRs;hg38_genes_exons;hg38_genes_introns;hg38_cpg_islands	0.30303	0.335345	1.29032	0.699301
chr1	6621501	6622000	-5.56959	0.000165668	0.0106174	PHF13	hg38_genes_exons;hg38_genes_introns;hg38_genes_3UTRs;hg38_cpg_shelves	90	87.7743	96.063	93.6288
chr1	119647001	119647500	5.97106	0.0112609	0.134736	PHGDH	hg38_genes_promoters;hg38_genes_1to5kb	3.4188	16.0305	3.84615	4.25532
chr1	119739001	119739500	-12.2467	0.0129542	0.144761	PHGDH	hg38_genes_promoters;hg38_genes_exons;hg38_genes_introns;hg38_cpg_inter	64.9254	62.963	91.3043	73.2143
chr1	145856501	145857000	-8.55712	0.000912944	0.0319037	PIAS3	hg38_genes_1to5kb;hg38_genes_exons;hg38_genes_introns;hg38_cpg_shores;hg38_cpg_shelves	70.0696	72.1973	81.5385	78.5714
chr1	206939001	206939500	-7.81808	0.00385497	0.0744657	PIGR	hg38_genes_promoters;hg38_genes_exons;hg38_genes_introns;hg38_cpg_inter	76.087	78.8546	96.4286	83.0565
chr1	204438501	204439000	7.93046	0.0188996	0.176396	PIK3C2B	hg38_genes_exons;hg38_genes_introns;hg38_cpg_inter	13.2653	16.6667	0	8.33333
chr1	204480501	204481000	-14.214	0.0283059	0.215274	PIK3C2B	hg38_genes_introns;hg38_cpg_inter	43.9394	43.0556	38.0952	62.6506
chr1	204579501	204580000	-13.7923	0.00541629	0.0905648	PIK3C2B	hg38_cpg_inter	57.9618	75	56.7568	81.3559
chr1	204618501	204619000	-5.06777	0.0172502	0.168105	PIK3C2B	hg38_genes_exons	76.4865	80.9249	78.673	86.1827
chr1	9652501	9653000	-4.98261	0.0258562	0.206584	PIK3CD	hg38_genes_introns;hg38_cpg_islands;hg38_cpg_shores	4.24242	5.95238	28	7.88177
chr1	9652501	9653000	-4.98261	0.0258562	0.206584	PIK3CD-AS1	hg38_genes_exons	4.24242	5.95238	28	7.88177
chr1	46133001	46133500	-0.896775	0.0471969	0.274595	PIK3R3	hg38_genes_promoters;hg38_genes_5UTRs;hg38_genes_exons	1.64218	1.32701	1.44578	2.73369
chr1	20633001	20633500	1.20782	0.0287447	0.217065	PINK1	hg38_genes_promoters;hg38_genes_1to5kb;hg38_genes_5UTRs;hg38_genes_exons;hg38_cpg_islands;hg38_cpg_shores	2.06022	3.22581	1.19048	1.60428
chr1	201284501	201285000	15.1329	0.0133411	0.146915	PKP1	hg38_genes_introns;hg38_cpg_islands;hg38_cpg_shores	51.9481	64.7887	45	41.9753
chr1	201399501	201400000	1.93439	0.00874059	0.118175	PKP1	hg38_genes_promoters	11.1936	6.93333	7.48988	7.13927
chr1	20144001	20144500	14.6774	0.0399528	0.253636	PLA2G2F	hg38_genes_exons;hg38_genes_introns;hg38_cpg_inter	48.3051	33.8235	26.6667	30
chr1	20326501	20327000	-25.641	0.0149157	0.155777	PLA2G2F	hg38_genes_1to5kb	27.2727	37.931	60	58.6207
chr1	2427501	2428000	-5.52411	0.0186006	0.174876	PLCH2	hg38_genes_introns;hg38_cpg_shores	72.5989	74.3733	78.5235	79.1757
chr1	2432501	2433000	3.05123	0.00215936	0.0531567	PLCH2	hg38_genes_introns;hg38_cpg_shores	7.07071	6.77966	1.7316	4.64072
chr1	2434001	2434500	-9.09776	0.000697353	0.0269217	PLCH2	hg38_genes_introns;hg38_cpg_islands;hg38_cpg_shores	51.4218	51.1828	64.2857	58.7179
chr1	2439501	2440000	11.0591	0.00414028	0.0773704	PLCH2	hg38_genes_introns;hg38_cpg_shores	48.855	47.5	35.4167	38.342
chr1	2440001	2440500	-3.12168	0.00662517	0.102	PLCH2	hg38_genes_introns;hg38_cpg_islands;hg38_cpg_shores	88.7417	87.4187	64.8649	91.4388
chr1	2440501	2441000	-2.96273	0.0258924	0.206644	PLCH2	hg38_genes_introns;hg38_cpg_islands;hg38_cpg_shores	82.3596	82.2222	86.6477	84.7222
chr1	2444001	2444500	-4.91267	0.000495261	0.0215926	PLCH2	hg38_genes_introns;hg38_cpg_islands;hg38_cpg_shores	13.7527	21.6516	28.6996	21.5821
chr1	204259001	204259500	-5.24027	0.0328789	0.231319	PLEKHA6	hg38_genes_exons;hg38_genes_introns;hg38_cpg_shores	80.1282	84.7909	89.0244	88.1029
chr1	204359501	204360000	2.88462	0.00234379	0.0556985	PLEKHA6	hg38_genes_promoters;hg38_genes_5UTRs;hg38_genes_exons;hg38_genes_introns;hg38_cpg_inter	3.0303	2.7027	0	0
chr1	204378001	204378500	-1.2602	0.0228193	0.193901	PLEKHA6	hg38_genes_promoters;hg38_genes_introns;hg38_cpg_islands;hg38_cpg_shores	2.14425	2.74262	4.92958	3.3264
chr1	6475001	6475500	4.20523	0.0199685	0.181705	PLEKHG5	hg38_genes_1to5kb;hg38_genes_exons;hg38_genes_introns;hg38_cpg_shelves	14.5763	13.9344	3.2967	12.6915
chr1	6489501	6490000	8.50188	0.000843015	0.0303345	PLEKHG5	hg38_genes_1to5kb;hg38_genes_introns;hg38_cpg_shores	15.873	2.83019	0	2.89855
chr1	6510001	6510500	-7.41497	0.0337331	0.234386	PLEKHG5	hg38_genes_1to5kb;hg38_genes_introns;hg38_cpg_inter	67.3077	86.8056	91.3793	88.1579
chr1	6511501	6512000	16.5676	0.0101515	0.127891	PLEKHG5	hg38_genes_introns;hg38_cpg_inter	65.3333	68.8312	25.8065	62.9032
chr1	15728001	15728500	-4.96807	0.0362276	0.241975	PLEKHM2	hg38_genes_1to5kb;hg38_genes_exons;hg38_genes_introns;hg38_cpg_shores	82.3529	90.0524	89.5833	91.6955
chr1	15733501	15734000	30.102	0.00481133	0.0843064	PLEKHM2	hg38_genes_exons;hg38_genes_introns;hg38_genes_3UTRs;hg38_cpg_shores	91.6667	76	50	55.5556
chr1	967001	967500	1.44549	0.0394958	0.252142	PLEKHN1	hg38_genes_1to5kb;hg38_genes_introns;hg38_cpg_islands;hg38_cpg_shores	5.17986	5.31814	2.69058	4.20168
chr1	56578501	56579000	1.10476	0.012594	0.142687	PLPP3	hg38_genes_exons;hg38_genes_introns;hg38_cpg_islands	1.51707	2.68378	0	1.14943
chr1	99004501	99005000	1.419	0.0392465	0.251423	PLPPR5	hg38_genes_promoters;hg38_genes_1to5kb;hg38_genes_5UTRs;hg38_genes_exons	5.47798	4.58874	1.77778	3.8858
chr1	99005001	99005500	4.01074	0.0115029	0.136426	PLPPR5	hg38_genes_promoters;hg38_genes_1to5kb;hg38_genes_5UTRs;hg38_genes_exons	15.7303	6.70554	0	5.18359
chr1	208105001	208105500	-10.5268	0.000102706	0.0078052	PLXNA2	hg38_genes_introns;hg38_cpg_inter	88	86.1111	95.4545	97.8723
chr1	208244001	208244500	0.809497	0.0203065	0.183137	PLXNA2	hg38_genes_promoters;hg38_genes_5UTRs;hg38_genes_exons;hg38_cpg_islands;hg38_cpg_shores	2.30583	2.62697	1.82768	1.56844
chr1	209232001	209232500	5.45893	0.00244428	0.0571369	PLXNA2	hg38_genes_promoters;hg38_genes_exons;hg38_cpg_islands;hg38_cpg_shores	74.1525	64.2302	60.2985	65.1429
chr1	209232501	209233000	-6.71558	0.0174394	0.168872	PLXNA2	hg38_genes_exons;hg38_cpg_shores	78.0645	79.2	80.4688	88.0597
chr1	209747501	209748000	4.59596	0.0106392	0.130991	PLXNA2	hg38_cpg_islands;hg38_cpg_shores	10.5085	10.0503	4.9505	5.97484
chr1	156212501	156213000	-1.66243	0.0194435	0.179261	PMF1	hg38_genes_promoters;hg38_genes_5UTRs;hg38_genes_exons	1.30506	2.50627	6	3.14319
chr1	156216501	156217000	7.61214	1.83344e-11	2.58154e-08	PMF1	hg38_genes_introns;hg38_cpg_islands;hg38_cpg_shores	87.8211	84.0152	58.0278	87.6752
chr1	156212501	156213000	-1.66243	0.0194435	0.179261	PMF1-BGLAP	hg38_genes_promoters;hg38_genes_5UTRs;hg38_genes_exons	1.30506	2.50627	6	3.14319
chr1	156216501	156217000	7.61214	1.83344e-11	2.58154e-08	PMF1-BGLAP	hg38_genes_introns	87.8211	84.0152	58.0278	87.6752
chr1	23959501	23960000	1.18423	0.00502309	0.0866338	PNRC2	hg38_genes_promoters;hg38_genes_1to5kb;hg38_genes_5UTRs;hg38_genes_exons;hg38_genes_introns;hg38_cpg_islands	2.64085	2.80899	0.27933	1.78197
chr1	23960001	23960500	1.44592	0.0312159	0.226195	PNRC2	hg38_genes_promoters;hg38_genes_introns;hg38_cpg_islands;hg38_cpg_shores	4.37853	4.13223	2.39234	2.95909
chr1	53062001	53062500	1.75667	0.0433056	0.26371	PODN	hg38_genes_promoters;hg38_genes_5UTRs;hg38_genes_exons;hg38_genes_introns;hg38_cpg_islands	4.38413	4.85762	0	2.99401
chr1	53070001	53070500	3.7771	0.0157984	0.160804	PODN	hg38_genes_promoters;hg38_genes_exons;hg38_genes_introns;hg38_cpg_inter	90.9091	91.4607	84.3318	88.7379
chr1	53072501	53073000	-7.2416	0.00410183	0.076907	PODN	hg38_genes_exons;hg38_genes_introns;hg38_cpg_inter	84.9057	91.2409	100	93.9227
chr1	53083501	53084000	8.45005	0.0413354	0.25753	PODN	hg38_genes_introns;hg38_cpg_inter	84.6939	75.7764	77.1084	65.5738
chr1	151459001	151459500	1.35472	0.0439858	0.265445	POGZ	hg38_genes_promoters;hg38_genes_1to5kb;hg38_genes_5UTRs;hg38_genes_exons;hg38_genes_introns;hg38_cpg_islands	2.20994	2.92793	2.29885	1.01351
chr1	145827501	145828000	-4.92682	0.0467409	0.273381	POLR3C	hg38_genes_introns;hg38_cpg_shelves	87.8505	92.437	95	95.2703
chr1	145964501	145965000	1.28259	0.027435	0.212353	POLR3GL	hg38_genes_promoters;hg38_genes_5UTRs;hg38_genes_exons;hg38_genes_introns;hg38_cpg_islands;hg38_cpg_shores	3.39476	4.19236	2.56822	2.40296
chr1	38047501	38048000	1.46528	0.00377389	0.0734621	POU3F1	hg38_genes_promoters;hg38_genes_1to5kb;hg38_genes_exons;hg38_genes_introns;hg38_cpg_islands;hg38_cpg_shores	4.53172	4.39486	2.54925	3.19539
chr1	38331001	38331500	16.5672	0.00862722	0.117319	POU3F1	hg38_cpg_inter	46.988	47.619	21.2121	35.2941
chr1	38804001	38804500	1.15744	0.0087845	0.118488	POU3F1	hg38_genes_promoters;hg38_genes_exons;hg38_genes_introns;hg38_cpg_islands;hg38_cpg_shores	4.87572	4.63338	3.02678	3.7537
chr1	38817501	38818000	6.63482	0.00266741	0.0600127	POU3F1	hg38_genes_1to5kb;hg38_cpg_islands;hg38_cpg_shores	25.3165	23.7598	13.9394	19.3764
chr1	203045001	203045500	8.20347	0.010955	0.132768	PPFIA4	hg38_genes_promoters;hg38_genes_5UTRs;hg38_genes_exons;hg38_genes_introns;hg38_cpg_inter	86.7089	83.871	73.913	78.744
chr1	203076001	203076500	5.23174	0.0122646	0.140906	PPFIA4	hg38_genes_promoters;hg38_genes_exons;hg38_genes_introns;hg38_genes_3UTRs;hg38_cpg_islands;hg38_cpg_shores	57.754	51.8182	58.3658	46.5909
chr1	112707001	112707500	1.75744	0.00484723	0.0847103	PPM1J	hg38_genes_introns	5.26919	3.5343	0	3.09735
chr1	204412001	204412500	1.05263	0.0126802	0.143375	PPP1R15B	hg38_genes_promoters;hg38_genes_introns;hg38_cpg_islands;hg38_cpg_shores	1.19048	0.896861	0	0
chr1	212285501	212286000	0.851303	0.0274359	0.212353	PPP2R5A	hg38_genes_promoters;hg38_genes_5UTRs;hg38_genes_exons;hg38_cpg_islands	2.07439	2.62548	0.953678	1.73053
chr1	212491001	212491500	20.1691	0.000279086	0.0150177	PPP2R5A	hg38_cpg_inter	80.2632	88.7097	56	66.2651
chr1	19312001	19312500	0.843932	0.0150411	0.156523	PQLC2	hg38_genes_promoters;hg38_genes_5UTRs;hg38_genes_exons;hg38_genes_introns;hg38_cpg_islands	3.98804	2.88426	1.76516	2.79429
chr1	3064001	3064500	-6.14488	0.00740476	0.10865	PRDM16	hg38_genes_1to5kb	19.1358	22.3714	10	27.7228
chr1	3070501	3071000	1.45965	0.00575573	0.0938868	PRDM16	hg38_genes_introns;hg38_cpg_islands	6.82957	5.44576	4.33735	4.62889
chr1	3071001	3071500	-6.42548	0.000543794	0.0229131	PRDM16	hg38_genes_introns;hg38_cpg_islands;hg38_cpg_shores	32.967	33.6273	37.0821	40.8187
chr1	3079001	3079500	-7.94399	0.00675938	0.103185	PRDM16	hg38_genes_introns;hg38_cpg_shores	70.6767	75.4167	82.8829	81.25
chr1	3093501	3094000	10.0508	0.0190702	0.177433	PRDM16	hg38_genes_introns;hg38_cpg_inter	53.6145	57.7236	38.5417	49.375
chr1	3094501	3095000	7.46661	0.0103768	0.129377	PRDM16	hg38_genes_introns;hg38_cpg_inter	57.1014	51.4706	37.2727	49.3298
chr1	3095001	3095500	14.8817	0.0460496	0.2712	PRDM16	hg38_genes_introns;hg38_cpg_inter	39.5349	42.2222	9.52381	32.6923
chr1	3112501	3113000	10.1277	0.00480484	0.0842449	PRDM16	hg38_genes_introns;hg38_cpg_shores	61.6541	58.9888	50	50.8403
chr1	3173001	3173500	-8.05105	0.00371413	0.0728866	PRDM16	hg38_genes_introns;hg38_cpg_inter	84.8485	92.9825	95.2381	96.4602
chr1	3186001	3186500	-13.1551	0.000140113	0.00961059	PRDM16	hg38_genes_exons;hg38_genes_introns;hg38_cpg_islands	50.3597	65.4054	62.1951	71.875
chr1	3206501	3207000	24.5725	3.94431e-07	0.00013025	PRDM16	hg38_genes_exons;hg38_genes_introns;hg38_cpg_inter	69.0217	79.375	46.6667	50
chr1	3212001	3212500	11.2616	0.0111975	0.134214	PRDM16	hg38_genes_introns;hg38_cpg_inter	69.0265	79.0323	65	62.5
chr1	3215001	3215500	23.9473	0.00688271	0.104377	PRDM16	hg38_genes_introns;hg38_cpg_inter	65.3846	39.1304	27.2727	30.4348
chr1	3220001	3220500	8.59334	0.011917	0.138869	PRDM16	hg38_genes_introns;hg38_cpg_inter	86.25	81.1024	76.6667	73.6842
chr1	3227501	3228000	6.24221	0.00479883	0.0841857	PRDM16	hg38_genes_introns;hg38_cpg_shelves	45.5836	50.2604	41.3953	40.885
chr1	3238501	3239000	-4.83053	0.0233681	0.196143	PRDM16	hg38_genes_introns;hg38_cpg_islands;hg38_cpg_shores	59.375	56.3805	80.102	57.0093
chr1	3243501	3244000	6.88329	0.0463304	0.272182	PRDM16	hg38_genes_promoters;hg38_genes_introns;hg38_cpg_shores;hg38_cpg_shelves	35.2239	38.9189	27.1739	30.8081
chr1	3269001	3269500	9.045	0.0141377	0.151281	PRDM16	hg38_genes_introns;hg38_cpg_shores	71.2963	69.5652	49.3671	66.0377
chr1	3287501	3288000	-6.25145	0.00231742	0.0554095	PRDM16	hg38_genes_introns;hg38_cpg_islands;hg38_cpg_shores	77.9528	84.0625	92.0732	85.0467
chr1	3318001	3318500	-5.95129	0.0286267	0.216577	PRDM16	hg38_genes_introns;hg38_cpg_inter	75.8621	93.6306	90.8046	92.6829
chr1	3346501	3347000	12.3892	0.000147623	0.00989803	PRDM16	hg38_genes_introns;hg38_cpg_inter	90.8537	90.5172	69.3548	82.2695
chr1	3366001	3366500	2.17095	0.00837664	0.115344	PRDM16	hg38_genes_introns;hg38_cpg_inter	10.2639	7.83972	7.9288	6.54628
chr1	3425001	3425500	-9.1136	0.019601	0.180145	PRDM16	hg38_genes_promoters;hg38_genes_exons;hg38_genes_introns;hg38_cpg_islands;hg38_cpg_shores	67.2619	79.1444	100	80.4054
chr1	3425501	3426000	-3.81311	0.0184659	0.174106	PRDM16	hg38_genes_exons;hg38_genes_introns;hg38_cpg_islands;hg38_cpg_shores	77.3016	80.51	82.9861	82.489
chr1	3430001	3430500	10.3546	0.0330266	0.231997	PRDM16	hg38_genes_introns;hg38_cpg_shelves;hg38_cpg_inter	75	81.3953	54.5455	67.9487
chr1	3064001	3064500	-6.14488	0.00740476	0.10865	PRDM16-DT	hg38_genes_promoters;hg38_genes_1to5kb;hg38_genes_exons;hg38_genes_introns;hg38_cpg_islands;hg38_cpg_shores	19.1358	22.3714	10	27.7228
chr1	3070501	3071000	1.45965	0.00575573	0.0938868	PRDM16-DT	hg38_genes_1to5kb	6.82957	5.44576	4.33735	4.62889
chr1	3071001	3071500	-6.42548	0.000543794	0.0229131	PRDM16-DT	hg38_genes_1to5kb	32.967	33.6273	37.0821	40.8187
chr1	13786501	13787000	-5.44892	0.00736235	0.108344	PRDM2	hg38_genes_exons;hg38_genes_introns;hg38_genes_3UTRs;hg38_cpg_inter	83.9196	92.3445	93.9024	93.6242
chr1	84078001	84078500	1.71416	0.0470035	0.274158	PRKACB	hg38_genes_promoters;hg38_genes_5UTRs;hg38_genes_exons;hg38_genes_introns;hg38_cpg_islands	3.55556	4.17827	1.53846	2.43056
chr1	84574001	84574500	1.47872	0.00633708	0.0990507	PRKACB	hg38_genes_promoters	2.64706	2.17391	0	1.01911
chr1	2052001	2052500	-9.298	0.0238877	0.198393	PRKCZ	hg38_genes_1to5kb;hg38_genes_introns;hg38_cpg_shores	50	38.2979	53.913	54.7297
chr1	2068501	2069000	15.8096	3.64807e-05	0.00377017	PRKCZ	hg38_genes_1to5kb;hg38_genes_introns;hg38_cpg_inter	82.716	76	51.6667	69.4656
chr1	2071001	2071500	13.9315	0.00199599	0.0508033	PRKCZ	hg38_genes_1to5kb;hg38_genes_exons;hg38_genes_introns;hg38_cpg_shelves	87.619	78.0488	70.6522	71.2963
chr1	2086501	2087000	11.6977	0.00525778	0.0889658	PRKCZ	hg38_genes_introns;hg38_cpg_inter	75.4237	73.0233	36.9565	70.068
chr1	2110001	2110500	-6.42494	0.0231535	0.195328	PRKCZ	hg38_genes_1to5kb;hg38_genes_introns;hg38_cpg_shores	50.4673	56.1798	57.971	59.7254
chr1	2125501	2126000	-20.1592	0.00119149	0.0375478	PRKCZ	hg38_genes_introns;hg38_cpg_shores	25.4902	35.8209	46.1538	55
chr1	2177001	2177500	-14.1072	0.00475832	0.0838076	PRKCZ	hg38_genes_introns;hg38_cpg_shelves;hg38_cpg_inter	79.4118	87.7551	86.6667	100
chr1	107057001	107057500	1.27027	0.0458059	0.270656	PRMT6	hg38_genes_exons;hg38_cpg_islands	3.78698	3.43716	1.74216	2.51917
chr1	213985501	213986000	2.06889	0.0372684	0.245285	PROX1	hg38_genes_1to5kb;hg38_genes_introns	4.32526	3.93013	2.77778	2.04082
chr1	213985501	213986000	2.06889	0.0372684	0.245285	PROX1-AS1	hg38_genes_1to5kb;hg38_genes_exons;hg38_genes_introns;hg38_cpg_islands;hg38_cpg_shores	4.32526	3.93013	2.77778	2.04082
chr1	150321001	150321500	-1.2987	0.00471275	0.0835177	PRPF3	hg38_genes_promoters;hg38_genes_5UTRs;hg38_genes_exons;hg38_cpg_islands;hg38_cpg_shores	0	0	0	1.75439
chr1	170660501	170661000	-7.79029	0.000146284	0.00985382	PRRX1	hg38_genes_1to5kb;hg38_cpg_shores	88.6076	89.0244	95.082	97.0085
chr1	170661001	170661500	-41.6667	8.84609e-09	5.4683e-06	PRRX1	hg38_genes_1to5kb;hg38_cpg_islands;hg38_cpg_shores	47	90	100	92.8571
chr1	170664001	170664500	1.79439	0.0402285	0.254496	PRRX1	hg38_genes_1to5kb;hg38_genes_5UTRs;hg38_genes_exons;hg38_genes_introns;hg38_cpg_islands;hg38_cpg_shores	5.20446	5.07692	1.77778	3.81992
chr1	171624501	171625000	-9.48928	0.00140971	0.0415447	PRRX1	hg38_genes_introns;hg38_cpg_inter	74.1117	82.4074	89.7727	85.5072
chr1	226870501	226871000	0.759538	0.0200716	0.182146	PSEN2	hg38_genes_promoters;hg38_genes_5UTRs;hg38_genes_exons;hg38_genes_introns;hg38_cpg_islands	2.20103	2.41128	2.06311	1.42336
chr1	109426001	109426500	-1.25832	0.0236647	0.197618	PSMA5	hg38_genes_promoters;hg38_genes_5UTRs;hg38_genes_exons;hg38_genes_introns;hg38_cpg_islands;hg38_cpg_shores	2.3773	3.0543	2.41546	4.32725
chr1	96762501	96763000	14.5574	8.04955e-10	7.15834e-07	PTBP2	hg38_genes_introns;hg38_cpg_inter	96.3964	93.9394	96.9231	75.4808
chr1	44842501	44843000	17.0833	0.00582639	0.094598	PTCH2	hg38_genes_promoters;hg38_genes_5UTRs;hg38_genes_exons;hg38_genes_introns;hg38_cpg_islands;hg38_cpg_shores	36.3636	46.8085	25	22.3684
chr1	116909501	116910000	1.85536	0.00844666	0.11589	PTGFRN	hg38_genes_promoters;hg38_genes_exons;hg38_cpg_islands;hg38_cpg_shores	4.83314	5.68182	2.05339	4.00364
chr1	31937501	31938000	-4.31799	0.00487785	0.0850401	PTP4A2	hg38_genes_promoters;hg38_genes_5UTRs;hg38_genes_exons;hg38_genes_introns;hg38_cpg_islands;hg38_cpg_shores	3.8961	3.00429	2.43902	9.35065
chr1	31938001	31938500	-1.13433	0.0158499	0.161005	PTP4A2	hg38_genes_promoters;hg38_genes_5UTRs;hg38_genes_exons;hg38_genes_introns;hg38_cpg_islands	2.92113	2.12766	1.30293	3.87205
chr1	214383501	214384000	-4.07483	0.00849163	0.116262	PTPN14	hg38_genes_exons;hg38_genes_3UTRs;hg38_cpg_islands;hg38_cpg_shores	90.6915	96.6102	95.4545	98
chr1	214551501	214552000	1.02016	0.00824137	0.114405	PTPN14	hg38_genes_promoters;hg38_genes_exons;hg38_genes_introns;hg38_cpg_islands	2.66234	3.51788	1.6683	2.27181
chr1	214673001	214673500	10.3677	0.000114411	0.00842937	PTPN14	hg38_cpg_inter	75.4647	83.4459	80.7692	66.1417
chr1	214870501	214871000	2.31938	0.00605188	0.0965163	PTPN14	hg38_genes_promoters;hg38_genes_exons;hg38_cpg_islands;hg38_cpg_shores	98.489	94.6939	88.125	97.6744
chr1	217925001	217925500	3.22638	0.0496517	0.281191	PTPN14	hg38_cpg_inter	16.6667	13.0117	21.3333	9.76821
chr1	218156501	218157000	3.85521	0.0358046	0.240883	PTPN14	hg38_cpg_inter	16.1111	11.6009	12.987	8.43882
chr1	218164501	218165000	-1.14577	0.0211976	0.186957	PTPN14	hg38_cpg_islands	3.75367	3.82825	3.84123	5.30595
chr1	219229501	219230000	-4.12901	0.0277595	0.213328	PTPN14	hg38_genes_1to5kb;hg38_cpg_inter	92.4419	96.5116	98.5294	97.6
chr1	202161501	202162000	-12.7396	0.00732094	0.107961	PTPN7	hg38_genes_promoters;hg38_genes_1to5kb;hg38_genes_5UTRs;hg38_genes_exons;hg38_cpg_inter	56.25	74.7826	75	81.9444
chr1	43565501	43566000	1.28219	0.0256735	0.205952	PTPRF	hg38_genes_introns;hg38_cpg_islands;hg38_cpg_shores	5.93561	2.70714	1.30933	3.60983
chr1	43594001	43594500	-8.428	0.0277534	0.213328	PTPRF	hg38_genes_1to5kb;hg38_genes_introns;hg38_cpg_shelves	76.1468	83.1683	95.3488	85.3659
chr1	202174001	202174500	14.6972	0.0128781	0.144229	PTPRVP	hg38_genes_introns;hg38_cpg_inter	81.7073	77.6119	56	68.75
chr1	31065001	31065500	2.02429	0.039549	0.252276	PUM1	hg38_genes_1to5kb;hg38_genes_introns;hg38_cpg_shores	1.75439	2.25564	0	0
chr1	31119001	31119500	-7.14438	0.0174874	0.1691	PUM1	hg38_cpg_inter	88.172	87.0968	93.3333	95.0413
chr1	1308001	1308500	-1.25311	0.00318375	0.0667556	PUSL1	hg38_genes_promoters;hg38_genes_1to5kb	1.78069	2.1327	1.39535	3.7889
chr1	180155001	180155500	-3.59997	0.0008717	0.0309424	QSOX1	hg38_genes_exons;hg38_genes_introns;hg38_cpg_islands;hg38_cpg_shores	0.490196	0.980392	7.22222	1.20482
chr1	180187501	180188000	-11.9246	0.0153357	0.15828	QSOX1	hg38_genes_introns;hg38_cpg_inter	80.2469	75.3247	82.7586	93.2203
chr1	28592001	28592500	3.03123	0.0206564	0.184371	RAB42	hg38_genes_promoters;hg38_genes_5UTRs;hg38_genes_exons;hg38_genes_introns	1.72414	8.57143	0	1.66667
chr1	229271001	229271500	1.69939	0.0148876	0.15558	RAB4A	hg38_genes_promoters;hg38_genes_5UTRs;hg38_genes_exons;hg38_genes_introns;hg38_cpg_islands;hg38_cpg_shores	8.23137	5.59832	1.81269	5.48476
chr1	174159001	174159500	1.75545	0.00168662	0.0458733	RABGAP1L	hg38_genes_promoters;hg38_genes_5UTRs;hg38_genes_exons	1.19522	4.21903	0.355872	1.57068
chr1	174742001	174742500	17.2546	0.00215362	0.0530444	RABGAP1L	hg38_genes_introns;hg38_cpg_inter	41.2698	30.303	20.8791	25
chr1	174892001	174892500	-4.36933	0.00550322	0.0914302	RABGAP1L	hg38_genes_promoters;hg38_genes_1to5kb;hg38_genes_exons;hg38_genes_introns;hg38_cpg_inter	88.3721	87.8049	76.6667	93.2174
chr1	21597501	21598000	7.00666	0.00795883	0.11275	RAP1GAP	hg38_genes_exons;hg38_genes_introns;hg38_genes_3UTRs;hg38_cpg_inter	35.0515	35.2564	23.3871	29.4931
chr1	21604001	21604500	-9.43805	0.0477365	0.276094	RAP1GAP	hg38_genes_introns;hg38_cpg_shores	57.554	68.9655	70.2381	70.4348
chr1	21607501	21608000	-5.5643	0.00526152	0.0889896	RAP1GAP	hg38_genes_introns;hg38_cpg_shelves;hg38_cpg_inter	7.5	5.7554	8.25688	14.1553
chr1	21633501	21634000	-11.4719	0.0305397	0.223624	RAP1GAP	hg38_genes_introns;hg38_cpg_inter	62.1118	61.165	55.5556	78.8235
chr1	21651501	21652000	-4.9006	1.92819e-07	7.22192e-05	RAP1GAP	hg38_genes_promoters;hg38_genes_5UTRs;hg38_genes_exons;hg38_genes_introns;hg38_cpg_islands;hg38_cpg_shores	0.680272	0.573066	0	6.71463
chr1	21652501	21653000	20.0952	0.0191286	0.177731	RAP1GAP	hg38_genes_promoters;hg38_genes_1to5kb;hg38_genes_introns;hg38_cpg_shores	23.0769	41.6667	9.09091	12.9032
chr1	206575001	206575500	-38.9524	3.18818e-07	0.000111453	RASSF5	hg38_genes_introns	3.57143	0	47.619	38.8889
chr1	28530501	28531000	3.65102	0.022921	0.194283	RCC1	hg38_genes_promoters;hg38_genes_1to5kb;hg38_genes_exons;hg38_genes_introns;hg38_cpg_islands;hg38_cpg_shores	94.5799	94.0959	84.375	91.7989
chr1	211259501	211260000	2.03341	0.0416306	0.258594	RCOR3	hg38_genes_promoters;hg38_genes_5UTRs;hg38_genes_exons;hg38_genes_introns;hg38_cpg_islands	2.53165	3.65449	2.0202	0.980392
chr1	211486501	211487000	-19.3846	0.00253943	0.0582845	RD3	hg38_genes_introns;hg38_cpg_inter	60.7143	58.3333	65.625	85.2941
chr1	211490001	211490500	8.65683	0.0349803	0.238115	RD3	hg38_genes_1to5kb;hg38_genes_introns;hg38_cpg_inter	78.9809	79.8883	77.9661	66.6667
chr1	2392501	2393000	-7.08137	0.0408569	0.256233	RER1	hg38_genes_promoters;hg38_genes_1to5kb;hg38_genes_introns;hg38_cpg_shores	15.3285	16.6667	18.75	24.7126
chr1	2402001	2402500	-4.29201	0.0101763	0.128044	RER1	hg38_genes_exons;hg38_genes_introns;hg38_genes_3UTRs;hg38_cpg_islands;hg38_cpg_shores	89.3382	89.4737	94.382	93.4911
chr1	8358501	8359000	-4.30646	0.0163923	0.163614	RERE	hg38_genes_exons;hg38_genes_introns;hg38_cpg_shores	86.7816	90	75	93.2059
chr1	8359501	8360000	-5.01233	0.0319545	0.228574	RERE	hg38_genes_1to5kb;hg38_genes_exons;hg38_genes_introns;hg38_cpg_shores	93.9024	88.8268	97.8261	94.7977
chr1	8360001	8360500	7.80142	0.0196498	0.18031	RERE	hg38_genes_1to5kb;hg38_genes_exons;hg38_genes_introns;hg38_cpg_shores;hg38_cpg_shelves	91.1765	91.0714	78.4314	86.0215
chr1	8507501	8508000	-8.28362	0.0329097	0.231464	RERE	hg38_genes_1to5kb;hg38_genes_introns;hg38_cpg_inter	83.7838	86.6667	90.6977	95.3846
chr1	8623001	8623500	-9.2254	0.0349833	0.238119	RERE	hg38_genes_introns;hg38_cpg_inter	79.2683	75.7576	90.4762	85.5856
chr1	8826001	8826500	3.87919	0.0466728	0.273268	RERE	hg38_genes_1to5kb;hg38_cpg_inter	10.559	11.157	5	7.34266
chr1	8854001	8854500	13.377	0.0469619	0.274041	RERE	hg38_cpg_inter	50	65	37.037	46.5753
chr1	183805001	183805500	-1.10108	0.018907	0.176449	RGL1	hg38_genes_promoters;hg38_genes_5UTRs;hg38_genes_exons;hg38_genes_introns;hg38_cpg_inter	2.1544	0.912863	2.96128	2.17597
chr1	240998501	240999000	-6.6726	0.0303544	0.222783	RGS7	hg38_genes_introns;hg38_cpg_inter	66.358	67.7632	61.4583	77.1429
chr1	241357001	241357500	1.44122	0.000992163	0.0336739	RGS7	hg38_genes_promoters;hg38_genes_1to5kb;hg38_genes_5UTRs;hg38_genes_exons;hg38_cpg_islands;hg38_cpg_shores	5.22388	4.18625	2.96524	3.23716
chr1	241424501	241425000	4.73743	0.0258936	0.206644	RGS7	hg38_genes_exons;hg38_genes_introns;hg38_cpg_islands;hg38_cpg_shores	49.8433	49.6403	44.6541	45.0704
chr1	38941501	38942000	7.41964	0.0190302	0.177197	RHBDL2	hg38_genes_promoters;hg38_genes_5UTRs;hg38_genes_exons;hg38_genes_introns;hg38_cpg_inter	17.0213	15.9091	15.7895	7.29927
chr1	25431001	25431500	-1.34148	0.000476507	0.0211412	RHCE	hg38_genes_promoters;hg38_genes_1to5kb	1.03687	2.01217	1.42857	3.06868
chr1	112707001	112707500	1.75744	0.00484723	0.0847103	RHOC	hg38_genes_promoters;hg38_genes_1to5kb;hg38_genes_5UTRs;hg38_genes_exons;hg38_genes_introns;hg38_cpg_islands	5.26919	3.5343	0	3.09735
chr1	112759501	112760000	36.8132	1.75106e-12	3.11438e-09	RHOC	hg38_cpg_inter	88.8889	78.2178	36.0825	67.3913
chr1	112894501	112895000	-4.46047	0.00130173	0.0395822	RHOC	hg38_genes_1to5kb;hg38_cpg_inter	87.1111	92.4757	96.3964	94.4444
chr1	151711001	151711500	26.7868	6.0066e-05	0.00534157	RIIAD1	hg38_genes_5UTRs;hg38_genes_exons;hg38_genes_introns	75	74.5455	40	49.2537
chr1	151721501	151722000	1.70646	0.040767	0.25597	RIIAD1	hg38_genes_promoters;hg38_genes_exons;hg38_genes_introns;hg38_cpg_islands;hg38_cpg_shores	5.12821	2.41935	1.92308	1.2474
chr1	40641501	40642000	-11.6735	0.000695084	0.0268546	RIMS3	hg38_genes_5UTRs;hg38_genes_exons;hg38_genes_introns;hg38_cpg_inter	70.5128	70.7031	63.6364	83.1897
chr1	155911001	155911500	1.94816	0.0210462	0.186311	RIT1	hg38_genes_promoters;hg38_genes_5UTRs;hg38_genes_exons;hg38_genes_introns;hg38_cpg_inter	4.19287	4.63158	1.82927	2.60631
chr1	228633001	228633500	-2.46204	0.0329445	0.231645	RNA5S17	hg38_genes_1to5kb;hg38_cpg_islands;hg38_cpg_shores	5.06757	9.32358	6.66667	11.1559
chr1	228950001	228950500	18.6037	0.0289471	0.217814	RNA5S17	hg38_cpg_inter	61.3636	43.2432	31.5789	35.8974
chr1	229060001	229060500	5.97015	0.0206117	0.184088	RNA5S17	hg38_cpg_inter	8.10811	3.33333	0	0
chr1	229088001	229088500	-11.8849	0.00405956	0.0765344	RNA5S17	hg38_cpg_inter	74.359	87.5	96	89.0909
chr1	229147001	229147500	-5.15724	0.0444935	0.267062	RNA5S17	hg38_cpg_inter	32.2581	28.6667	33.7302	36.8421
chr1	228633001	228633500	-2.46204	0.0329445	0.231645	RNA5S9	hg38_genes_1to5kb	5.06757	9.32358	6.66667	11.1559
chr1	145795001	145795500	-8.47689	0.000447543	0.0203094	RNF115	hg38_genes_introns;hg38_cpg_inter	90.3846	81.8182	100	94.8454
chr1	145827501	145828000	-4.92682	0.0467409	0.273381	RNF115	hg38_genes_1to5kb	87.8505	92.437	95	95.2703
chr1	44417501	44418000	2.51729	0.000944426	0.0326661	RNF220	hg38_genes_introns;hg38_cpg_islands	8.16667	4.34286	1.73077	4.22397
chr1	1074001	1074500	-11.4857	0.00129586	0.0395261	RNF223	hg38_genes_promoters;hg38_genes_5UTRs;hg38_genes_exons;hg38_genes_introns;hg38_cpg_shores	51.4706	44.0367	58.8235	59.1837
chr1	201982001	201982500	3.32321	0.0472087	0.274628	RNPEP	hg38_genes_promoters;hg38_genes_1to5kb;hg38_genes_exons;hg38_genes_introns;hg38_cpg_islands;hg38_cpg_shores	1.53846	6.89655	2.63158	0.632911
chr1	193059001	193059500	1.59864	0.0277498	0.213328	RO60	hg38_genes_promoters;hg38_genes_1to5kb;hg38_genes_5UTRs;hg38_genes_exons	3.54839	4.08163	1.06383	2.67983
chr1	151814501	151815000	6.59273	0.0152872	0.157967	RORC	hg38_genes_promoters;hg38_genes_exons;hg38_genes_introns;hg38_genes_3UTRs;hg38_cpg_inter	66.9251	66.3866	65.7718	57.9082
chr1	150427001	150427500	5.15324	0.020382	0.183193	RPRD2	hg38_genes_introns;hg38_cpg_inter	95.3704	98.3607	85.1064	94.1176
chr1	213051001	213051500	0.97089	0.00596967	0.0959409	RPS6KC1	hg38_genes_promoters;hg38_genes_5UTRs;hg38_genes_exons;hg38_cpg_islands;hg38_cpg_shores	1.42232	2.02899	0.183486	1.0043
chr1	156728001	156728500	-2.90458	0.0391418	0.2511	RRNAD1	hg38_genes_promoters;hg38_genes_1to5kb;hg38_genes_5UTRs;hg38_genes_exons	1.76211	2.38095	6.92308	3.48259
chr1	37635001	37635500	2.21112	0.00328884	0.0682113	RSPO1	hg38_genes_promoters;hg38_cpg_islands;hg38_cpg_shores	5.01222	5.01931	1.57729	3.2767
chr1	24902501	24903000	7.5354	0.0215719	0.188664	RUNX3	hg38_genes_exons;hg38_genes_introns;hg38_cpg_islands;hg38_cpg_shores	87.3418	84.3902	80.4878	75
chr1	24930501	24931000	2.41941	0.0200497	0.182146	RUNX3	hg38_genes_promoters;hg38_genes_1to5kb;hg38_genes_introns;hg38_cpg_islands	15.583	11.0184	19.1067	8.0292
chr1	24931001	24931500	-4.39981	0.0133639	0.147038	RUNX3	hg38_genes_1to5kb;hg38_genes_introns;hg38_cpg_islands	10.177	15.9677	18.8406	17.8218
chr1	24932001	24932500	2.36308	0.0233844	0.196242	RUNX3	hg38_genes_1to5kb;hg38_genes_introns;hg38_cpg_islands	7.52864	6.40569	3.60825	4.91329
chr1	24943001	24943500	-8.88067	0.0257633	0.206213	RUNX3	hg38_genes_introns;hg38_cpg_inter	86.6667	80.6452	100	90.8397
chr1	24947501	24948000	14.228	0.0435485	0.264335	RUNX3	hg38_genes_introns;hg38_cpg_inter	80.4598	86.5672	75	66.6667
chr1	24962501	24963000	-13.386	0.023685	0.197642	RUNX3	hg38_genes_exons;hg38_genes_introns;hg38_cpg_inter	60.274	57.7465	76.087	70
chr1	24981501	24982000	-12.4098	0.019506	0.179608	RUNX3	hg38_cpg_inter	60.177	66.6667	64.1026	80.7229
chr1	25006501	25007000	7.46216	0.00329693	0.0683202	RUNX3	hg38_cpg_inter	16.2651	12.1951	2.94118	9.23077
chr1	25016501	25017000	9.2876	0.00858123	0.116929	RUNX3	hg38_cpg_inter	89.5652	91.2698	81.0811	81.1966
chr1	155318001	155318500	-7.46032	0.0115002	0.136424	RUSC1	hg38_genes_1to5kb	82.6087	87.7193	97.619	91.0714
chr1	155320501	155321000	7.9798	0.0203979	0.183228	RUSC1	hg38_genes_promoters;hg38_genes_1to5kb;hg38_genes_5UTRs;hg38_genes_exons;hg38_genes_introns	12.9213	20.8791	13.7931	5.88235
chr1	155318001	155318500	-7.46032	0.0115002	0.136424	RUSC1-AS1	hg38_genes_exons;hg38_genes_introns	82.6087	87.7193	97.619	91.0714
chr1	155320501	155321000	7.9798	0.0203979	0.183228	RUSC1-AS1	hg38_genes_exons;hg38_genes_introns	12.9213	20.8791	13.7931	5.88235
chr1	95235001	95235500	-9.13295	7.25305e-05	0.00608694	RWDD3	hg38_genes_introns;hg38_cpg_shores	94.2149	85.9873	96.9697	100
chr1	237049001	237049500	-11.7889	0.0271628	0.211287	RYR2	hg38_genes_introns;hg38_cpg_inter	21.0526	39.0244	29.8246	48.6239
chr1	237093001	237093500	28.5432	0.011076	0.13347	RYR2	hg38_genes_introns;hg38_cpg_inter	66.6667	68.4211	33.3333	42.3077
chr1	237104001	237104500	31.6667	0.0055007	0.0914183	RYR2	hg38_genes_introns;hg38_cpg_inter	78.7234	92.3077	40	58.3333
chr1	237104501	237105000	-13.3333	0.0259829	0.207022	RYR2	hg38_genes_introns;hg38_cpg_inter	82.3529	92.3077	100	100
chr1	237206001	237206500	9.35726	0.0488139	0.278548	RYR2	hg38_genes_introns;hg38_cpg_inter	22.0779	16.6667	0	12.9032
chr1	237309501	237310000	-6.78586	0.00155362	0.0438159	RYR2	hg38_genes_introns;hg38_cpg_inter	83.9041	78.2278	81.5534	88.9163
chr1	151993501	151994000	5.61419	0.00272998	0.0608534	S100A10	hg38_genes_promoters;hg38_genes_1to5kb;hg38_genes_5UTRs;hg38_genes_exons;hg38_genes_introns;hg38_cpg_islands	20.1058	11.2601	10.5691	8.09628
chr1	153568501	153569000	1.61229	0.0380903	0.247605	S100A2	hg38_genes_promoters;hg38_genes_1to5kb;hg38_cpg_inter	4.29363	4.12371	1.7341	2.79805
chr1	153575001	153575500	5.81553	0.0440871	0.265814	S100A2	hg38_cpg_inter	92.3767	89.3617	89.1304	84.0909
chr1	153679001	153679500	1.06573	0.00174099	0.0466681	S100A2	hg38_genes_1to5kb	3.38185	3.22581	1.81612	2.34005
chr1	32817501	32818000	-5.72047	0.00266883	0.060018	S100PBP	hg38_genes_promoters;hg38_genes_5UTRs;hg38_genes_exons;hg38_genes_introns;hg38_cpg_islands	0.540541	11.0215	26.3158	9.86301
chr1	101240001	101240500	-4.69829	0.0201236	0.182358	S1PR1	hg38_genes_exons;hg38_genes_introns;hg38_genes_3UTRs;hg38_cpg_shelves	89.7959	88.4106	90.4762	94.2529
chr1	193059001	193059500	1.59864	0.0277498	0.213328	SCARNA18B	hg38_genes_1to5kb	3.54839	4.08163	1.06383	2.67983
chr1	109099001	109099500	-4.35678	0.000187415	0.0114278	SCARNA2	hg38_genes_promoters;hg38_genes_1to5kb;hg38_cpg_shores	92.9797	93.0958	96.0784	98.2935
chr1	41241001	41241500	1.46219	0.00896447	0.119863	SCMH1	hg38_genes_introns;hg38_cpg_islands;hg38_cpg_shores	1.41557	5.81818	2.18069	1.89613
chr1	41496001	41496500	2.40615	3.56962e-06	0.000689739	SCMH1	hg38_cpg_islands;hg38_cpg_shores	4.12844	3.85439	0	1.85317
chr1	151165001	151165500	5.60511	0.0387471	0.249976	SCNM1	hg38_genes_promoters;hg38_genes_1to5kb	13.7097	18.0258	9.41176	11.5385
chr1	151165501	151166000	4.97013	0.0454649	0.269819	SCNM1	hg38_genes_promoters	7.93651	3.33333	1.92308	1.20482
chr1	1281501	1282000	6.30352	0.0127485	0.143635	SCNN1D	hg38_genes_promoters;hg38_genes_5UTRs;hg38_genes_exons;hg38_genes_introns;hg38_cpg_inter	43.4243	46.6307	31.5	41.2844
chr1	1286501	1287000	4.74685	0.007326	0.108013	SCNN1D	hg38_genes_promoters;hg38_genes_exons;hg38_genes_introns;hg38_genes_3UTRs;hg38_cpg_islands	20.0723	15.0273	11.1842	13.8315
chr1	1290001	1290500	8.46034	0.0281618	0.214887	SCNN1D	hg38_genes_exons;hg38_genes_introns;hg38_genes_3UTRs;hg38_cpg_islands	20.6897	33.3333	12.8205	20.5882
chr1	1292001	1292500	-10.7074	0.00221843	0.0540109	SCNN1D	hg38_genes_exons;hg38_genes_3UTRs	40.1639	54.8507	64.5161	59.4502
chr1	30907501	30908000	9.06826	0.0175461	0.169441	SDC3	hg38_genes_introns;hg38_cpg_islands;hg38_cpg_shores	21.9512	18	3.125	13.2231
chr1	30908001	30908500	1.9812	0.00511828	0.0876639	SDC3	hg38_genes_exons;hg38_genes_introns;hg38_cpg_islands	5.28893	5.9434	1.99005	4.22535
chr1	30911501	30912000	-12.2701	0.0461195	0.271518	SDC3	hg38_genes_1to5kb;hg38_cpg_shelves	48.1013	45.4545	84.6154	56.0748
chr1	225999001	225999500	1.40724	0.00419093	0.0777999	SDE2	hg38_genes_promoters;hg38_genes_5UTRs;hg38_genes_exons;hg38_genes_introns;hg38_cpg_islands;hg38_cpg_shores	1.30233	3.99002	1.68067	0.877193
chr1	1224001	1224500	-5.96764	0.0120793	0.139687	SDF4	hg38_genes_1to5kb;hg38_genes_introns;hg38_cpg_shores	79.9213	85.9701	83.6735	90.3226
chr1	1226501	1227000	-14.0476	9.62764e-06	0.00145027	SDF4	hg38_genes_introns;hg38_cpg_islands;hg38_cpg_shores	71.3043	82.2917	97.619	89.3333
chr1	1227501	1228000	7.93542	0.0113984	0.135644	SDF4	hg38_genes_introns;hg38_cpg_shores	93.6047	91.7323	68.5714	90.9091
chr1	1232001	1232500	-1.33099	0.000326245	0.0165952	SDF4	hg38_genes_promoters;hg38_genes_1to5kb;hg38_genes_5UTRs;hg38_genes_exons;hg38_cpg_islands	1.55039	2.11516	4.98534	3.02061
chr1	1232501	1233000	10.4185	2.70768e-06	0.000566001	SDF4	hg38_genes_promoters;hg38_genes_1to5kb	54.9242	33.033	22.1154	29.7194
chr1	169764501	169765000	10.2941	0.0486697	0.278236	SELE	hg38_genes_promoters;hg38_genes_5UTRs;hg38_genes_exons	73.3333	78.5714	61.3636	65.7343
chr1	86915501	86916000	-4.06343	0.00772966	0.110942	SELENOF	hg38_genes_1to5kb	5.67376	2.42915	7.86517	8.31025
chr1	25799501	25800000	2.4772	0.00456557	0.0818624	SELENON	hg38_genes_promoters;hg38_cpg_shores	3.32542	3.49206	1	0.895522
chr1	25808501	25809000	-6.0148	0.0114701	0.136114	SELENON	hg38_genes_1to5kb;hg38_genes_exons;hg38_genes_introns;hg38_cpg_inter	85.7143	91.3265	92.9293	95.6522
chr1	151132501	151133000	4.37957	0.0302294	0.222363	SEMA6C	hg38_genes_exons;hg38_genes_introns;hg38_cpg_islands	69.7733	67.894	63.871	64.6724
chr1	31433501	31434000	-13.7484	0.0432484	0.263616	SERINC2	hg38_genes_introns;hg38_cpg_inter	75.5556	75	90.9091	87.8788
chr1	31534501	31535000	-5.34452	0.0338439	0.234729	SERINC2	hg38_genes_1to5kb	75.8893	83.959	95.3488	82.7119
chr1	156816501	156817000	16.7895	3.70583e-05	0.0037987	SH2D2A	hg38_genes_promoters;hg38_genes_1to5kb;hg38_genes_5UTRs;hg38_genes_exons;hg38_genes_introns;hg38_cpg_shelves	59.5349	68.4932	41.5094	45.7364
chr1	36321001	36321500	1.54973	0.0149771	0.15615	SH3D21	hg38_genes_exons;hg38_genes_introns;hg38_genes_3UTRs;hg38_cpg_islands	1.67504	4.31211	1.38889	1.27389
chr1	36322001	36322500	2.81372	3.15898e-05	0.00343511	SH3D21	hg38_genes_1to5kb;hg38_genes_exons;hg38_genes_introns;hg38_genes_3UTRs	6.91244	8.48182	3.81078	5.40541
chr1	154974001	154974500	-3.16257	0.0106226	0.130883	SHC1	hg38_genes_promoters;hg38_genes_1to5kb;hg38_genes_5UTRs;hg38_genes_exons;hg38_genes_introns;hg38_cpg_islands;hg38_cpg_shores	2.55814	3.125	9.09091	5.63725
chr1	182953001	182953500	-3.60434	0.0111941	0.134209	SHCBP1L	hg38_genes_promoters;hg38_genes_5UTRs;hg38_genes_exons;hg38_cpg_islands	9.65251	8.84211	8.60927	13.6763
chr1	154501501	154502000	1.38158	0.0156181	0.159853	SHE	hg38_genes_exons;hg38_cpg_islands;hg38_cpg_shores	3.91265	4.67877	2.01342	3.25936
chr1	154502001	154502500	-1.62412	0.00826039	0.114496	SHE	hg38_genes_promoters;hg38_genes_5UTRs;hg38_genes_exons;hg38_cpg_islands	1.42653	3.55487	4.17827	4.50038
chr1	154503001	154503500	7.25856	4.35586e-06	0.000798535	SHE	hg38_genes_promoters;hg38_genes_1to5kb	45.234	40.7266	24.7788	39.8551
chr1	201889001	201889500	3.03657	0.00605318	0.0965163	SHISA4	hg38_genes_exons;hg38_genes_introns;hg38_cpg_islands;hg38_cpg_shores	7.72201	7.94702	3.22581	4.93047
chr1	52632501	52633000	-7.47943	0.017297	0.168255	SHISAL2A	hg38_genes_promoters;hg38_genes_1to5kb;hg38_cpg_islands;hg38_cpg_shores	12.1495	15.847	30.6122	18.75
chr1	2226501	2227000	15.9976	1.74841e-14	4.43127e-11	SKI	hg38_genes_1to5kb;hg38_cpg_islands;hg38_cpg_shores	17.8392	23.4783	1.88679	5.36278
chr1	2227501	2228000	-0.993359	0.0113133	0.135028	SKI	hg38_genes_promoters;hg38_genes_1to5kb;hg38_cpg_islands	2.15708	2.49397	0	3.81853
chr1	2228001	2228500	2.0916	3.68834e-06	0.000698397	SKI	hg38_genes_promoters;hg38_genes_1to5kb;hg38_cpg_islands	8.76217	3.54932	1.80095	2.98507
chr1	2234001	2234500	-3.17238	0.0255484	0.205405	SKI	hg38_genes_introns;hg38_cpg_inter	6.42978	10.0304	10.3053	11.2016
chr1	2235501	2236000	-10.8546	0.0191136	0.177689	SKI	hg38_genes_introns;hg38_cpg_inter	80.198	78.1609	83.9286	100
chr1	2237501	2238000	4.86587	0.0414481	0.258009	SKI	hg38_genes_introns;hg38_cpg_inter	38.9401	29.5455	31.0811	29.6443
chr1	2240001	2240500	10.7275	0.0196002	0.180145	SKI	hg38_genes_introns;hg38_cpg_inter	26.4706	26.7606	14.5455	16.6667
chr1	2271001	2271500	-12.3568	0.00487588	0.0850204	SKI	hg38_genes_introns;hg38_cpg_inter	62.3853	66.1157	63.2653	81.5789
chr1	2271501	2272000	-10.8911	0.0253522	0.204707	SKI	hg38_genes_introns;hg38_cpg_inter	53.2847	56.9231	76.9231	61.3333
chr1	2284501	2285000	7.79963	0.0111515	0.13394	SKI	hg38_genes_introns;hg38_cpg_shelves	70	73.3564	65.7895	63.8122
chr1	2304001	2304500	-6.7928	0.0140058	0.150715	SKI	hg38_genes_exons;hg38_genes_introns;hg38_cpg_islands;hg38_cpg_shores	81.5217	77.9116	78.8991	89.9083
chr1	2307001	2307500	5.19618	0.0453228	0.269439	SKI	hg38_genes_exons;hg38_genes_3UTRs;hg38_cpg_islands	89.375	95.7831	78.3784	89.3258
chr1	2314001	2314500	3.49152	0.0273454	0.211944	SKI	hg38_cpg_islands;hg38_cpg_shores	21.2226	21.6981	18.8482	17.4402
chr1	2316501	2317000	19.8679	0.0342917	0.236267	SKI	hg38_cpg_shores	66.6667	58.8235	58.3333	35.4839
chr1	2318001	2318500	-4.7919	0.0299543	0.221489	SKI	hg38_cpg_islands;hg38_cpg_shores	81.9231	79.5181	79.2453	87.5764
chr1	15733501	15734000	30.102	0.00481133	0.0843064	SLC25A34	hg38_genes_1to5kb	91.6667	76	50	55.5556
chr1	15743001	15743500	6.94716	0.0251973	0.204047	SLC25A34-AS1	hg38_genes_introns;hg38_cpg_shores	87.3351	80.303	90	77.3684
chr1	156212501	156213000	-1.66243	0.0194435	0.179261	SLC25A44	hg38_genes_exons;hg38_genes_3UTRs;hg38_cpg_islands;hg38_cpg_shores	1.30506	2.50627	6	3.14319
chr1	42957501	42958000	2.65274	0.0135752	0.148332	SLC2A1	hg38_genes_introns;hg38_cpg_islands;hg38_cpg_shores	3.20366	8.99183	0.657895	3.91061
chr1	42958501	42959000	0.818172	0.0280056	0.214325	SLC2A1	hg38_genes_promoters;hg38_genes_5UTRs;hg38_genes_exons;hg38_genes_introns;hg38_cpg_islands	3.23828	4.29157	2.02287	3.40909
chr1	43068501	43069000	3.32592	0.0294003	0.219673	SLC2A1	hg38_cpg_islands;hg38_cpg_shores	6.57439	6.52921	3.125	3.23741
chr1	42957501	42958000	2.65274	0.0135752	0.148332	SLC2A1-AS1	hg38_genes_1to5kb	3.20366	8.99183	0.657895	3.91061
chr1	42958501	42959000	0.818172	0.0280056	0.214325	SLC2A1-AS1	hg38_genes_promoters	3.23828	4.29157	2.02287	3.40909
chr1	9039501	9040000	6.69953	2.29438e-07	8.30717e-05	SLC2A5	hg38_genes_promoters;hg38_genes_exons;hg38_genes_introns;hg38_cpg_islands	35.5186	32.9349	24.493	28.2241
chr1	9040001	9040500	4.92479	0.0496781	0.281294	SLC2A5	hg38_genes_promoters;hg38_genes_exons;hg38_genes_introns;hg38_genes_3UTRs;hg38_cpg_islands;hg38_cpg_shores	79.7222	84.9003	77.8894	76.8041
chr1	9058001	9058500	-12.0817	0.0128672	0.14415	SLC2A5	hg38_genes_exons;hg38_genes_introns;hg38_cpg_inter	74.4444	74.359	91.6667	85.0575
chr1	9064501	9065000	14.0961	0.0333155	0.233067	SLC2A5	hg38_genes_introns;hg38_cpg_inter	35.9712	8.57143	20	13.3333
chr1	9015001	9015500	4.81248	0.0429855	0.262663	SLC2A7	hg38_genes_exons;hg38_genes_introns;hg38_cpg_inter	83.4862	82.5939	67.713	86.9888
chr1	211577501	211578000	3.30579	0.0387246	0.249939	SLC30A1	hg38_genes_exons;hg38_genes_introns;hg38_cpg_islands;hg38_cpg_shores	1.44928	5.76923	0	0
chr1	100038001	100038500	-1.23016	0.0193897	0.179008	SLC35A3	hg38_genes_introns	1.84697	2.81974	2.51451	3.90348
chr1	1736001	1736500	-7.08438	0.0100901	0.127482	SLC35E2A	hg38_genes_promoters;hg38_genes_introns;hg38_cpg_shelves	90.393	86.755	90.9091	97.8495
chr1	1750501	1751000	7.84165	0.0072436	0.107439	SLC35E2A	hg38_genes_1to5kb;hg38_cpg_shelves	64.7975	72.3514	62.8205	60.6936
chr1	233906001	233906500	8.42803	0.0264039	0.208498	SLC35F3	hg38_genes_introns;hg38_cpg_shores	14.4231	12	11.1111	2.89855
chr1	234153501	234154000	-21.0969	2.0399e-05	0.00252813	SLC35F3	hg38_genes_introns;hg38_cpg_inter	57.6923	77.1429	84.8485	88.5246
chr1	234356501	234357000	6.52142	0.00203752	0.0513067	SLC35F3	hg38_genes_promoters;hg38_genes_exons;hg38_cpg_islands;hg38_cpg_shores	28.2651	25.4753	18.6441	20.696
chr1	205813501	205814000	2.71964	0.0015245	0.0434342	SLC41A1	hg38_genes_promoters;hg38_genes_exons;hg38_genes_introns;hg38_cpg_islands;hg38_cpg_shores	6.00293	6.65054	1.47059	4.11701
chr1	205965001	205965500	-15.936	9.60033e-05	0.00744656	SLC41A1	hg38_cpg_inter	55.102	70.5882	77.0492	78.2857
chr1	94655001	94655500	-25.033	0.00177698	0.0473573	SLC44A3-AS1	hg38_genes_introns;hg38_cpg_inter	44.7368	33.3333	60.8696	64.4444
chr1	94705001	94705500	-7.33115	0.0127721	0.14379	SLC44A3-AS1	hg38_genes_exons;hg38_genes_introns;hg38_cpg_inter	89.7059	89.7059	100	96
chr1	8315501	8316000	15.9964	0.00561028	0.0923912	SLC45A1	hg38_genes_1to5kb;hg38_cpg_shores;hg38_cpg_shelves	70.229	70.1493	36.6667	61.039
chr1	8350001	8350500	4.67991	0.00822945	0.114306	SLC45A1	hg38_cpg_inter	13.1474	8.66142	2.63158	7.31707
chr1	8358501	8359000	-4.30646	0.0163923	0.163614	SLC45A1	hg38_genes_1to5kb	86.7816	90	75	93.2059
chr1	205662001	205662500	-7.8115	0.0135335	0.148021	SLC45A3	hg38_genes_exons;hg38_genes_introns;hg38_cpg_shores	78.4483	83.6601	100	87.2449
chr1	205680001	205680500	1.12777	0.000418149	0.0194723	SLC45A3	hg38_genes_promoters;hg38_genes_1to5kb;hg38_genes_5UTRs;hg38_genes_exons;hg38_genes_introns;hg38_cpg_islands	2.06358	3.19615	1.22249	1.72352
chr1	155135501	155136000	1.47436	3.94427e-05	0.00396169	SLC50A1	hg38_genes_promoters;hg38_genes_1to5kb;hg38_genes_5UTRs;hg38_genes_exons;hg38_genes_introns;hg38_cpg_islands;hg38_cpg_shores	2.61728	3.8864	2.28311	1.54786
chr1	155136001	155136500	-5.42405	0.000959309	0.0329724	SLC50A1	hg38_genes_promoters;hg38_genes_1to5kb;hg38_genes_exons;hg38_genes_introns;hg38_genes_3UTRs;hg38_cpg_islands;hg38_cpg_shores	2.22222	2.83688	0	8.87097
chr1	43991501	43992000	2.18146	0.00230834	0.0552838	SLC6A9	hg38_genes_exons;hg38_genes_introns;hg38_genes_3UTRs;hg38_cpg_islands	5.77972	7.27273	2.99824	4.96552
chr1	44103501	44104000	16.5326	3.90103e-10	3.73094e-07	SLC6A9	hg38_genes_promoters;hg38_genes_1to5kb;hg38_genes_exons;hg38_cpg_islands;hg38_cpg_shores	48.2979	46.6667	35.7143	29.6703
chr1	40344001	40344500	-30.8201	0.0210396	0.186269	SMAP2	hg38_genes_promoters;hg38_cpg_inter	38.8889	20	75	53.3333
chr1	183472001	183472500	2.36306	0.000132718	0.0092639	SMG7	hg38_genes_promoters;hg38_genes_5UTRs;hg38_genes_exons;hg38_cpg_islands;hg38_cpg_shores	4.03023	4.4	0.27027	2.38095
chr1	183472001	183472500	2.36306	0.000132718	0.0092639	SMG7-AS1	hg38_genes_promoters	4.03023	4.4	0.27027	2.38095
chr1	3773501	3774000	5.96392	0.0456391	0.270242	SMIM1	hg38_genes_introns;hg38_cpg_shores	58.4906	66.4207	48.855	58.7601
chr1	34759501	34760000	-12.584	0.0251207	0.203671	SMIM12	hg38_genes_introns;hg38_cpg_shores	26.3736	43.3962	31.8182	50.4425
chr1	214330501	214331000	-7.58102	0.010679	0.131089	SMYD2	hg38_genes_promoters;hg38_genes_exons;hg38_genes_introns;hg38_cpg_inter	85.7143	86.1386	95.1613	92.8571
chr1	245877001	245877500	5.04966	0.0196235	0.180203	SMYD3	hg38_genes_introns;hg38_cpg_inter	94.9239	97.546	83.3333	94.958
chr1	245961501	245962000	-9.1931	0.00718576	0.106941	SMYD3	hg38_genes_introns;hg38_cpg_inter	82.6087	93.3333	96.7742	98.4127
chr1	246339501	246340000	-7.511	0.0146268	0.154061	SMYD3	hg38_genes_introns;hg38_cpg_inter	87.6923	88.0435	95.8904	94.6429
chr1	227775001	227775500	2.26295	0.0137629	0.149242	SNAP47	hg38_genes_introns;hg38_cpg_inter	5.78778	2.89855	0.649351	2.3569
chr1	227775501	227776000	11.8448	4.96482e-15	1.36034e-11	SNAP47	hg38_genes_exons;hg38_genes_introns;hg38_genes_3UTRs;hg38_cpg_inter	23.6641	4.72222	2.27273	2.90828
chr1	227857001	227857500	-9.54774	0.00535977	0.0899904	SNAP47	hg38_cpg_inter	85	77.7778	92.7536	90
chr1	227888001	227888500	6.69548	0.0220594	0.19075	SNAP47	hg38_cpg_islands;hg38_cpg_shores	19.5035	20.8333	14.8148	12.5683
chr1	227891001	227891500	-9.60425	0.0236081	0.197422	SNAP47	hg38_cpg_shelves	53.8462	45.3125	45.2381	60.3687
chr1	227896001	227896500	11.923	0.00503662	0.0867341	SNAP47	hg38_cpg_inter	57.0707	49.4048	40.4255	41.954
chr1	12504501	12505000	-6.3876	0.0267288	0.209766	SNORA59A	hg38_genes_1to5kb	85.8108	87.9699	96.6667	92.517
chr1	31296501	31297000	3.45988	0.00335442	0.0687967	SNRNP40	hg38_genes_promoters;hg38_genes_5UTRs;hg38_genes_exons;hg38_genes_introns;hg38_cpg_islands	7.46269	5.63003	8.10811	1.79283
chr1	31388001	31388500	-5.70878	0.0362418	0.242014	SNRNP40	hg38_cpg_inter	80.8989	87.6543	94.5455	90.1961
chr1	109397501	109398000	1.06435	0.0357124	0.240621	SORT1	hg38_genes_promoters;hg38_genes_1to5kb;hg38_genes_5UTRs;hg38_genes_exons;hg38_genes_introns;hg38_cpg_islands	3.68876	6.21469	1.98171	4.65317
chr1	204126001	204126500	-7.28553	3.16139e-05	0.00343511	SOX13	hg38_genes_exons;hg38_genes_3UTRs;hg38_cpg_inter	88.1029	87.6068	96.4286	94.6203
chr1	16393001	16393500	-5.03189	0.0408754	0.256301	SPATA21	hg38_genes_introns	82.4268	85.2321	83.75	90.4762
chr1	15848001	15848500	0.813083	0.00120141	0.0377432	SPEN	hg38_genes_5UTRs;hg38_genes_exons;hg38_genes_introns	1.44862	2.37915	0.976971	1.21507
chr1	15936001	15936500	-8.39697	0.00417246	0.0776712	SPEN	hg38_genes_1to5kb;hg38_genes_exons;hg38_genes_introns;hg38_cpg_shores	85.0746	87.619	100	94.4751
chr1	231338001	231338500	1.92676	0.00330003	0.0683316	SPRTN	hg38_genes_promoters;hg38_genes_1to5kb;hg38_genes_5UTRs;hg38_genes_exons;hg38_cpg_islands	4.66724	6.00227	2.83843	3.48485
chr1	9292501	9293000	1.55032	0.00268546	0.0602717	SPSB1	hg38_genes_promoters;hg38_genes_1to5kb;hg38_genes_5UTRs;hg38_genes_exons;hg38_cpg_islands	5.25733	5.75778	3.96476	3.91982
chr1	9320001	9320500	14.6959	0.0122991	0.141	SPSB1	hg38_genes_introns;hg38_cpg_inter	67.2566	71.4286	51.5152	55.1282
chr1	9339001	9339500	7.17903	0.00361291	0.0717092	SPSB1	hg38_genes_introns;hg38_cpg_inter	46.6882	44.5755	39.548	38.3158
chr1	9356001	9356500	-5.77085	0.0414925	0.258175	SPSB1	hg38_genes_exons;hg38_cpg_islands;hg38_cpg_shores	88.587	85	100	93.3702
chr1	9361001	9361500	-10.4911	0.00524831	0.0889146	SPSB1	hg38_genes_introns;hg38_cpg_inter	81.4371	89.5349	96.1538	94.1176
chr1	9398001	9398500	14.1299	0.00773634	0.111	SPSB1	hg38_cpg_inter	57.1429	43.5484	50	34.0741
chr1	9409001	9409500	-10.8546	0.00402268	0.0761713	SPSB1	hg38_cpg_inter	85.7143	88.8889	100	96.9231
chr1	9467001	9467500	6.82565	0.0015901	0.044202	SPSB1	hg38_cpg_inter	8.29493	13.8554	0	4.91803
chr1	9528001	9528500	-27.7778	0.0159763	0.161575	SPSB1	hg38_cpg_inter	21.4286	23.0769	40	52.6316
chr1	206438001	206438500	-9.61417	0.00343424	0.0696829	SRGAP2	hg38_genes_1to5kb;hg38_genes_exons;hg38_genes_introns;hg38_cpg_inter	86.8687	90.7407	95.2381	98.6111
chr1	145095001	145095500	1.45631	0.0488297	0.278575	SRGAP2B	hg38_genes_promoters;hg38_genes_1to5kb;hg38_genes_5UTRs;hg38_genes_exons;hg38_genes_introns;hg38_cpg_islands	0	2.72727	0	0
chr1	145287501	145288000	2.49671	0.00214226	0.052849	SRGAP2B	hg38_genes_promoters;hg38_genes_exons;hg38_genes_introns;hg38_cpg_islands;hg38_cpg_shores	1.95531	4.67626	0	0.952381
chr1	145448001	145448500	-17.018	0.0136847	0.148919	SRGAP2B	hg38_cpg_shores	66	74.1935	85.7143	86.2745
chr1	54232501	54233000	-5.80392	0.00678595	0.103498	SSBP3	hg38_genes_1to5kb;hg38_genes_introns;hg38_cpg_inter	83.7838	93.8462	95.7627	96.2121
chr1	54353001	54353500	-13.1119	0.00442706	0.080509	SSBP3	hg38_genes_introns;hg38_cpg_shelves	61.8421	67	80.3279	74.4186
chr1	54407001	54407500	-2.74781	0.0272551	0.211617	SSBP3	hg38_genes_promoters;hg38_genes_1to5kb;hg38_genes_introns;hg38_cpg_islands;hg38_cpg_shores	1.38249	1.25	10	3.84615
chr1	54414501	54415000	5.21434	0.00993947	0.126419	SSBP3	hg38_genes_1to5kb;hg38_cpg_inter	86.9369	88.7324	79.5699	83.208
chr1	54422001	54422500	-12.5238	0.039372	0.251827	SSBP3	hg38_cpg_inter	52.0548	63.7681	66.6667	71.6049
chr1	54475001	54475500	30.0366	3.55682e-15	1.00162e-11	SSBP3	hg38_cpg_islands;hg38_cpg_shores	38	31.5385	10	2.46914
chr1	54488501	54489000	3.35821	0.00162465	0.0448418	SSBP3	hg38_cpg_islands;hg38_cpg_shores	4.25532	1.25	0	0
chr1	54232501	54233000	-5.80392	0.00678595	0.103498	SSBP3-AS1	hg38_genes_1to5kb	83.7838	93.8462	95.7627	96.2121
chr1	1547501	1548000	-5.42991	0.00311925	0.0659298	SSU72	hg38_genes_1to5kb;hg38_genes_introns;hg38_cpg_inter	87.3921	83.0671	90.3509	91.6185
chr1	1557501	1558000	11.5686	0.0440367	0.265594	SSU72	hg38_genes_introns;hg38_cpg_shelves	89.2857	83.3333	76.4706	76.9231
chr1	1574001	1574500	1.75904	0.0081652	0.113924	SSU72	hg38_genes_promoters;hg38_genes_exons;hg38_genes_introns;hg38_cpg_islands;hg38_cpg_shores	3.64146	5.40541	0.278552	3.65854
chr1	1594001	1594500	-7.95745	0.0327004	0.230771	SSU72	hg38_cpg_inter	44.9275	61.21	62.2642	66.6667
chr1	84690001	84690500	1.02332	0.00236946	0.0560966	SSX2IP	hg38_genes_promoters;hg38_genes_5UTRs;hg38_genes_exons;hg38_genes_introns;hg38_cpg_islands	2.69623	2.62705	2.02703	1.42476
chr1	84754501	84755000	7.04041	0.0124984	0.142176	SSX2IP	hg38_cpg_islands;hg38_cpg_shores	82.7957	75.3846	70.7143	73.6486
chr1	43885001	43885500	-19.7737	1.24581e-06	0.000318934	ST3GAL3	hg38_genes_introns;hg38_cpg_inter	67.3077	62.5	90.2439	81.9876
chr1	77025501	77026000	-11.2382	0.0478864	0.276476	ST6GALNAC5	hg38_genes_introns;hg38_cpg_inter	52.5424	61.3636	55.5556	70
chr1	24413501	24414000	-1.96356	0.0102458	0.128547	STPG1	hg38_genes_promoters;hg38_genes_1to5kb;hg38_genes_5UTRs;hg38_genes_exons;hg38_genes_introns;hg38_cpg_islands;hg38_cpg_shores	1.40845	0.682594	0	3.93519
chr1	24421501	24422000	-4.06463	0.0264549	0.208582	STPG1	hg38_genes_1to5kb	96.1538	92.5926	95.2381	99.3151
chr1	110068001	110068500	-6.64915	0.00548641	0.0912705	STRIP1	hg38_genes_introns	29.1581	28.5388	39.759	32.8244
chr1	110069001	110069500	-16.1312	2.25972e-10	2.36172e-07	STRIP1	hg38_genes_introns	27.5132	7.33945	52	32.5048
chr1	110069501	110070000	9.29391	0.00804231	0.11316	STRIP1	hg38_genes_introns	58.8865	51.8987	18.1818	48.9583
chr1	110070001	110070500	1.9753	0.0353177	0.239095	STRIP1	hg38_genes_introns	18.024	18.9058	15.8746	16.7558
chr1	32701001	32701500	-5.7422	7.91617e-05	0.00644601	SYNC	hg38_genes_introns;hg38_cpg_shores	91.5129	91.0394	97.7011	96.8586
chr1	32702501	32703000	2.2105	0.00120023	0.0377177	SYNC	hg38_genes_promoters;hg38_genes_5UTRs;hg38_genes_exons;hg38_genes_introns;hg38_cpg_islands	6.9723	4.48549	3.53982	3.45557
chr1	32712001	32712500	1.31041	0.0136077	0.148528	SYNC	hg38_cpg_islands;hg38_cpg_shores	1.10375	3.39463	1.90476	0.731707
chr1	155860501	155861000	2.32755	0.0124607	0.141961	SYT11	hg38_genes_introns;hg38_cpg_islands;hg38_cpg_shores	2.32558	6.01504	0	1.78971
chr1	202642501	202643000	2.07294	0.00309012	0.0656423	SYT2	hg38_genes_introns;hg38_cpg_islands;hg38_cpg_shores	3.30579	5.46139	0.821918	2.71226
chr1	202644501	202645000	-9.23759	0.00198102	0.0506002	SYT2	hg38_genes_1to5kb;hg38_genes_introns;hg38_cpg_shores	17.3077	17.4757	22.5	27.1565
chr1	202811001	202811500	0.932595	0.0378818	0.246875	SYT2	hg38_genes_promoters	3.20902	2.13129	1.32827	1.88153
chr1	114123001	114123500	7.30476	0.0423292	0.260614	SYT6	hg38_genes_introns;hg38_cpg_inter	17.0732	22	9.23077	11.9266
chr1	115263501	115264000	-7.26103	0.0296919	0.220586	SYT6	hg38_cpg_inter	92.4242	90	100	98.1481
chr1	27343001	27343500	-8.21235	0.0357451	0.240734	SYTL1	hg38_genes_promoters;hg38_genes_1to5kb;hg38_genes_5UTRs;hg38_genes_exons;hg38_genes_introns;hg38_cpg_inter	58.1197	61.7647	64.7059	68.8312
chr1	16393001	16393500	-5.03189	0.0408754	0.256301	SZRD1	hg38_genes_exons;hg38_genes_introns;hg38_genes_3UTRs;hg38_cpg_inter	82.4268	85.2321	83.75	90.4762
chr1	43389501	43390000	-3.93661	0.0115892	0.137078	SZT2	hg38_genes_promoters;hg38_genes_5UTRs;hg38_genes_exons;hg38_genes_introns	7.03297	7.69231	3.73134	13.3333
chr1	43453501	43454000	0.99461	0.00223462	0.0541978	SZT2	hg38_genes_exons;hg38_genes_3UTRs;hg38_cpg_islands;hg38_cpg_shores	1.65913	1.73103	0.557103	0.73776
chr1	43453501	43454000	0.99461	0.00223462	0.0541978	SZT2-AS1	hg38_genes_1to5kb	1.65913	1.73103	0.557103	0.73776
chr1	58576501	58577000	6.40923	2.96921e-05	0.00328977	TACSTD2	hg38_genes_exons;hg38_cpg_islands	11.7845	13.2911	0	6.15672
chr1	58577501	58578000	4.95894	0.0149255	0.155838	TACSTD2	hg38_genes_promoters;hg38_genes_5UTRs;hg38_genes_exons;hg38_cpg_islands;hg38_cpg_shores	24.3151	10.2484	13.2948	11.4144
chr1	166875501	166876000	1.90241	0.0331944	0.232547	TADA1	hg38_genes_introns;hg38_cpg_islands;hg38_cpg_shores	1.05263	6.31229	0	1.90217
chr1	166884001	166884500	4.33333	0.00208749	0.0519942	TADA1	hg38_cpg_islands;hg38_cpg_shores	17.3745	14.6648	29.1139	10.2863
chr1	166921001	166921500	1.87195	0.0254851	0.205159	TADA1	hg38_genes_1to5kb	4.92091	7.15631	3.53982	4.70163
chr1	28592001	28592500	3.03123	0.0206564	0.184371	TAF12	hg38_genes_introns;hg38_cpg_islands;hg38_cpg_shores	1.72414	8.57143	0	1.66667
chr1	109079501	109080000	3.91375	0.0471794	0.274565	TAF13	hg38_genes_1to5kb;hg38_cpg_shelves	5.05051	7	0	2.36686
chr1	47220001	47220500	-6.75939	0.0336777	0.234218	TAL1	hg38_genes_exons;hg38_genes_introns;hg38_cpg_inter	69.9422	70.8861	93.5484	73.8095
chr1	47225501	47226000	2.12888	0.00025776	0.0143427	TAL1	hg38_genes_promoters;hg38_genes_1to5kb;hg38_genes_5UTRs;hg38_genes_exons;hg38_genes_introns;hg38_cpg_islands	4.38247	4.9789	1.39535	3.13316
chr1	47232001	47232500	-1.47525	0.026744	0.209799	TAL1	hg38_genes_promoters;hg38_genes_1to5kb;hg38_genes_exons;hg38_genes_introns;hg38_cpg_islands	2.65625	5.52083	7.8125	4.34783
chr1	11011001	11011500	18.1192	7.10111e-05	0.00599916	TARDBP	hg38_genes_promoters;hg38_genes_1to5kb;hg38_cpg_shores	86.9565	81.9444	24.2424	85.1852
chr1	11013001	11013500	1.73996	0.0139455	0.150385	TARDBP	hg38_genes_promoters;hg38_genes_1to5kb;hg38_genes_introns;hg38_cpg_islands;hg38_cpg_shores	4.90046	5.61694	3.09917	3.81679
chr1	11362501	11363000	12.4758	0.0146453	0.154142	TARDBP	hg38_cpg_inter	48.3871	43.8596	22.4138	37.6923
chr1	18861001	18861500	-8.88433	0.0166981	0.16502	TAS1R2	hg38_genes_1to5kb	72.0339	65.9794	79.7101	76.2626
chr1	235349501	235350000	-6.15969	0.0101798	0.128057	TBCE	hg38_genes_introns;hg38_cpg_inter	86.5979	91.6084	80	95.6098
chr1	118979501	118980000	4.09446	0.00156206	0.0439277	TBX15	hg38_genes_introns;hg38_cpg_islands;hg38_cpg_shores	81.25	80.1877	72.5191	79.3365
chr1	118984001	118984500	4.42195	0.0029981	0.064272	TBX15	hg38_genes_introns;hg38_cpg_islands;hg38_cpg_shores	12.6915	11.8519	3.7037	8.36066
chr1	118986501	118987000	2.66239	0.0265185	0.208757	TBX15	hg38_genes_introns;hg38_cpg_shores	5.30973	7.92683	1.55039	4.36681
chr1	118999501	119000000	-5.59975	0.0118705	0.13861	TBX15	hg38_cpg_shores	83.3333	82.0084	87.5	88.7789
chr1	154501501	154502000	1.38158	0.0156181	0.159853	TDRD10	hg38_genes_promoters;hg38_genes_1to5kb	3.91265	4.67877	2.01342	3.25936
chr1	154502001	154502500	-1.62412	0.00826039	0.114496	TDRD10	hg38_genes_promoters;hg38_genes_5UTRs;hg38_genes_exons	1.42653	3.55487	4.17827	4.50038
chr1	154503001	154503500	7.25856	4.35586e-06	0.000798535	TDRD10	hg38_genes_5UTRs;hg38_genes_exons;hg38_genes_introns;hg38_cpg_islands;hg38_cpg_shores	45.234	40.7266	24.7788	39.8551
chr1	179586501	179587000	-8.65398	0.000110707	0.0082222	TDRD5	hg38_genes_1to5kb;hg38_genes_exons;hg38_cpg_islands;hg38_cpg_shores	31.9095	24.7423	49.5238	33.7171
chr1	179819501	179820000	-10.3756	0.0202097	0.182727	TDRD5	hg38_genes_1to5kb;hg38_cpg_inter	73.4043	71.2766	85.7143	81.4159
chr1	179821501	179822000	-12.5515	0.0460535	0.271207	TDRD5	hg38_genes_1to5kb;hg38_cpg_inter	47.4576	59.2593	74.0741	63.4615
chr1	36085001	36085500	-13.1776	0.00251797	0.0580137	TEKT2	hg38_genes_1to5kb;hg38_genes_exons;hg38_genes_introns;hg38_cpg_shores	65.4412	69.2308	79.6296	80.4598
chr1	178542001	178542500	-3.42222	0.0225412	0.19278	TEX35	hg38_genes_introns;hg38_cpg_islands;hg38_cpg_shores	4.96241	8.91304	7.08661	11.1111
chr1	178543001	178543500	2.02461	0.031162	0.226061	TEX35	hg38_genes_introns	4.36433	6.72646	2.07254	3.77358
chr1	35574001	35574500	-6.0224	0.000302758	0.0157724	TFAP2E	hg38_genes_1to5kb;hg38_genes_exons;hg38_genes_introns;hg38_cpg_islands;hg38_cpg_shores	21.5625	25.814	37.2951	28.4018
chr1	35707501	35708000	1.53144	0.0408218	0.256107	TFAP2E	hg38_cpg_islands;hg38_cpg_shores	5.21628	3.7931	4.87013	2.50522
chr1	246566001	246566500	0.864878	0.0355449	0.240037	TFB2M	hg38_genes_promoters;hg38_genes_5UTRs;hg38_genes_exons;hg38_cpg_islands	2.62598	1.4881	0.568182	1.47275
chr1	246689501	246690000	7.75085	0.00566869	0.093066	TFB2M	hg38_genes_promoters;hg38_cpg_inter	13.5	17.8218	3.50877	9.65517
chr1	6621501	6622000	-5.56959	0.000165668	0.0106174	THAP3	hg38_genes_1to5kb	90	87.7743	96.063	93.6288
chr1	151909001	151909500	1.9222	0.00291299	0.0632126	THEM4	hg38_genes_5UTRs;hg38_genes_exons;hg38_genes_introns;hg38_cpg_islands;hg38_cpg_shores	3.38983	2.38095	0.651466	1.0142
chr1	151909501	151910000	1.49941	0.0297827	0.220888	THEM4	hg38_genes_promoters;hg38_genes_5UTRs;hg38_genes_exons;hg38_cpg_islands;hg38_cpg_shores	3.22034	3.60656	1.02389	2.29226
chr1	27872501	27873000	1.73233	0.0401181	0.254147	THEMIS2	hg38_genes_promoters;hg38_genes_1to5kb;hg38_genes_5UTRs;hg38_genes_exons;hg38_genes_introns;hg38_cpg_islands;hg38_cpg_shores	4.53333	5.20505	1.11732	4.14129
chr1	27882001	27882500	11.994	0.0110873	0.133509	THEMIS2	hg38_genes_promoters;hg38_genes_1to5kb;hg38_genes_exons;hg38_genes_introns;hg38_cpg_inter	81.1189	79.5918	40	70.9402
chr1	36239001	36239500	-4.44087	0.0342169	0.23598	THRAP3	hg38_genes_introns;hg38_cpg_inter	88.9671	92.5373	100	93.4272
chr1	36321001	36321500	1.54973	0.0149771	0.15615	THRAP3	hg38_genes_1to5kb	1.67504	4.31211	1.38889	1.27389
chr1	223143001	223143500	-0.867874	0.0491568	0.279612	TLR5	hg38_genes_promoters;hg38_genes_1to5kb;hg38_genes_5UTRs;hg38_genes_exons;hg38_genes_introns;hg38_cpg_islands;hg38_cpg_shores	3.72405	1.74891	2.49221	4.12909
chr1	223143501	223144000	-13.6538	0.0357917	0.240827	TLR5	hg38_genes_promoters;hg38_cpg_shores	13.3333	11.4286	0	32.0755
chr1	205269001	205269500	7.81242	0.000623667	0.0249315	TMCC2	hg38_genes_exons;hg38_genes_introns;hg38_cpg_islands;hg38_cpg_shores	96.1864	94.4444	83.5616	94.7368
chr1	29121001	29121500	4.43059	0.0131888	0.146158	TMEM200B	hg38_genes_exons;hg38_cpg_islands;hg38_cpg_shores	39.2811	40.5449	28.6104	37.5427
chr1	29121501	29122000	-2.18182	0.0137527	0.149226	TMEM200B	hg38_genes_5UTRs;hg38_genes_exons;hg38_genes_introns;hg38_cpg_islands	8.6014	12.3529	21.2308	11.4667
chr1	29132501	29133000	-14.4044	0.00545795	0.0909754	TMEM200B	hg38_cpg_shores	71.4286	69.8413	85	85.0467
chr1	29133001	29133500	10.1244	0.0111906	0.134209	TMEM200B	hg38_cpg_shores	89.0244	84.3137	64.0625	82.3077
chr1	29810001	29810500	7.29953	0.0252112	0.204079	TMEM200B	hg38_cpg_inter	54.5455	54.2222	39.9015	52.0408
chr1	29931501	29932000	9.0081	0.0440989	0.265843	TMEM200B	hg38_cpg_inter	35.3448	33.9286	23.3333	26.6667
chr1	30046001	30046500	-32.949	8.31308e-07	0.000230439	TMEM200B	hg38_cpg_inter	40	38.8889	80	69.2308
chr1	30336501	30337000	9.14456	0.0438275	0.265041	TMEM200B	hg38_cpg_inter	46.8966	57.931	41.1765	43.949
chr1	30661501	30662000	5.20891	0.0250062	0.20315	TMEM200B	hg38_cpg_inter	82.4503	89.243	79.0909	80.6789
chr1	9600501	9601000	-23.3435	0.00828562	0.114646	TMEM201	hg38_genes_introns;hg38_cpg_inter	73.913	62.5	100	86.3636
chr1	9601001	9601500	7.20163	0.0365195	0.242789	TMEM201	hg38_genes_1to5kb;hg38_genes_exons;hg38_genes_introns;hg38_cpg_inter	91.1111	92.7711	83.5616	85.567
chr1	9606501	9607000	7.18184	0.00333399	0.068684	TMEM201	hg38_genes_promoters;hg38_genes_1to5kb;hg38_genes_exons;hg38_genes_introns;hg38_cpg_shelves;hg38_cpg_inter	86.9565	87.8505	74.0458	82.8383
chr1	9615501	9616000	-21.6667	0.0044764	0.0809219	TMEM201	hg38_cpg_inter	48.2759	53.4884	60	74
chr1	9627001	9627500	1.70153	0.00441949	0.0804578	TMEM201	hg38_cpg_islands;hg38_cpg_shores	2.06612	2.07156	0	0.375235
chr1	27322001	27322500	1.04298	0.0132433	0.146411	TMEM222	hg38_genes_promoters;hg38_genes_5UTRs;hg38_genes_exons;hg38_genes_introns;hg38_cpg_islands	2.02643	2.76163	0.359712	1.40135
chr1	1535001	1535500	-4.53193	0.0237838	0.198075	TMEM240	hg38_genes_exons;hg38_genes_3UTRs;hg38_cpg_islands;hg38_cpg_shores	83.9599	83.5165	87.6289	88.4615
chr1	1539001	1539500	15.0561	0.00619417	0.0977799	TMEM240	hg38_genes_exons;hg38_genes_introns;hg38_genes_3UTRs;hg38_cpg_shores	47.7064	53.8462	34.7826	35.4167
chr1	1540001	1540500	2.12806	0.0278187	0.213465	TMEM240	hg38_genes_promoters;hg38_genes_5UTRs;hg38_genes_exons;hg38_genes_introns;hg38_cpg_islands	10.0102	9.71489	6.99301	7.90514
chr1	46533001	46533500	2.22511	1.88033e-07	7.08641e-05	TMEM275	hg38_genes_exons;hg38_cpg_islands	4.10116	4.70733	2.13244	2.30179
chr1	46547501	46548000	7.20525	0.0100847	0.127461	TMEM275	hg38_genes_1to5kb	59.7802	58.4239	36.3636	53.0526
chr1	32073001	32073500	1.8762	0.00928718	0.121974	TMEM39B	hg38_genes_promoters;hg38_genes_1to5kb;hg38_genes_5UTRs;hg38_genes_exons;hg38_genes_introns;hg38_cpg_islands;hg38_cpg_shores	2.95983	3.43249	1.51515	1.23894
chr1	32091501	32092000	-11.33	0.00583969	0.0946626	TMEM39B	hg38_genes_1to5kb;hg38_genes_exons;hg38_genes_introns;hg38_genes_3UTRs;hg38_cpg_inter	72.6316	75.9259	83.871	86.1111
chr1	1919001	1919500	1.13125	0.00292293	0.0633437	TMEM52	hg38_genes_promoters;hg38_genes_5UTRs;hg38_genes_exons;hg38_genes_introns;hg38_genes_3UTRs;hg38_cpg_islands	1.33657	2.55102	0.503778	1.02564
chr1	1919501	1920000	5.67999	0.0140534	0.150999	TMEM52	hg38_genes_promoters;hg38_genes_1to5kb;hg38_cpg_islands;hg38_cpg_shores	10.3896	17.5637	9.32203	11.0759
chr1	1923501	1924000	-11.9365	0.0378951	0.246931	TMEM52	hg38_genes_1to5kb	50.5618	65.3846	81.1321	60.2941
chr1	95117501	95118000	2.10431	0.00302618	0.0647372	TMEM56	hg38_genes_5UTRs;hg38_genes_exons;hg38_genes_introns;hg38_cpg_islands;hg38_cpg_shores	5.62347	2.30415	1.29032	1.96078
chr1	95117501	95118000	2.10431	0.00302618	0.0647372	TMEM56-RWDD3	hg38_genes_promoters;hg38_genes_1to5kb;hg38_genes_5UTRs;hg38_genes_exons	5.62347	2.30415	1.29032	1.96078
chr1	95235001	95235500	-9.13295	7.25305e-05	0.00608694	TMEM56-RWDD3	hg38_genes_introns	94.2149	85.9873	96.9697	100
chr1	54980001	54980500	1.02295	0.0230406	0.194879	TMEM61	hg38_genes_promoters;hg38_genes_exons;hg38_cpg_islands;hg38_cpg_shores	1.15702	1.98777	0	0.769231
chr1	55022001	55022500	8.69524	0.000127594	0.00903301	TMEM61	hg38_cpg_inter	15.1376	8.28025	0	4.54545
chr1	225883001	225883500	-2.47914	0.00911842	0.120885	TMEM63A	hg38_genes_promoters;hg38_genes_1to5kb;hg38_cpg_islands;hg38_cpg_shores	2.08333	0.813008	1.40845	4.53515
chr1	15743001	15743500	6.94716	0.0251973	0.204047	TMEM82	hg38_genes_exons;hg38_genes_introns	87.3351	80.303	90	77.3684
chr1	1426001	1426500	6.24816	0.0438938	0.265189	TMEM88B	hg38_genes_promoters;hg38_genes_exons;hg38_genes_introns;hg38_cpg_islands;hg38_cpg_shores	31.5315	30.6667	16.6667	26.2626
chr1	1427501	1428000	1.0331	0.00486088	0.0848739	TMEM88B	hg38_genes_exons;hg38_genes_introns;hg38_cpg_islands;hg38_cpg_shores	2.70819	2.7942	0.754717	2.05216
chr1	111515501	111516000	4.06546	0.00536848	0.0900392	TMIGD3	hg38_genes_introns;hg38_cpg_islands;hg38_cpg_shores	11.658	13.0081	5.14286	9.01961
chr1	151158001	151158500	-10.3314	0.00661151	0.101913	TNFAIP8L2	hg38_genes_introns	81.8182	79.4118	88.6364	92.4138
chr1	151158001	151158500	-10.3314	0.00661151	0.101913	TNFAIP8L2-SCNM1	hg38_genes_introns;hg38_cpg_inter	81.8182	79.4118	88.6364	92.4138
chr1	151165001	151165500	5.60511	0.0387471	0.249976	TNFAIP8L2-SCNM1	hg38_genes_1to5kb;hg38_genes_introns	13.7097	18.0258	9.41176	11.5385
chr1	151165501	151166000	4.97013	0.0454649	0.269819	TNFAIP8L2-SCNM1	hg38_genes_promoters;hg38_genes_1to5kb;hg38_genes_introns	7.93651	3.33333	1.92308	1.20482
chr1	12167001	12167500	0.826561	0.00792688	0.112553	TNFRSF1B	hg38_genes_promoters;hg38_genes_5UTRs;hg38_genes_exons;hg38_genes_introns;hg38_cpg_islands	1.72719	2.97894	1.48936	1.47688
chr1	12204001	12204500	-17.5916	0.0347735	0.237668	TNFRSF1B	hg38_genes_introns;hg38_cpg_inter	72.4138	75	84.6154	95.2381
chr1	1212001	1212500	18.6357	0.000426726	0.0197268	TNFRSF4	hg38_genes_exons;hg38_genes_introns;hg38_cpg_shores	74.4444	77.9817	64.5833	50.8772
chr1	12125001	12125500	-8.10811	0.00451492	0.0812992	TNFRSF8	hg38_genes_promoters;hg38_genes_introns;hg38_cpg_inter	0	0	0	9.67742
chr1	12142501	12143000	-6.88889	0.00949591	0.1235	TNFRSF8	hg38_genes_exons;hg38_genes_3UTRs;hg38_cpg_inter	90.5983	94.8276	100	98.0392
chr1	12143501	12144000	5.40273	0.000832006	0.0301888	TNFRSF8	hg38_genes_exons;hg38_genes_3UTRs;hg38_cpg_inter	13.3929	0.990099	0	4.22535
chr1	74247001	74247500	-6.26781	0.0453509	0.26953	TNNI3K	hg38_genes_introns;hg38_cpg_inter	80.427	81.6514	94.4444	85.5556
chr1	74952001	74952500	5.76923	0.0401039	0.25412	TNNI3K	hg38_cpg_inter	86.9792	76	69.2308	77.1704
chr1	75705501	75706000	-11.8225	0.0473784	0.275015	TNNI3K	hg38_genes_introns;hg38_cpg_inter	59.7222	72	60	78.2178
chr1	175576001	175576500	22.9082	0.0127638	0.143743	TNR	hg38_genes_introns;hg38_cpg_inter	38	53.8462	26.6667	16.6667
chr1	3678501	3679000	11.2614	0.00127424	0.0390981	TP73	hg38_genes_1to5kb;hg38_genes_introns;hg38_cpg_inter	36.9963	37.2549	27.5	25.2252
chr1	3684501	3685000	-17.9936	0.00529849	0.0893014	TP73	hg38_genes_introns;hg38_cpg_inter	18.5185	60.8696	45.8333	53.5714
chr1	3707001	3707500	14.5816	2.18924e-05	0.00265481	TP73	hg38_genes_introns;hg38_cpg_shores	47.2803	41.4343	33.3333	30.3644
chr1	3708501	3709000	-8.80894	0.0372474	0.245252	TP73	hg38_genes_exons;hg38_genes_introns;hg38_cpg_shores;hg38_cpg_shelves	25.3623	15.1786	37.5	27.8912
chr1	3734501	3735000	7.01419	0.011537	0.136684	TP73	hg38_genes_1to5kb;hg38_genes_exons;hg38_genes_3UTRs;hg38_cpg_shores	81.5574	83.0827	67.6471	81.9095
chr1	154183001	154183500	1.41892	0.00485974	0.0848703	TPM3	hg38_genes_promoters;hg38_genes_1to5kb;hg38_genes_5UTRs;hg38_genes_exons;hg38_genes_introns;hg38_cpg_islands;hg38_cpg_shores	2.49633	4.94037	1.89573	2.35467
chr1	154184001	154184500	-4.40084	0.0449279	0.268256	TPM3	hg38_genes_promoters;hg38_genes_1to5kb;hg38_genes_introns;hg38_cpg_shores	88.5845	84.4884	87.5	91.4894
chr1	3625001	3625500	-1.6889	3.71635e-05	0.00380331	TPRG1L	hg38_genes_promoters;hg38_genes_5UTRs;hg38_genes_exons;hg38_genes_introns;hg38_cpg_islands	2.14765	2.01389	4.13081	3.7022
chr1	211335501	211336000	-6.15385	0.0473306	0.27496	TRAF5	hg38_genes_introns;hg38_cpg_inter	95.7447	88.8889	100	100
chr1	36156001	36156500	-1.39429	0.00305928	0.0652564	TRAPPC3	hg38_genes_promoters;hg38_genes_5UTRs;hg38_genes_exons	1.89753	1.673	1.93906	3.45048
chr1	117122001	117122500	-4.90234	0.0339934	0.235235	TRIM45	hg38_genes_promoters;hg38_genes_5UTRs;hg38_genes_exons;hg38_cpg_islands	9.7561	9.09091	28.5714	13.2275
chr1	247857001	247857500	-1.80465	0.013978	0.15056	TRIM58	hg38_genes_promoters;hg38_genes_5UTRs;hg38_genes_exons;hg38_cpg_islands;hg38_cpg_shores	8.05556	6.98844	9.22844	9.14794
chr1	33181001	33181500	0.955245	0.0344866	0.236929	TRIM62	hg38_genes_1to5kb;hg38_genes_5UTRs;hg38_genes_exons;hg38_genes_introns;hg38_cpg_islands	2.64423	2.44161	1.09409	1.94175
chr1	33307001	33307500	3.3285	0.00431886	0.0793186	TRIM62	hg38_genes_promoters;hg38_genes_exons	40.3714	32.6474	31.8412	33.2728
chr1	231163001	231163500	3.58216	0.0002254	0.012976	TRIM67	hg38_genes_exons;hg38_genes_introns;hg38_cpg_islands	15.1956	12.6952	11.9639	9.66905
chr1	231289501	231290000	-7.40852	0.0012555	0.0386304	TRIM67	hg38_cpg_inter	79.3651	83.3333	84.1808	92.6923
chr1	156338501	156339000	-8.13008	0.0293481	0.219499	TSACC	hg38_genes_promoters;hg38_genes_5UTRs;hg38_genes_exons;hg38_genes_introns	5.74713	5.55556	6.89655	15.9574
chr1	231693501	231694000	-6.26339	0.0104288	0.12968	TSNAX-DISC1	hg38_genes_exons;hg38_genes_introns;hg38_genes_3UTRs	64.5477	66.7351	65.8537	72.4508
chr1	231694001	231694500	-9.33761	0.00538799	0.0902506	TSNAX-DISC1	hg38_genes_exons;hg38_genes_3UTRs	68.5606	67.8161	74.026	78.9474
chr1	32351001	32351500	-4.10901	0.0137412	0.149191	TSSK3	hg38_genes_1to5kb;hg38_cpg_islands;hg38_cpg_shores	6.13811	4.38247	7.5	10.4869
chr1	32351501	32352000	1.25714	0.00286643	0.0626819	TSSK3	hg38_genes_promoters;hg38_genes_1to5kb;hg38_genes_exons;hg38_genes_introns;hg38_cpg_islands;hg38_cpg_shores	3.07281	3.63442	0.627943	2.58497
chr1	32362001	32362500	0.980078	0.0494099	0.280401	TSSK3	hg38_genes_promoters;hg38_genes_5UTRs;hg38_genes_exons;hg38_genes_introns	5.11408	3.87175	1.72786	4.15146
chr1	32363501	32364000	-5.03456	0.0272351	0.211526	TSSK3	hg38_genes_5UTRs;hg38_genes_exons;hg38_genes_introns	85.9155	85.2041	91.5094	90.2778
chr1	161039001	161039500	-6.47685	0.0321436	0.229128	TSTD1	hg38_genes_promoters;hg38_genes_1to5kb	23.3577	14.741	19.0476	29.4118
chr1	54806001	54806500	4.23976	0.042828	0.262236	TTC22	hg38_genes_1to5kb	61.3497	76.3314	70.2233	64.2506
chr1	2800501	2801000	17.8169	0.000115382	0.00845509	TTC34	hg38_genes_5UTRs;hg38_genes_exons;hg38_genes_introns;hg38_cpg_islands;hg38_cpg_shores	86.747	89	60	72.1154
chr1	2807501	2808000	6.36287	0.0301522	0.222073	TTC34	hg38_cpg_inter	61.5207	55.6901	53.5714	52.0115
chr1	2814501	2815000	-6.30711	0.010597	0.130709	TTC34	hg38_genes_promoters;hg38_genes_1to5kb;hg38_genes_exons;hg38_genes_introns;hg38_cpg_inter	54.9242	61.9926	62.2222	65.0177
chr1	2883001	2883500	3.07429	0.027009	0.210836	TTC34	hg38_cpg_inter	10.231	9.57447	5.76923	7.03812
chr1	2892001	2892500	6.87646	0.0192142	0.178249	TTC34	hg38_cpg_inter	7.14286	16.6667	3.0303	4.87805
chr1	2947001	2947500	-5.42005	0.019124	0.177705	TTC34	hg38_cpg_inter	22.1239	22.5564	22.5806	30.8612
chr1	2970501	2971000	9.16988	0.0286714	0.216749	TTC34	hg38_genes_1to5kb;hg38_cpg_shores	61.5789	65.0943	50.9804	54.3269
chr1	2980001	2980500	12.4775	0.0299964	0.221492	TTC34	hg38_cpg_inter	37.3494	31.5789	21.875	22.7848
chr1	2983501	2984000	8.96961	0.0222363	0.191446	TTC34	hg38_cpg_inter	63.8158	57.4468	47.2527	53.0806
chr1	3014001	3014500	7.5001	0.0492332	0.279916	TTC34	hg38_cpg_shores	38.125	44.2308	35.7895	32.7586
chr1	54715501	54716000	3.03079	0.0108695	0.132209	TTC4	hg38_genes_promoters;hg38_genes_5UTRs;hg38_genes_exons	5.20446	9.47368	1.73913	4.45344
chr1	117060001	117060500	6.57581	0.0068308	0.103916	TTF2	hg38_genes_promoters;hg38_genes_5UTRs;hg38_genes_exons;hg38_genes_introns;hg38_cpg_islands	8.04598	14.1509	2.5	5.62771
chr1	1168501	1169000	-7.85909	0.00665113	0.102241	TTLL10	hg38_genes_1to5kb;hg38_cpg_shelves	26.3393	16.4103	17.1171	33.1606
chr1	1173501	1174000	5.34246	0.00276079	0.0613288	TTLL10	hg38_genes_promoters;hg38_genes_5UTRs;hg38_genes_exons;hg38_genes_introns;hg38_cpg_islands;hg38_cpg_shores	16.1504	22.0307	12.6374	14.3564
chr1	1174501	1175000	-11.2813	4.27603e-06	0.000788176	TTLL10	hg38_genes_1to5kb;hg38_genes_exons;hg38_genes_introns;hg38_cpg_islands;hg38_cpg_shores	59.5568	66.8258	72.2222	73.6
chr1	1178501	1179000	-7.4747	0.0463921	0.272378	TTLL10	hg38_genes_promoters;hg38_genes_1to5kb;hg38_genes_introns;hg38_cpg_shelves;hg38_cpg_inter	69.9115	77.907	85.9375	80.5556
chr1	1180501	1181000	9.84215	0.000285469	0.0152398	TTLL10	hg38_genes_promoters;hg38_genes_1to5kb;hg38_genes_exons;hg38_genes_introns;hg38_cpg_inter	44.1926	34.8315	28.4553	30
chr1	32179501	32180000	1.53014	0.00193455	0.0500437	TXLNA	hg38_genes_promoters;hg38_genes_5UTRs;hg38_genes_exons;hg38_genes_introns;hg38_cpg_islands;hg38_cpg_shores	0.74565	5.94203	0	2.28916
chr1	32180001	32180500	-3.11988	0.000644943	0.0255005	TXLNA	hg38_genes_promoters;hg38_genes_5UTRs;hg38_genes_exons;hg38_genes_introns;hg38_cpg_islands;hg38_cpg_shores	4.39093	5.24345	8.03859	7.94118
chr1	162561501	162562000	0.964412	0.0327424	0.230929	UAP1	hg38_genes_promoters;hg38_genes_1to5kb;hg38_genes_5UTRs;hg38_genes_exons;hg38_genes_introns;hg38_cpg_islands	3.13199	3.99145	2.47132	2.6849
chr1	162568001	162568500	-6.46259	0.0391327	0.251073	UAP1	hg38_genes_introns;hg38_cpg_inter	91.3043	90.9091	100	96.875
chr1	164406501	164407000	-26.9714	1.46023e-06	0.000358441	UAP1	hg38_cpg_inter	58.9474	60.8108	60	93.5897
chr1	165085001	165085500	-10.8974	0.0199351	0.181587	UAP1	hg38_cpg_inter	79.4872	87.8788	100	90
chr1	165941001	165941500	-10.1626	0.0252735	0.204353	UAP1	hg38_genes_exons;hg38_cpg_islands;hg38_cpg_shores	70.4142	80.3279	80	83.4711
chr1	154220501	154221000	5.47899	1.198e-05	0.00170767	UBAP2L	hg38_genes_promoters;hg38_genes_1to5kb;hg38_genes_5UTRs;hg38_genes_exons;hg38_genes_introns;hg38_cpg_islands	8.18815	5.88235	0	3.48028
chr1	1265501	1266000	-8.7347	0.0119406	0.138985	UBE2J2	hg38_genes_1to5kb;hg38_genes_introns;hg38_cpg_shores;hg38_cpg_shelves	71.3542	78.1818	82.2917	82.7381
chr1	1268001	1268500	-9.53363	0.000830143	0.0301427	UBE2J2	hg38_genes_1to5kb;hg38_genes_introns;hg38_cpg_islands;hg38_cpg_shores	77.4775	73.5632	84.4262	86.4865
chr1	202342001	202342500	2.60496	0.00685712	0.104129	UBE2T	hg38_genes_promoters;hg38_cpg_islands;hg38_cpg_shores	7.91557	4.45344	1.03896	5.96745
chr1	10032501	10033000	1.14151	0.000241813	0.0136495	UBE4B	hg38_genes_promoters;hg38_genes_1to5kb;hg38_genes_5UTRs;hg38_genes_exons;hg38_cpg_islands	0.815661	2.64848	0.83632	0.448766
chr1	10161001	10161500	-10.6809	0.00123987	0.0384056	UBE4B	hg38_genes_1to5kb;hg38_genes_exons;hg38_genes_introns;hg38_cpg_inter	61.745	73.6111	76.9231	75.8794
chr1	156054001	156054500	1.84354	0.000564857	0.0234979	UBQLN4	hg38_genes_promoters	1.59151	4.11664	1.70213	0.606061
chr1	19210001	19210500	0.658783	0.0158402	0.160939	UBR4	hg38_genes_promoters;hg38_genes_5UTRs;hg38_genes_exons;hg38_genes_introns;hg38_cpg_islands	1.7111	2.53268	1.50215	1.43744
chr1	193059001	193059500	1.59864	0.0277498	0.213328	UCHL5	hg38_genes_promoters;hg38_genes_5UTRs;hg38_genes_exons;hg38_genes_introns;hg38_cpg_islands;hg38_cpg_shores	3.54839	4.08163	1.06383	2.67983
chr1	46301501	46302000	4.44636	0.0469327	0.273918	UQCRH	hg38_genes_1to5kb	10.5505	8.60927	5.71429	5.2356
chr1	161039001	161039500	-6.47685	0.0321436	0.229128	USF1	hg38_genes_exons;hg38_genes_3UTRs;hg38_cpg_islands;hg38_cpg_shores	23.3577	14.741	19.0476	29.4118
chr1	161079501	161080000	6.28433	0.000113495	0.00838373	USF1	hg38_genes_1to5kb	47.1154	43.2579	34.0782	39.889
chr1	38005501	38006000	0.968685	0.0361558	0.241837	UTP11	hg38_genes_1to5kb	2.26843	1.20301	0.526316	0.749064
chr1	209827501	209828000	6.57457	1.20074e-09	1.00905e-06	UTP25	hg38_genes_promoters;hg38_cpg_islands;hg38_cpg_shores	12.844	7.85714	1.57068	5.67485
chr1	209889001	209889500	-8.38771	1.15587e-07	4.8825e-05	UTP25	hg38_cpg_inter	80.3828	70.9581	84.5455	83.7761
chr1	212950501	212951000	1.28809	0.0181665	0.172427	VASH2	hg38_genes_promoters;hg38_genes_1to5kb;hg38_genes_5UTRs;hg38_genes_exons;hg38_genes_introns;hg38_cpg_islands	2.7027	4.11919	2.52427	2.02822
chr1	212951001	212951500	-1.58371	0.040544	0.255366	VASH2	hg38_genes_promoters;hg38_genes_5UTRs;hg38_genes_exons;hg38_genes_introns;hg38_cpg_islands	1.62933	1.69903	2.0202	3.45423
chr1	212981001	212981500	9.84793	0.00252932	0.0581579	VASH2	hg38_genes_introns;hg38_cpg_inter	46.4387	43.5685	43.0769	31.2236
chr1	12353001	12353500	-4.59708	0.00708753	0.105992	VPS13D	hg38_genes_1to5kb;hg38_genes_introns;hg38_cpg_inter	93.4615	90.393	94.5455	97.0954
chr1	12504501	12505000	-6.3876	0.0267288	0.209766	VPS13D	hg38_genes_introns;hg38_cpg_inter	85.8108	87.9699	96.6667	92.517
chr1	12528501	12529000	-22.5694	0.0376351	0.246113	VPS13D	hg38_cpg_inter	8.33333	30	23.0769	53.125
chr1	12540001	12540500	1.44163	0.0196019	0.180145	VPS13D	hg38_cpg_islands;hg38_cpg_shores	2.76565	3.4904	0.390625	2.01568
chr1	1430501	1431000	4.21412	0.0439652	0.265399	VWA1	hg38_genes_1to5kb	14.9194	19.1489	3.33333	14.0162
chr1	1435501	1436000	-1.05582	0.0270004	0.210818	VWA1	hg38_genes_promoters;hg38_genes_5UTRs;hg38_genes_exons;hg38_genes_introns;hg38_cpg_islands;hg38_cpg_shores	3.25553	2.48139	1.3834	4.55659
chr1	20326501	20327000	-25.641	0.0149157	0.155777	VWA5B1	hg38_genes_introns;hg38_cpg_inter	27.2727	37.931	60	58.6207
chr1	20343001	20343500	3.32271	0.00430523	0.0791544	VWA5B1	hg38_genes_exons;hg38_genes_introns;hg38_genes_3UTRs;hg38_cpg_islands;hg38_cpg_shores	17.6586	16.8215	13.6054	14.1638
chr1	119131001	119131500	-6.39205	0.0080375	0.113125	WARS2	hg38_genes_introns;hg38_cpg_inter	90.4762	94.3662	97.8261	98.7805
chr1	119163501	119164000	7.04447	0.0135671	0.148297	WARS2-AS1	hg38_genes_introns;hg38_cpg_inter	98.0198	95	96.6667	88.8889
chr1	119465001	119465500	11.0273	0.00662079	0.101991	WARS2-AS1	hg38_genes_1to5kb;hg38_cpg_inter	90.9091	88.1356	79.1667	78.7037
chr1	27456501	27457000	10.4103	0.00156937	0.0440067	WASF2	hg38_genes_introns;hg38_cpg_inter	99.0385	92.3077	88.6364	85.4839
chr1	27490501	27491000	-4.34783	0.0263968	0.20849	WASF2	hg38_genes_promoters;hg38_cpg_shores	0	0	0	5.08475
chr1	109041501	109042000	0.878791	0.0424193	0.260951	WDR47	hg38_genes_promoters;hg38_genes_1to5kb;hg38_genes_5UTRs;hg38_genes_exons;hg38_genes_introns;hg38_cpg_islands	1.76917	2.74579	0.877193	1.55979
chr1	84996501	84997000	-1.81034	0.0021772	0.05334	WDR63	hg38_genes_1to5kb	0.515464	0.923788	0	3.30097
chr1	85047501	85048000	6.66163	0.0261424	0.207539	WDR63	hg38_genes_introns	23.0483	36.4964	22.7723	20.3226
chr1	85048501	85049000	1.11394	0.0377333	0.246441	WDR63	hg38_genes_introns;hg38_cpg_islands;hg38_cpg_shores	2.4819	3.78788	1.02564	2.24719
chr1	66924501	66925000	3.02138	0.000336537	0.0168899	WDR78	hg38_genes_promoters;hg38_genes_5UTRs;hg38_genes_exons;hg38_genes_introns;hg38_cpg_shores	4.42953	8.29563	0	3.96996
chr1	67572001	67572500	-18.2021	0.00117338	0.0371735	WDR78	hg38_cpg_inter	64.2857	74.4444	90.9091	88.4058
chr1	67669001	67669500	-8.04348	0.00786561	0.112172	WDR78	hg38_cpg_inter	89.3258	81.3333	96.2264	94.2529
chr1	112502001	112502500	1.40567	0.0431803	0.263295	WNT2B	hg38_genes_introns;hg38_cpg_islands;hg38_cpg_shores	8.12013	6.06936	3.7037	6.12356
chr1	228006501	228007000	-3.06794	0.00168417	0.0458359	WNT3A	hg38_genes_promoters;hg38_cpg_islands	2.85714	1.06667	4.2735	4.90196
chr1	228075501	228076000	25.0856	0.00410628	0.0769561	WNT3A	hg38_genes_exons;hg38_cpg_inter	52.518	51.3514	45.4545	19.2308
chr1	22126501	22127000	14.1318	0.00276698	0.0614081	WNT4	hg38_genes_introns;hg38_cpg_shelves	77.8481	85.8108	62.5	70.4225
chr1	22185501	22186000	13.963	0.0268533	0.210187	WNT4	hg38_cpg_inter	57.9545	55.5556	34.8837	48.4375
chr1	22314501	22315000	-16.8706	0.00466961	0.0830017	WNT4	hg38_cpg_inter	71.831	78.7879	85	93.4783
chr1	22331501	22332000	7.6844	0.0104065	0.129495	WNT4	hg38_cpg_inter	57.6177	54.7988	43.2836	50.7553
chr1	22342001	22342500	4.28541	0.00843222	0.115782	WNT4	hg38_cpg_islands;hg38_cpg_shores	12.0344	14.8649	10.6529	8.36653
chr1	227938501	227939000	10.2133	0.00886923	0.119266	WNT9A	hg38_genes_introns;hg38_cpg_inter	82.3529	84.8485	73.7374	72.7273
chr1	227947501	227948000	1.03569	0.0168744	0.165926	WNT9A	hg38_genes_promoters;hg38_genes_5UTRs;hg38_genes_exons;hg38_genes_introns;hg38_cpg_islands	2.50482	1.76	0.990099	1.08374
chr1	227971001	227971500	-5.11388	0.0274295	0.212352	WNT9A	hg38_cpg_shelves	91.3669	91.4729	100	96.0784
chr1	3633001	3633500	-5.84435	0.018767	0.175691	WRAP73	hg38_genes_exons;hg38_genes_introns;hg38_cpg_inter	82.5	84.1085	88.8889	89.4737
chr1	3644501	3645000	-5.91428	0.0276115	0.213014	WRAP73	hg38_genes_1to5kb;hg38_genes_introns;hg38_cpg_shores	86.7052	95.3125	100	94.1558
chr1	32817501	32818000	-5.72047	0.00266883	0.060018	YARS	hg38_genes_promoters;hg38_genes_5UTRs;hg38_genes_exons	0.540541	11.0215	26.3158	9.86301
chr1	42682001	42682500	1.23274	0.0308412	0.224875	YBX1	hg38_genes_promoters;hg38_genes_1to5kb;hg38_genes_5UTRs;hg38_genes_exons;hg38_cpg_islands	2.49653	3.28698	1.75439	1.66016
chr1	37807501	37808000	1.32755	0.0138019	0.149473	YRDC	hg38_genes_exons;hg38_genes_introns;hg38_cpg_islands;hg38_cpg_shores	2.93013	4.45283	0.833333	2.9889
chr1	37808001	37808500	2.90776	0.000309051	0.0159853	YRDC	hg38_genes_promoters;hg38_genes_5UTRs;hg38_genes_exons	5.01253	6.44258	4	2.693
chr1	28736501	28737000	1.24603	0.00365783	0.0722248	YTHDF2	hg38_genes_promoters;hg38_genes_1to5kb;hg38_genes_5UTRs;hg38_genes_exons;hg38_genes_introns;hg38_cpg_islands;hg38_cpg_shores	2.25806	1.60428	0.497512	0.645161
chr1	28741001	28741500	-8.51371	0.021434	0.188069	YTHDF2	hg38_genes_introns;hg38_cpg_shelves	87.8788	90.4762	95.4545	98.1818
chr1	28795001	28795500	-11.4003	0.023893	0.198393	YTHDF2	hg38_cpg_inter	89.5833	71.1111	85	94.1176
chr1	15943001	15943500	-5.06652	0.0235478	0.197162	ZBTB17	hg38_genes_promoters;hg38_genes_exons;hg38_genes_introns;hg38_cpg_islands;hg38_cpg_shores	91.7355	91.1392	92.1569	97.8022
chr1	15975501	15976000	1.10943	0.0339979	0.23525	ZBTB17	hg38_genes_5UTRs;hg38_genes_exons;hg38_genes_introns;hg38_cpg_islands	1.69753	3.31565	0	1.72555
chr1	244048501	244049000	3.49042	0.000847684	0.0304303	ZBTB18	hg38_genes_promoters;hg38_genes_1to5kb;hg38_genes_5UTRs;hg38_genes_exons;hg38_genes_introns;hg38_cpg_islands	43.176	60.5818	66.2651	35.6158
chr1	244247501	244248000	21.4604	0.0300523	0.221671	ZBTB18	hg38_cpg_inter	78.5714	83.3333	54.5455	60.7143
chr1	173868501	173869000	2.70378	0.0204417	0.183386	ZBTB37	hg38_genes_promoters;hg38_genes_5UTRs;hg38_genes_exons;hg38_genes_introns	4.0404	3.52423	2.08333	0.772201
chr1	154999001	154999500	-4.17381	0.049197	0.279773	ZBTB7B	hg38_genes_1to5kb;hg38_cpg_islands;hg38_cpg_shores	1.16279	2.73973	0	6.94444
chr1	32518001	32518500	-4.19969	0.0245019	0.200838	ZBTB8A	hg38_genes_introns;hg38_cpg_inter	86.7925	89.4872	88.0597	93.1148
chr1	37474501	37475000	-1.08799	0.0133626	0.147038	ZC3H12A	hg38_genes_promoters;hg38_genes_1to5kb;hg38_genes_5UTRs;hg38_genes_exons;hg38_genes_introns;hg38_cpg_islands;hg38_cpg_shores	1.6632	1.55211	1.30548	3.01887
chr1	37475501	37476000	7.25634	0.000860552	0.0306648	ZC3H12A	hg38_genes_1to5kb;hg38_genes_exons;hg38_genes_introns;hg38_cpg_shores	77.0142	73.9726	60.0823	71.5
chr1	31296501	31297000	3.45988	0.00335442	0.0687967	ZCCHC17	hg38_genes_promoters;hg38_genes_5UTRs;hg38_genes_exons	7.46269	5.63003	8.10811	1.79283
chr1	40477001	40477500	1.64328	0.0411427	0.256929	ZFP69	hg38_genes_promoters;hg38_genes_5UTRs;hg38_genes_exons;hg38_cpg_islands;hg38_cpg_shores	7.09343	5.57851	3.3195	4.71842
chr1	40557001	40557500	-5.49735	0.0042851	0.0788988	ZFP69	hg38_cpg_inter	88.961	92.5	100	95.4717
chr1	52142001	52142500	0.610865	0.0314354	0.226761	ZFYVE9	hg38_genes_promoters;hg38_genes_5UTRs;hg38_genes_exons;hg38_genes_introns;hg38_cpg_islands	2.06976	2.36082	1.07143	1.74954
chr1	52181501	52182000	-4.49799	0.00642872	0.099959	ZFYVE9	hg38_genes_introns;hg38_cpg_inter	87.9195	95.6284	100	95.9302
chr1	35268501	35269000	-1.87247	0.011825	0.138442	ZMYM4	hg38_genes_promoters;hg38_genes_5UTRs;hg38_genes_exons;hg38_cpg_islands;hg38_cpg_shores	2.48227	2.17984	3.03951	4.5354
chr1	35574001	35574500	-6.0224	0.000302758	0.0157724	ZMYM4	hg38_genes_promoters	21.5625	25.814	37.2951	28.4018
chr1	200411501	200412000	18.6096	0.0142816	0.152053	ZNF281	hg38_genes_1to5kb;hg38_genes_exons;hg38_genes_introns;hg38_cpg_shores	47.5676	41.4634	45.4545	21.6216
chr1	247300501	247301000	-3.19981	0.00360308	0.0716248	ZNF496	hg38_genes_exons;hg38_genes_3UTRs;hg38_cpg_islands;hg38_cpg_shores	94.356	87.7953	90.7186	97.0199
chr1	247301001	247301500	-4.51856	0.000773403	0.0288047	ZNF496	hg38_genes_exons;hg38_genes_introns;hg38_cpg_islands;hg38_cpg_shores	89.2791	91.7614	93.3962	95.0355
chr1	247331501	247332000	1.85118	4.65237e-05	0.00449619	ZNF496	hg38_genes_promoters;hg38_genes_1to5kb;hg38_genes_5UTRs;hg38_genes_exons;hg38_genes_introns;hg38_cpg_islands	4.24671	2.92683	0.268817	1.85292
chr1	247332001	247332500	1.02655	0.0407017	0.25581	ZNF496	hg38_genes_promoters;hg38_genes_1to5kb;hg38_cpg_islands	3.46495	3.59897	2.51969	2.49688
chr1	182056501	182057000	5.15443	0.00511474	0.0876639	ZNF648	hg38_genes_exons;hg38_cpg_islands	32.5263	37.8378	6.80628	35.2369
chr1	247045501	247046000	-12.5421	0.00525398	0.0889513	ZNF670	hg38_genes_introns;hg38_cpg_inter	78.4314	85.1064	95.8333	93.6709
chr1	247210501	247211000	-2.04879	0.0235094	0.196954	ZNF670	hg38_genes_promoters;hg38_genes_1to5kb;hg38_genes_exons;hg38_genes_introns;hg38_cpg_islands	3.05882	0.959233	2.45399	4.68384
chr1	247045501	247046000	-12.5421	0.00525398	0.0889513	ZNF670-ZNF695	hg38_genes_introns	78.4314	85.1064	95.8333	93.6709
chr1	248838001	248838500	1.32757	0.00943092	0.122997	ZNF672	hg38_genes_promoters;hg38_genes_1to5kb;hg38_genes_5UTRs;hg38_genes_exons;hg38_genes_introns;hg38_cpg_islands	4.01189	3.64312	2.80374	2.36439
chr1	248848001	248848500	-5.83842	2.39799e-06	0.000519002	ZNF672	hg38_genes_exons;hg38_cpg_islands	88.4615	83.6013	90.106	93.6709
chr1	248871001	248871500	12.0549	0.0228713	0.194111	ZNF672	hg38_cpg_shores;hg38_cpg_shelves	90	97.7273	75.7576	90
chr1	248871501	248872000	-5.33333	0.0410379	0.256731	ZNF672	hg38_cpg_shores	93.3333	95.5556	100	100
chr1	227558501	227559000	6.4745	0.0309998	0.225575	ZNF678	hg38_genes_1to5kb;hg38_cpg_islands;hg38_cpg_shores	33.0579	44.4444	32.5758	31.295
chr1	227560501	227561000	3.19002	0.0230611	0.194912	ZNF678	hg38_genes_promoters;hg38_genes_1to5kb;hg38_cpg_islands;hg38_cpg_shores	17.7982	18.9535	14.6341	15.4844
chr1	227561001	227561500	3.47394	0.0320017	0.228736	ZNF678	hg38_genes_promoters;hg38_genes_1to5kb;hg38_genes_exons;hg38_cpg_islands;hg38_cpg_shores	12.5	13.8462	13.4752	8.89236
chr1	227561501	227562000	5.97492	0.0162833	0.163104	ZNF678	hg38_genes_1to5kb;hg38_cpg_shores	35.9375	40.7692	25.4386	34.2213
chr1	227641001	227641500	-6.54046	0.000127861	0.0090393	ZNF678	hg38_genes_introns;hg38_cpg_inter	87.7551	94.4162	96.0784	97.482
chr1	119647001	119647500	5.97106	0.0112609	0.134736	ZNF697	hg38_genes_introns;hg38_cpg_shores	3.4188	16.0305	3.84615	4.25532
chr1	33472001	33472500	1.7315	0.0313093	0.226524	ZSCAN20	hg38_genes_promoters;hg38_cpg_islands;hg38_cpg_shores	3.59712	0.930233	0	0.967742
chr1	33491001	33491500	-2.70331	0.0433404	0.263831	ZSCAN20	hg38_genes_exons;hg38_genes_introns;hg38_cpg_inter	91.684	91.6168	93.1973	94.6955
chr1	33509001	33509500	13.819	6.35784e-06	0.00107246	ZSCAN20	hg38_cpg_inter	84.3049	89.9083	70.2381	74.7126
chr1	45206001	45206500	1.77642	0.000287523	0.0153011	ZSWIM5	hg38_genes_5UTRs;hg38_genes_exons;hg38_genes_introns;hg38_cpg_islands	3.38583	5.61224	2.31214	3.0816
chr1	45584501	45585000	1.63028	0.0140408	0.150957	ZSWIM5	hg38_genes_1to5kb	3.63636	4.74308	1.08108	2.74223
chr1	631501	632000	-35.8122	1.09512e-24	1.38777e-20		hg38_genes_promoters	8.4463	64.9635	0	72.2772
chr10	114547501	114548000	-4.58792	0.0180509	0.171748	ABLIM1	hg38_genes_exons;hg38_genes_introns;hg38_cpg_inter	82.5397	88.3636	85.9375	91.3136
chr10	124802001	124802500	1.69955	0.0127431	0.143635	ABRAXAS2	hg38_genes_introns;hg38_cpg_islands;hg38_cpg_shores	4.27215	3.30935	1.51515	2.3743
chr10	124811001	124811500	-8.18257	0.000456589	0.0205909	ABRAXAS2	hg38_genes_introns;hg38_cpg_inter	89.4737	88.9764	95.2381	98.1595
chr10	27230501	27231000	-8.07882	0.0400375	0.253864	ACBD5	hg38_genes_introns;hg38_cpg_inter	95.5556	76.1905	88.5714	96.1905
chr10	112376001	112376500	5.96346	0.0118853	0.138723	ACSL5	hg38_genes_promoters;hg38_genes_5UTRs;hg38_genes_exons;hg38_genes_introns;hg38_cpg_inter	18.7013	12.1019	10.4167	10.9804
chr10	88935001	88935500	-13.1428	0.0012149	0.0380372	ACTA2	hg38_genes_exons;hg38_genes_introns;hg38_genes_3UTRs;hg38_cpg_inter	57.9909	51.2346	59.0909	69.2308
chr10	88935001	88935500	-13.1428	0.0012149	0.0380372	ACTA2-AS1	hg38_genes_exons	57.9909	51.2346	59.0909	69.2308
chr10	102485501	102486000	-8.44334	0.000490845	0.0215137	ACTR1A	hg38_genes_1to5kb;hg38_genes_exons;hg38_genes_introns;hg38_cpg_inter	82.9091	81.2865	82.6923	92.1053
chr10	126039001	126039500	-4.81955	0.0448902	0.268149	ADAM12	hg38_genes_exons;hg38_genes_introns;hg38_cpg_inter	87.1622	93.3962	95	94.5455
chr10	126066501	126067000	-8.23142	0.000125646	0.00892624	ADAM12	hg38_genes_exons;hg38_genes_introns;hg38_cpg_inter	89.5349	91.7526	100	98.6577
chr10	126233001	126233500	-5.68925	0.0486286	0.278147	ADAM12	hg38_genes_introns;hg38_cpg_inter	89.7638	90.1408	94.4444	96
chr10	126388001	126388500	-1.04658	0.0205429	0.183828	ADAM12	hg38_genes_promoters;hg38_genes_5UTRs;hg38_genes_exons;hg38_genes_introns;hg38_cpg_islands	1.62308	1.63221	0.879121	3.18352
chr10	133269501	133270000	-8.88509	0.000449225	0.0203584	ADAM8	hg38_genes_exons;hg38_genes_introns;hg38_cpg_shores	77.1971	66.879	84.4444	81.3602
chr10	133270001	133270500	-6.65742	0.035584	0.240145	ADAM8	hg38_genes_exons;hg38_genes_introns;hg38_cpg_islands;hg38_cpg_shores	59.7222	72.8682	70	75.4875
chr10	133275501	133276000	18.6667	0.016769	0.165371	ADAM8	hg38_genes_promoters;hg38_genes_1to5kb;hg38_genes_exons;hg38_genes_introns;hg38_cpg_shores	43.6364	50	5	34.5455
chr10	133277001	133277500	9.75232	0.00656203	0.101441	ADAM8	hg38_genes_promoters;hg38_genes_1to5kb;hg38_cpg_shores	29.0503	21.4724	14.2857	15.7895
chr10	133279001	133279500	13.6937	0.0363576	0.242337	ADAM8	hg38_genes_1to5kb	76.6423	77.6471	50	76.6667
chr10	133281001	133281500	-6.40255	0.00208892	0.0519942	ADAM8	hg38_genes_1to5kb	83.6991	87.8136	96.2264	91.3313
chr10	70672001	70672500	3.0216	0.00109402	0.0356281	ADAMTS14	hg38_genes_promoters;hg38_cpg_islands;hg38_cpg_shores	11.9084	6.23608	5.59006	5.61471
chr10	1183001	1183500	4.92367	0.0352219	0.238824	ADARB2	hg38_genes_exons;hg38_genes_introns;hg38_genes_3UTRs;hg38_cpg_shores	77.7778	81.1736	60.2564	77.0241
chr10	1185501	1186000	-13.7344	0.0433052	0.26371	ADARB2	hg38_genes_introns;hg38_cpg_shores	43.0556	50.6494	66.6667	58.7302
chr10	1243001	1243500	7.52469	5.09586e-06	0.000907925	ADARB2	hg38_genes_1to5kb;hg38_genes_introns;hg38_cpg_shores	84.4275	84.253	81.3953	75.1079
chr10	1362501	1363000	3.26106	0.0480186	0.276765	ADARB2	hg38_genes_promoters;hg38_genes_1to5kb;hg38_genes_introns;hg38_cpg_islands	77.8189	81.6176	72.9032	78.3133
chr10	1456001	1456500	11.1801	0.0422962	0.260489	ADARB2	hg38_genes_introns;hg38_cpg_inter	55	59.0909	36.5385	50.4587
chr10	1508501	1509000	-17.7837	0.000435008	0.0199806	ADARB2	hg38_genes_introns;hg38_cpg_inter	64.433	66.9492	90.9091	82.2222
chr10	1537501	1538000	-24.1379	0.0481726	0.277043	ADARB2	hg38_genes_introns;hg38_cpg_shelves	66.6667	36.3636	93.3333	64.2857
chr10	1609001	1609500	1.9534	0.035395	0.239379	ADARB2	hg38_genes_introns;hg38_cpg_inter	2.63158	6.92464	3.44828	2.78207
chr10	1685001	1685500	15.7462	0.0150777	0.156696	ADARB2	hg38_genes_introns;hg38_cpg_inter	63.9535	54.3478	43.4783	45.2381
chr10	2104501	2105000	11.1409	0.0200693	0.182146	ADARB2	hg38_cpg_inter	69.8925	76.4706	58.8235	63.7097
chr10	2166001	2166500	-18.4185	0.0277921	0.213387	ADARB2	hg38_genes_promoters;hg38_genes_exons;hg38_genes_introns;hg38_cpg_inter	66.6667	62.5	83.3333	82.0513
chr10	2211501	2212000	9.74465	0.0313992	0.226674	ADARB2	hg38_cpg_inter	88.2353	89.0909	76.087	80.2083
chr10	2225001	2225500	-15.068	4.87751e-06	0.00088567	ADARB2	hg38_cpg_inter	35.3222	43.865	51.6854	55.042
chr10	2368001	2368500	7.47997	0.0239925	0.198904	ADARB2	hg38_cpg_inter	28.6885	32.2368	12.963	27.4882
chr10	2733001	2733500	20.075	0.0193992	0.179031	ADARB2	hg38_cpg_inter	65.1899	37.5	36.3636	43.3333
chr10	2890001	2890500	-9.31686	3.60872e-06	0.000690704	ADARB2	hg38_cpg_inter	72.4466	76.1993	74.5614	88.309
chr10	2903001	2903500	12.6289	0.0373653	0.245381	ADARB2	hg38_cpg_inter	86	89.3617	60	83.7209
chr10	1537501	1538000	-24.1379	0.0481726	0.277043	ADARB2-AS1	hg38_genes_introns	66.6667	36.3636	93.3333	64.2857
chr10	133072001	133072500	7.14885	0.000790722	0.0292267	ADGRA1	hg38_genes_exons;hg38_genes_introns;hg38_cpg_shores	43.6992	49.0323	34.3662	42.1583
chr10	133076001	133076500	20.9214	0.0242444	0.199907	ADGRA1	hg38_genes_introns;hg38_cpg_shores	66.6667	41.3793	31.8182	38.4615
chr10	133080001	133080500	6.68591	0.00358825	0.0714982	ADGRA1	hg38_genes_exons;hg38_genes_introns;hg38_cpg_shores	26.1965	32.2892	17.5325	24.165
chr10	133088001	133088500	-0.986838	0.0410542	0.256733	ADGRA1	hg38_genes_promoters;hg38_genes_5UTRs;hg38_genes_exons;hg38_genes_introns;hg38_cpg_islands	1.93986	1.78716	3.28467	2.75813
chr10	133095001	133095500	-4.45183	0.0367569	0.243675	ADGRA1	hg38_genes_introns;hg38_cpg_shelves	77.7518	79.2507	78.2805	85.4271
chr10	133095501	133096000	6.21885	0.0142749	0.152026	ADGRA1	hg38_genes_exons;hg38_genes_introns;hg38_cpg_shelves	76.5013	78.5714	63.0208	75.2
chr10	133104001	133104500	5.90937	0.000321133	0.0164175	ADGRA1	hg38_genes_introns;hg38_cpg_shores	18.0139	19.5857	15.2355	11.7103
chr10	133115501	133116000	-10.0965	0.00323885	0.0676033	ADGRA1	hg38_genes_introns;hg38_cpg_shelves	45.2736	44.1667	62.6667	50.1931
chr10	133124501	133125000	-5.51687	1.76216e-06	0.000412576	ADGRA1	hg38_genes_introns;hg38_cpg_islands;hg38_cpg_shores	13.0233	14.0179	14.7982	21.3759
chr10	133129001	133129500	-4.70919	0.0100174	0.126928	ADGRA1	hg38_genes_exons;hg38_cpg_islands;hg38_cpg_shores	79.2289	75.6844	60	82.7057
chr10	133140001	133140500	4.95247	0.00940779	0.122905	ADGRA1	hg38_cpg_shores;hg38_cpg_shelves	20.7493	16.6667	6.46766	16.3673
chr10	133142001	133142500	-7.13083	0.00209146	0.0520189	ADGRA1	hg38_cpg_islands;hg38_cpg_shores	71.0383	67.2515	85.4369	74.9245
chr10	133088001	133088500	-0.986838	0.0410542	0.256733	ADGRA1-AS1	hg38_genes_1to5kb	1.93986	1.78716	3.28467	2.75813
chr10	86968501	86969000	2.40939	0.0113214	0.135093	ADIRF	hg38_genes_5UTRs;hg38_genes_exons;hg38_genes_introns	15.3846	9.66596	7.33198	10.6686
chr10	86970501	86971000	1.63408	0.0420184	0.259709	ADIRF	hg38_genes_exons;hg38_genes_introns;hg38_genes_3UTRs;hg38_cpg_islands;hg38_cpg_shores	4.23892	3.46821	1.3245	2.42424
chr10	86971501	86972000	3.41069	0.0261103	0.20743	ADIRF	hg38_genes_promoters;hg38_genes_introns	15.8969	23.1746	19.6078	13.5569
chr10	111076501	111077000	2.46558	0.0122781	0.140906	ADRA2A	hg38_genes_promoters;hg38_cpg_islands	5.91074	10.5058	5	5.23666
chr10	114304501	114305000	-10.4794	0.0256724	0.205952	AFAP1L2	hg38_genes_1to5kb;hg38_genes_exons;hg38_genes_introns;hg38_cpg_inter	29.6774	30.1587	47.619	32.4675
chr10	114405001	114405500	-7.85388	0.0171569	0.167486	AFAP1L2	hg38_genes_promoters;hg38_genes_1to5kb;hg38_cpg_shores	17.713	25	34.7826	27.0408
chr10	86968501	86969000	2.40939	0.0113214	0.135093	AGAP11	hg38_genes_1to5kb	15.3846	9.66596	7.33198	10.6686
chr10	86970501	86971000	1.63408	0.0420184	0.259709	AGAP11	hg38_genes_promoters;hg38_genes_exons;hg38_genes_introns	4.23892	3.46821	1.3245	2.42424
chr10	86971501	86972000	3.41069	0.0261103	0.20743	AGAP11	hg38_genes_introns;hg38_cpg_islands;hg38_cpg_shores	15.8969	23.1746	19.6078	13.5569
chr10	73730001	73730500	-2.15378	0.0288082	0.217378	AGAP5	hg38_genes_promoters;hg38_genes_exons;hg38_genes_introns	2.2449	4.86618	4.25532	5.97015
chr10	73733001	73733500	-7.50115	6.89215e-07	0.000200004	AGAP5	hg38_genes_1to5kb	68.4019	68.1081	76.7642	75.0799
chr10	70132501	70133000	-1.10225	0.0288607	0.217524	AIFM2	hg38_genes_promoters;hg38_genes_5UTRs;hg38_genes_exons;hg38_genes_introns;hg38_cpg_islands	4.39481	3.77453	6.72192	4.41299
chr10	4844001	4844500	-3.57363	0.0474263	0.275138	AKR1E2	hg38_genes_introns;hg38_cpg_inter	92.2727	97.9167	100	96
chr10	5481501	5482000	-10.8654	0.00530567	0.0893785	AKR1E2	hg38_cpg_inter	92	72	86.7925	92.2581
chr10	60733501	60734000	5.89253	0.00486161	0.0848739	ANK3	hg38_genes_promoters;hg38_cpg_islands;hg38_cpg_shores	12.8342	9.3985	5.10949	4.72441
chr10	37125001	37125500	7.88715	0.0434068	0.263995	ANKRD30A	hg38_genes_promoters;hg38_cpg_islands;hg38_cpg_shores	82.1622	93.3333	76.3889	79.4521
chr10	37460001	37460500	-9.49412	0.00326703	0.0679676	ANKRD30A	hg38_cpg_inter	72.963	72.7723	81.6667	82.5871
chr10	38453501	38454000	-5.69624	0.0365873	0.243112	ANKRD30A	hg38_genes_exons;hg38_genes_introns;hg38_cpg_shelves	87.963	83.6735	89.0244	93.8931
chr10	38730001	38730500	-3.23846	0.0120824	0.139687	ANKRD30A	hg38_cpg_islands	71.7213	71.034	72.601	75.3892
chr10	41859501	41860000	-2.81334	5.06801e-05	0.00475728	ANKRD30A	hg38_cpg_inter	19.896	24.4019	24.9479	22.6421
chr10	41860001	41860500	11.7246	0.00702749	0.105765	ANKRD30A	hg38_cpg_inter	39.0909	56.4885	31.3131	50.6329
chr10	41864001	41864500	-4.5235	0.0276533	0.213118	ANKRD30A	hg38_cpg_inter	8.78378	8.69565	11.7347	14.3911
chr10	41869501	41870000	-9.54819	0.0101172	0.12765	ANKRD30A	hg38_cpg_inter	24.9097	34.058	32.9545	39.881
chr10	41879001	41879500	13.0101	0.00155647	0.0438642	ANKRD30A	hg38_cpg_inter	35.2113	68.6747	27.381	48.1203
chr10	41882001	41882500	-8.27704	0.0412583	0.257355	ANKRD30A	hg38_cpg_inter	17.9012	17.0213	31.4961	16.8831
chr10	41883001	41883500	-2.67149	0.0495201	0.280791	ANKRD30A	hg38_cpg_inter	16.3612	20.0431	19.3151	20.5621
chr10	41884501	41885000	-14.1732	2.80299e-05	0.00313991	ANKRD30A	hg38_cpg_inter	0	0	15.8416	7.69231
chr10	41886501	41887000	-36.8746	2.02597e-06	0.000455409	ANKRD30A	hg38_cpg_inter	3.84615	0	45.7143	0
chr10	41911501	41912000	-3.61243	0.00349923	0.070442	ANKRD30A	hg38_cpg_inter	26.3889	29.5082	29.908	31.566
chr10	41913001	41913500	-5.00328	0.020331	0.183193	ANKRD30A	hg38_cpg_inter	13.7339	18.2796	18.2353	22.49
chr10	41915001	41915500	-5.66038	0.000418125	0.0194723	ANKRD30A	hg38_cpg_inter	0	0	10.2564	1.23457
chr10	80195001	80195500	-11.4401	0.015969	0.161536	ANXA11	hg38_genes_introns;hg38_cpg_inter	71	66.055	80.6452	79.2683
chr10	80205501	80206000	1.2308	0.0305605	0.223695	ANXA11	hg38_genes_promoters;hg38_genes_1to5kb;hg38_genes_5UTRs;hg38_genes_exons;hg38_cpg_islands;hg38_cpg_shores	2.77778	2.51969	0	1.83276
chr10	80207001	80207500	7.95367	0.000645778	0.0255136	ANXA11	hg38_genes_1to5kb;hg38_cpg_islands;hg38_cpg_shores	28.4574	23.4104	6.97674	19.0019
chr10	80266001	80266500	6.07936	0.0331738	0.232478	ANXA11	hg38_cpg_inter	15	14.1414	8.62069	8.64198
chr10	73413501	73414000	1.94181	0.00575229	0.0938566	ANXA7	hg38_genes_introns;hg38_cpg_islands;hg38_cpg_shores	6.54628	5.63025	4.58015	3.99485
chr10	73414001	73414500	2.52377	0.00154955	0.0437823	ANXA7	hg38_genes_promoters;hg38_genes_5UTRs;hg38_genes_exons;hg38_genes_introns;hg38_cpg_islands;hg38_cpg_shores	5.46075	2.66075	2.72109	0.863558
chr10	26439001	26439500	1.89553	0.0305534	0.223669	APBB1IP	hg38_genes_introns;hg38_cpg_islands;hg38_cpg_shores	3.84615	0.966184	0.826446	0.469484
chr10	26892501	26893000	17.3352	0.0222006	0.191409	APBB1IP	hg38_cpg_inter	75.5102	52.381	47.619	47.4576
chr10	31928501	31929000	1.09998	0.00763874	0.110173	ARHGAP12	hg38_genes_promoters;hg38_genes_5UTRs;hg38_genes_exons;hg38_genes_introns;hg38_cpg_islands	3.82838	3.23625	1.83908	2.4696
chr10	31929501	31930000	-5.28801	0.0439163	0.265231	ARHGAP12	hg38_genes_promoters;hg38_genes_1to5kb;hg38_cpg_shores	14.4366	8.90411	5.26316	21.6867
chr10	32056001	32056500	1.36786	0.000475986	0.0211412	ARHGAP12	hg38_genes_promoters	3.68693	3.19258	1.49733	2.25317
chr10	97177001	97177500	-6.60753	0.0288313	0.21741	ARHGAP19-SLIT1	hg38_genes_introns	83.6066	84.3478	86.3636	92.1348
chr10	97179501	97180000	14.7653	0.00269431	0.0603236	ARHGAP19-SLIT1	hg38_genes_introns	25.6881	15.3846	0	10.1695
chr10	97185001	97185500	-4.04339	0.043359	0.263861	ARHGAP19-SLIT1	hg38_genes_introns	8.64198	9.44882	12.7389	13.2716
chr10	97196001	97196500	3.23719	0.00760711	0.109987	ARHGAP19-SLIT1	hg38_genes_introns;hg38_cpg_islands;hg38_cpg_shores	10.9091	3.84615	0	2.52101
chr10	97319501	97320000	0.738232	0.0412544	0.257355	ARHGAP19-SLIT1	hg38_genes_promoters;hg38_genes_1to5kb	2.91525	1.8509	1.06809	1.78174
chr10	48450501	48451000	-4.49707	0.00124264	0.0384324	ARHGAP22	hg38_genes_exons;hg38_genes_3UTRs;hg38_cpg_islands	82.2709	85.5519	86.0789	89.7959
chr10	48466001	48466500	-20.8232	0.000136394	0.00944494	ARHGAP22	hg38_genes_introns;hg38_cpg_islands;hg38_cpg_shores	20.0477	25.6522	18.1818	46.9697
chr10	48524001	48524500	1.27745	0.00125595	0.0386304	ARHGAP22	hg38_genes_promoters;hg38_genes_5UTRs;hg38_genes_exons;hg38_genes_introns;hg38_cpg_islands	2.73516	3.66631	1.78571	2.05386
chr10	48605001	48605500	3.00515	0.0495904	0.281002	ARHGAP22	hg38_genes_promoters;hg38_genes_5UTRs;hg38_genes_exons;hg38_genes_introns;hg38_cpg_islands;hg38_cpg_shores	6.2201	7.14286	0	4.36137
chr10	48656001	48656500	2.40973	0.000579303	0.023834	ARHGAP22	hg38_genes_promoters;hg38_genes_1to5kb;hg38_genes_5UTRs;hg38_genes_exons;hg38_cpg_islands	6.71378	6.05327	2.83019	4.34132
chr10	62092001	62092500	-4.03634	0.00315974	0.0664584	ARID5B	hg38_genes_exons;hg38_cpg_inter	93.4307	93.0041	95.7265	97.8261
chr10	121927501	121928000	-0.914898	0.0120645	0.139687	ATE1	hg38_genes_promoters;hg38_genes_5UTRs;hg38_genes_exons;hg38_genes_introns;hg38_cpg_islands	1.66359	2.0207	1.49502	3.08179
chr10	121927501	121928000	-0.914898	0.0120645	0.139687	ATE1-AS1	hg38_genes_promoters	1.66359	2.0207	1.49502	3.08179
chr10	68231001	68231500	1.07939	0.00654778	0.101277	ATOH7	hg38_genes_exons;hg38_genes_3UTRs;hg38_cpg_islands;hg38_cpg_shores	2.90828	2.56571	1.54242	1.68801
chr10	7787501	7788000	2.64954	0.00113511	0.0363357	ATP5F1C	hg38_genes_promoters	4.87805	5.07042	0	2.69906
chr10	119650501	119651000	-9.64506	0.0289864	0.217964	BAG3	hg38_genes_promoters;hg38_cpg_shores	4.44444	5.55556	16	14.0845
chr10	119651501	119652000	1.91181	0.000916097	0.0319618	BAG3	hg38_genes_1to5kb;hg38_genes_5UTRs;hg38_genes_exons;hg38_genes_introns;hg38_cpg_islands	6.65702	4.96552	2.16509	4.53141
chr10	119672001	119672500	-7.85958	0.00578293	0.0942093	BAG3	hg38_genes_exons;hg38_genes_introns;hg38_cpg_inter	82.3009	85.8757	93.3333	92.1875
chr10	120251001	120251500	-5.42661	0.00968056	0.124733	BAG3	hg38_cpg_inter	85.2843	91.0891	90.6977	93.4028
chr10	120923501	120924000	-8.6718	0.00259612	0.0591489	BAG3	hg38_cpg_inter	77.6515	64.6766	68.8889	81.7164
chr10	121304001	121304500	-11.4185	0.0223044	0.191674	BAG3	hg38_cpg_inter	73.2673	73.5849	90.9091	84.0909
chr10	110918501	110919000	-1.0443	0.043059	0.262895	BBIP1	hg38_genes_promoters;hg38_genes_5UTRs;hg38_genes_exons;hg38_genes_introns;hg38_cpg_islands;hg38_cpg_shores	2.62172	3.22823	2.74223	4.34783
chr10	110919001	110919500	1.49357	0.00350592	0.0705488	BBIP1	hg38_genes_promoters;hg38_genes_5UTRs;hg38_genes_exons;hg38_genes_introns;hg38_cpg_islands	1.78042	1.88235	0	0.547945
chr10	110919501	110920000	3.06312	0.0208751	0.185481	BBIP1	hg38_genes_promoters;hg38_genes_1to5kb	3.48837	6.91824	3.25581	3.05344
chr10	13490501	13491000	-8.62469	0.0231594	0.195346	BEND7	hg38_genes_introns;hg38_cpg_inter	85.8974	86.3636	91.4286	96.1538
chr10	13529001	13529500	1.75059	0.00307491	0.0654755	BEND7	hg38_genes_promoters;hg38_genes_1to5kb;hg38_genes_introns;hg38_cpg_islands;hg38_cpg_shores	2.24719	5.70571	1.9802	2.95469
chr10	58513001	58513500	-1.27724	0.0383792	0.248758	BICC1	hg38_genes_promoters;hg38_genes_5UTRs;hg38_genes_exons;hg38_genes_introns;hg38_cpg_islands	2.58621	4.56989	0	5.11041
chr10	58687001	58687500	-15.2	1.42042e-05	0.00192513	BICC1	hg38_genes_introns;hg38_cpg_inter	86.1386	79.1667	100	100
chr10	100286001	100286500	1.29961	0.0244784	0.200804	BLOC1S2	hg38_genes_promoters;hg38_genes_1to5kb;hg38_genes_5UTRs;hg38_genes_exons;hg38_genes_introns;hg38_cpg_islands;hg38_cpg_shores	2.03252	3.23194	0.621118	1.53374
chr10	22316501	22317000	1.17696	0.0423427	0.260665	BMI1	hg38_genes_1to5kb	2.65734	3.61757	1.27877	2.23464
chr10	22321501	22322000	0.622455	0.0202763	0.183038	BMI1	hg38_genes_promoters;hg38_genes_5UTRs;hg38_genes_exons;hg38_genes_introns;hg38_cpg_islands	0.781861	1.83333	0.762527	0.779626
chr10	22334001	22334500	-22.211	1.86438e-12	3.19282e-09	BMI1	hg38_genes_1to5kb;hg38_cpg_islands;hg38_cpg_shores	11.8056	35.014	59.0164	49.2308
chr10	22335001	22335500	-2.41849	0.0108399	0.13202	BMI1	hg38_genes_1to5kb;hg38_cpg_islands	4.00552	4.69925	7.8125	6.07903
chr10	22336001	22336500	2.94957	0.00777151	0.111343	BMI1	hg38_genes_1to5kb;hg38_cpg_islands	7.38523	8.04878	1.92308	5.09031
chr10	86756501	86757000	1.22716	0.0200708	0.182146	BMPR1A	hg38_genes_promoters;hg38_genes_5UTRs;hg38_genes_exons;hg38_genes_introns;hg38_cpg_islands	4.07801	1.48778	1.55039	1.13766
chr10	47553001	47553500	-1.30822	0.0437965	0.264915	BMS1P2	hg38_genes_promoters;hg38_genes_1to5kb;hg38_genes_exons;hg38_genes_introns;hg38_cpg_islands;hg38_cpg_shores	0.397614	2.41636	3.18725	2.57235
[truncated: 20,175 more rows]

## Sheet: Table S2
Term	Overlap	P-value	Adjusted P-value	Old P-value	Old Adjusted P-value	Odds Ratio	Combined Score	Genes
Fc gamma R-mediated phagocytosis	22/91	9.1054e-05	0.0280446	0	0	2.37367	22.0848	MAP2K1;MARCKSL1;SPHK1;PRKCE;INPPL1;PIK3R3;GAB2;ASAP2;PIK3R1;PLA2G6;DNM2;HCK;ARPC2;BIN1;ARPC3;CFL1;AKT1;MAPK1;PIP5K1B;PLCG1;WASF2;MAPK3
Choline metabolism in cancer	21/99	0.000863422	0.132967	0	0	2.08268	14.6925	DGKE;MAP2K1;JUN;PCYT1A;SLC44A2;PDPK1;TSC2;PDGFA;PIK3R3;PIK3R1;DGKZ;EGFR;RHEB;DGKQ;AKT1;MAPK1;PIP5K1B;PLCG1;WASF2;DGKH;MAPK3
Insulin signaling pathway	26/137	0.00131858	0.135375	0	0	1.86334	12.3562	CALML5;SHC1;INPPL1;PIK3R3;IRS2;PIK3R1;CBL;HK2;SOCS2;RPTOR;GYS1;MKNK2;AKT1;INPP5K;MAPK1;PRKACA;MAPK3;MAP2K1;EXOC7;PDPK1;TSC2;RHEB;PPP1R3E;FASN;RAPGEF1;CALM1
Hepatocellular carcinoma	30/168	0.00162506	0.12513	0	0	1.75328	11.2599	SMARCD1;SMARCD2;SHC1;TCF7;LRP5;KEAP1;PIK3R3;TGFA;FZD10;PIK3R1;EGFR;ACTG1;IGF1R;WNT11;TERT;DVL1;AKT1;MAPK1;PLCG1;POLK;MAPK3;APC2;MAP2K1;WNT10A;GSTO2;WNT3A;AXIN2;ARID1B;SMARCA4;GSTA4
Endometrial cancer	14/58	0.00168089	0.103543	0	0	2.36995	15.1403	APC2;MAP2K1;PDPK1;TCF7;PIK3R3;AXIN2;PIK3R1;FOXO3;EGFR;CTNNA1;AKT1;MAPK1;POLK;MAPK3
Type II diabetes mellitus	1946-12-01	0.00173694	0.0891631	0	0	2.56131	16.2787	SOCS2;PKM;PRKCE;PIK3R3;MAPK1;IRS2;CACNA1D;PIK3R1;CACNA1E;HK2;CACNA1G;MAPK3
Focal adhesion	34/199	0.00181212	0.0797331	0	0	1.67751	10.5905	LAMA5;SHC1;ITGB4;PXN;PDGFA;PIK3R3;XIAP;LAMC2;PIK3R1;THBS2;EGFR;MYLK;ACTG1;IGF1R;RAP1B;CAPN2;AKT1;FLNA;PAK6;MAPK1;MAPK3;JUN;MAP2K1;ITGA3;PDPK1;VEGFC;PARVB;COL2A1;PARVG;COL4A2;COL4A1;COL6A2;COL6A1;RAPGEF1
Central carbon metabolism in cancer	15/65	0.00189271	0.0728693	0	0	2.26578	14.2058	MAP2K1;TIGAR;PGAM1;PIK3R3;PDHB;PIK3R1;HK2;EGFR;PKM;AKT1;MAPK1;FGFR3;PFKP;MAPK3;FGFR1
Bacterial invasion of epithelial cells	16/74	0.00277525	0.0949751	0	0	2.12289	12.4975	SEPT12;SHC1;PXN;PIK3R3;PIK3R1;CBL;DNM1;ACTG1;DNM2;SEPT8;SEPT9;ARHGAP10;ARPC2;ARPC3;CTNNA1;WASF2
Thyroid hormone signaling pathway	22/116	0.00300494	0.0925521	0	0	1.8621	10.8142	NOTCH3;MAP2K1;CREBBP;PDPK1;TSC2;PIK3R3;ATP2A2;PIK3R1;ESR1;ACTG1;BMP4;RCAN1;KAT2A;RHEB;AKT1;MAPK1;PLCG1;PRKACA;PLCD4;PLCD1;PFKP;MAPK3
Glioma	16/75	0.00320109	0.0896306	0	0	2.09458	12.0318	CAMK2B;MAP2K1;CALML5;SHC1;PIK3R3;TGFA;PDGFA;PIK3R1;EGFR;IGF1R;AKT1;MAPK1;POLK;PLCG1;CALM1;MAPK3
Rap1 signaling pathway	34/206	0.00323725	0.0830894	0	0	1.62051	9.29041	ITGAM;CALML5;RGS14;ITGB2;PDGFA;PIK3R3;ADCY3;PIK3R1;EGFR;RAP1GAP;ACTG1;IGF1R;RAP1B;GRIN2A;PARD6B;AKT1;MAPK1;PLCG1;MAPK3;MAP2K1;VEGFC;GRIN1;GNAO1;AFDN;MRAS;ADORA2A;RAPGEF1;GNAS;RAPGEF2;PRKD2;CALM1;FGFR3;SIPA1;FGFR1
Circadian entrainment	19/97	0.00386422	0.0915524	0	0	1.92318	10.6852	RYR1;CAMK2B;KCNJ5;CALML5;ADCY3;CACNA1D;GNG12;CACNA1H;CACNA1G;GRIN1;GNAO1;ADCYAP1;GRIN2A;GNG7;GNAS;MAPK1;PRKACA;CALM1;MAPK3
Pathways in cancer	73/530	0.00470724	0.103559	0	0	1.35234	7.24672	CALML5;KEAP1;LAMC2;FZD10;IGF1R;CKS1B;MECOM;PIM1;AKT1;POLK;PRKACA;JAK3;APC2;ARHGEF11;IL15RA;MAP2K1;GSTO2;APAF1;TPM3;ITGA3;DAPK3;AXIN2;PAX8;TRAF4;COL4A2;TRAF3;COL4A1;RARA;CKS2;ARHGEF1;CAMK2B;NOTCH3;LAMA5;CTBP1;TCF7;LRP5;PDGFA;ADCY3;TGFA;PIK3R3;XIAP;PIK3R1;CBL;EGFR;HSP90B1;WNT11;TERT;GNG7;GNA11;DVL1;CTNNA1;PMAIP1;MAPK1;PLCG1;VHL;MAPK3;ZBTB17;STAT5B;CREBBP;WNT10A;JUN;JUP;WNT3A;VEGFC;GNG12;ESR1;BMP4;I…
Calcium signaling pathway	31/188	0.00484303	0.0994435	0	0	1.61898	8.62954	RYR1;CAMK2B;CALML5;ATP2A3;ATP2A2;ADCY3;CACNA1D;ATP2A1;HTR2A;CACNA1E;CACNA1H;EGFR;MYLK;CACNA1G;GRIN2A;PPP3R2;HRH2;GNA11;PLCG1;PRKACA;DRD5;SPHK1;GRIN1;P2RX6;ADORA2A;P2RX1;VDAC3;GNAS;CALM1;PLCD4;PLCD1
Phosphatidylinositol signaling system	19/99	0.00487713	0.0938848	0	0	1.88433	10.0307	DGKE;CALML5;IPMK;INPPL1;PIK3R3;PIK3R1;SYNJ2;DGKZ;SYNJ1;DGKQ;PI4KA;PIP4K2A;INPP5K;PIP5K1B;PLCG1;CALM1;PLCD4;PLCD1;DGKH
Non-small cell lung cancer	14/66	0.00593403	0.107511	0	0	2.08268	10.678	STAT5B;MAP2K1;PDPK1;PIK3R3;TGFA;PIK3R1;FOXO3;EGFR;AKT1;MAPK1;POLK;PLCG1;JAK3;MAPK3
MAPK signaling pathway	44/295	0.00640715	0.109634	0	0	1.46443	7.39589	PPP5D1;PDGFA;TGFA;HSPB1;CACNA1D;CACNA1E;EGFR;CACNA1H;IGF1R;CACNA1G;ELK4;RAP1B;PPP3R2;DUSP10;MECOM;RPS6KA2;MKNK2;AKT1;FLNA;MAPK1;PRKACA;MAP3K6;MAP4K3;MAP2K5;CACNG4;MAPK3;MAP4K2;MEF2C;JUN;DUSP2;MAP2K1;IL1R1;BDNF;VEGFC;NFATC1;GNG12;MRAS;TAOK3;RAPGEF2;PTPN7;FGFR3;MYD88;FGFR1;MAP3K12
Breast cancer	25/147	0.00720712	0.116831	0	0	1.66979	8.23655	NOTCH3;SHC1;TCF7;LRP5;PIK3R3;FZD10;PIK3R1;EGFR;IGF1R;WNT11;DVL1;AKT1;TNFSF11;MAPK1;POLK;MAPK3;APC2;MAP2K1;WNT10A;JUN;WNT3A;AXIN2;ESR1;PGR;FGFR1
Phospholipase D signaling pathway	25/148	0.0078556	0.120976	0	0	1.65851	8.038	DGKE;SHC1;PDGFA;PIK3R3;ADCY3;PIK3R1;EGFR;AKT1;MAPK1;PIP5K1B;PLCG1;MAPK3;MAP2K1;SPHK1;TSC2;PTPN11;GAB2;DGKZ;DNM1;DNM2;MRAS;RHEB;DGKQ;GNAS;DGKH
Neurotrophin signaling pathway	21/119	0.00863369	0.126627	0	0	1.73265	8.23371	CAMK2B;MAP2K1;ZNF274;JUN;CALML5;SHC1;BDNF;PDPK1;PIK3R3;PTPN11;PIK3R1;FOXO3;RAP1B;RPS6KA2;RAPGEF1;AKT1;MAPK1;PLCG1;CALM1;MAP2K5;MAPK3
Renal cell carcinoma	14/69	0.00888759	0.124426	0	0	1.99213	9.40903	MAP2K1;JUN;CREBBP;PIK3R3;TGFA;PTPN11;PIK3R1;RAP1B;RAPGEF1;AKT1;PAK6;MAPK1;VHL;MAPK3
AMPK signaling pathway	21/120	0.00948823	0.12706	0	0	1.71821	8.00293	CPT1A;CAB39L;PDPK1;PPP2R5B;TSC2;PIK3R3;IRS2;PIK3R1;PPP2R5C;FOXO3;IGF1R;RPTOR;GYS1;PPP2R1B;RAB14;RHEB;FASN;AKT1S1;AKT1;ULK1;PFKP
Regulation of actin cytoskeleton	33/214	0.0103276	0.132538	0	0	1.51405	6.92363	ITGAM;ITGB4;PXN;ITGB2;PDGFA;PIK3R3;PIK3R1;EGFR;MYLK;ACTG1;CFL1;PIP4K2A;PAK6;MYH14;MAPK1;PIP5K1B;WASF2;MAPK3;APC2;MAP2K1;ITGA3;GNG12;SSH2;BAIAP2;SSH3;MRAS;ARPC2;ARPC3;MYH9;ARHGEF1;ARHGEF7;FGFR3;FGFR1
Estrogen signaling pathway	23/137	0.0112508	0.13861	0	0	1.64834	7.39661	KCNJ5;MAP2K1;JUN;CALML5;SHC1;PIK3R3;TGFA;ADCY3;PIK3R1;ESR1;EGFR;HSP90B1;GNAO1;KRT26;GNAS;RARA;AKT1;MAPK1;PGR;PRKACA;FKBP4;CALM1;MAPK3
Ras signaling pathway	35/232	0.011736	0.139027	0	0	1.48122	6.58415	CALML5;SHC1;PDGFA;TGFA;PIK3R3;PIK3R1;PLA2G6;EGFR;IGF1R;RAP1B;GRIN2A;GNG7;AKT1;PAK6;MAPK1;SHOC2;PLCG1;PRKACA;MAPK3;MAP2K1;BDNF;VEGFC;PTPN11;GAB2;KSR2;GNG12;GRIN1;AFDN;MRAS;RIN1;CALM1;RGL1;FGFR3;EXOC2;FGFR1
AGE-RAGE signaling pathway in diabetic complications	18/100	0.0117562	0.134108	0	0	1.7673	7.8528	STAT5B;JUN;PRKCE;PIK3R3;VEGFC;NFATC1;PIK3R1;F3;THBD;COL4A2;COL4A1;PIM1;AKT1;MAPK1;PLCG1;PLCD4;PLCD1;MAPK3
Signaling pathways regulating pluripotency of stem cells	23/139	0.0132923	0.146216	0	0	1.62462	7.01929	APC2;MAP2K1;WNT10A;RIF1;WNT3A;PCGF3;PIK3R3;PAX6;FZD10;PIK3R1;AXIN2;TBX3;IGF1R;BMP4;REST;WNT11;DVL1;AKT1;MAPK1;FGFR3;JAK3;FGFR1;MAPK3
VEGF signaling pathway	1959-12-01	0.0145227	0.154241	0	0	1.99695	8.4512	MAP2K1;PPP3R2;SPHK1;PXN;HSPB1;AKT1;PIK3R3;MAPK1;NFATC2;PIK3R1;PLCG1;MAPK3
Acute myeloid leukemia	13/66	0.0146089	0.149985	0	0	1.93392	8.17298	STAT5B;MAP2K1;ITGAM;JUP;TCF7;PIK3R3;PIK3R1;MPO;PIM1;RARA;AKT1;MAPK1;MAPK3
Inositol phosphate metabolism	14/74	0.0162569	0.16152	0	0	1.85753	7.6516	ISYNA1;IPMK;INPPL1;SYNJ2;SYNJ1;PIP5KL1;PI4KA;PIP4K2A;INPP5K;PIP5K1B;PLCG1;PLCH2;PLCD4;PLCD1
Long-term potentiation	13/67	0.0164853	0.158671	0	0	1.90505	7.8208	CAMK2B;MAP2K1;CREBBP;CALML5;GRIN1;RAP1B;GRIN2A;PPP3R2;RPS6KA2;MAPK1;PRKACA;CALM1;MAPK3
cGMP-PKG signaling pathway	26/166	0.0174833	0.163177	0	0	1.53782	6.22279	CALML5;ATP2A3;ATP2A2;ADCY3;IRS2;CACNA1D;ATP2A1;MYLK;PPP3R2;GNA11;CNGA1;AKT1;MAPK1;MAPK3;MAP2K1;MEF2C;KCNJ8;PRKCE;PDE2A;NFATC2;NFATC1;ADRA2C;VDAC3;PDE3A;MRVI1;CALM1
Cholinergic synapse	19/112	0.0179859	0.162931	0	0	1.66561	6.69272	CHRNB2;CAMK2B;ACHE;MAP2K1;CHRNA3;PIK3R3;ADCY3;CACNA1D;PIK3R1;GNG12;GNAO1;GNG7;GNA11;AKT1;MAPK1;KCNQ5;PRKACA;SLC18A3;MAPK3
Autophagy	21/128	0.0190427	0.167575	0	0	1.61082	6.3806	MAP2K1;PDPK1;ATG9A;DAPK3;TSC2;PIK3R3;IRS2;PIK3R1;WIPI2;IGF1R;RPTOR;MRAS;RHEB;AKT1S1;AKT1;MAPK1;ULK1;PRKACA;SNAP29;ATG4D;MAPK3
Cellular senescence	25/160	0.0200425	0.171475	0	0	1.53412	5.99825	CALML5;TRAF3IP2;PIK3R3;CACNA1D;PIK3R1;FOXO3;ZFP36L2;PPP3R2;CHEK2;CAPN2;AKT1;MAPK1;MYBL2;MAPK3;MAP2K1;FBXW11;TSC2;NFATC2;NFATC1;RAD50;MRAS;RHEB;VDAC3;CALM1;RAD9A
Chronic myeloid leukemia	14/76	0.0202525	0.168589	0	0	1.80865	7.05277	STAT5B;MAP2K1;SHC1;CTBP1;PIK3R3;PTPN11;GAB2;PIK3R1;CBL;MECOM;AKT1;MAPK1;POLK;MAPK3
Proteoglycans in cancer	30/201	0.0212346	0.172112	0	0	1.46543	5.645	CAMK2B;CD63;PXN;PIK3R3;FZD10;PIK3R1;CBL;EGFR;ACTG1;IGF1R;WNT11;GPC1;AKT1;TIMP3;FLNA;MAPK1;PLCG1;PRKACA;MAPK3;WNT10A;MAP2K1;WNT3A;PDPK1;PTPN11;HSPG2;ESR1;MRAS;TFAP4;ARHGEF1;FGFR1
Oxytocin signaling pathway	24/153	0.0214037	0.169034	0	0	1.54013	5.92057	RYR1;CAMK2B;KCNJ5;MAP2K1;MEF2C;JUN;CALML5;NFATC2;ADCY3;CACNA1D;NFATC1;EGFR;ACTG1;MYLK;GNAO1;RCAN1;PPP3R2;GNAS;MAPK1;PRKACA;CALM1;MAP2K5;CACNG4;MAPK3
Prolactin signaling pathway	13/70	0.0232162	0.178765	0	0	1.82341	6.86132	STAT5B;MAP2K1;SHC1;PIK3R3;PIK3R1;FOXO3;ESR1;SOCS2;TH;AKT1;TNFSF11;MAPK1;MAPK3
Lysosome	20/123	0.0237419	0.178354	0	0	1.59648	5.97166	ARSA;ABCA2;HGSNAT;CD63;ENTPD4;IDUA;SLC11A1;HEXB;CTSZ;AP3D1;ABCB9;NAGPA;PLA2G15;MFSD8;GLB1;AP1S2;ACP5;TPP1;MAN2B1;ATP6V0A1
ErbB signaling pathway	15/85	0.0239376	0.175542	0	0	1.73265	6.46678	CAMK2B;STAT5B;MAP2K1;JUN;SHC1;PIK3R3;TGFA;PIK3R1;CBL;EGFR;AKT1;PAK6;MAPK1;PLCG1;MAPK3
Small cell lung cancer	16/93	0.0251041	0.179815	0	0	1.68918	6.22416	LAMA5;ZBTB17;APAF1;ITGA3;PIK3R3;XIAP;LAMC2;PIK3R1;CKS1B;TRAF4;COL4A2;TRAF3;COL4A1;CKS2;AKT1;POLK
Melanogenesis	17/101	0.0260409	0.182286	0	0	1.6526	6.02881	CAMK2B;MAP2K1;CREBBP;WNT10A;CALML5;WNT3A;TCF7;ADCY3;FZD10;GNAO1;WNT11;DVL1;GNAS;MAPK1;PRKACA;CALM1;MAPK3
Salmonella infection	15/86	0.0263575	0.180402	0	0	1.7125	6.22667	JUN;KLC1;ACTG1;PYCARD;ARPC2;ARPC3;MYH9;MYH14;FLNA;MAPK1;PKN1;TLR5;WASF2;MYD88;MAPK3
Axon guidance	27/181	0.0278801	0.186675	0	0	1.46462	5.2431	CAMK2B;SEMA5B;PIK3R3;PIK3R1;PARD6B;PPP3R2;ABLIM3;CFL1;PLXNA1;PAK6;MAPK1;PLCG1;SRGAP3;EPHB4;MAPK3;SEMA6B;UNC5A;SEMA4D;UNC5B;SEMA4B;SEMA4C;NFATC2;PTPN11;SSH2;SSH3;BMP7;PLXNB2
Adherens junction	13/72	0.0287152	0.188176	0	0	1.77276	6.29388	CREBBP;TCF7;BAIAP2;EGFR;ACTG1;IGF1R;AFDN;CTNNA1;SNAI1;MAPK1;WASF2;MAPK3;FGFR1
Gap junction	15/88	0.0317352	0.203634	0	0	1.67358	5.77442	MAP2K1;ADCY3;PDGFA;CSNK1D;HTR2A;TUBA4A;EGFR;TUBA3D;GNA11;TUBB1;GNAS;MAPK1;PRKACA;MAP2K5;MAPK3
Lysine degradation	1959-11-01	0.0341753	0.214816	0	0	1.83054	6.18037	PHYKPL;KMT5C;AADAT;PRDM6;NSD1;SETD1B;DOT1L;KMT2B;SETDB2;EHMT1;EZH1
mTOR signaling pathway	23/152	0.0346688	0.21356	0	0	1.48567	4.9947	MAP2K1;WNT10A;WNT3A;CAB39L;PDPK1;LRP5;TSC2;PIK3R3;FZD10;PIK3R1;IGF1R;RPTOR;WNT11;RHEB;RPS6KA2;DVL1;AKT1S1;AKT1;MAPK1;ULK1;RNF152;ATP6V1F;MAPK3
Prostate cancer	16/97	0.0356691	0.215413	0	0	1.61952	5.39863	MAP2K1;CREBBP;SRD5A2;PDPK1;TCF7;PDGFA;PIK3R3;TGFA;PIK3R1;EGFR;IGF1R;HSP90B1;AKT1;MAPK1;FGFR1;MAPK3
Human papillomavirus infection	44/330	0.0385101	0.228098	0	0	1.30911	4.26357	NOTCH3;LAMA5;ITGB4;TCF7;PXN;PIK3R3;LAMC2;FZD10;PIK3R1;THBS2;EGFR;PARD6B;WNT11;PPP2R1B;TERT;DVL1;AKT1;MAPK1;PRKACA;ATP6V0A1;ATP6V1F;MAPK3;APC2;CREBBP;WNT10A;MAP2K1;WNT3A;ITGA3;PPP2R5B;TSC2;TUBG2;TYK2;AXIN2;PPP2R5C;COL2A1;DLG2;PKM;COL4A2;COL4A1;RHEB;TRAF3;COL6A2;COL6A1;GNAS
Tight junction	25/170	0.0387072	0.22494	0	0	1.44388	4.6951	NEDD4L;CACNA1D;F11R;ACTG1;PARD6B;TUBA3D;PPP2R1B;MYH14;PRKACA;ACTR3;MYH7B;JUN;HSPA4;PRKCE;CGN;TUBA4A;RAP2C;CLDN5;AFDN;DLG2;CLDN15;CLDN7;RAPGEF2;MYH9;TJP2
Amphetamine addiction	1968-12-01	0.0405921	0.231526	0	0	1.73265	5.55173	CAMK2B;GRIN2A;JUN;PPP3R2;CALML5;TH;GNAS;CACNA1D;PRKACA;CALM1;SLC18A1;GRIN1
Colorectal cancer	14/86	0.0519213	0.290759	0	0	1.59834	4.72793	APC2;MAP2K1;JUN;TCF7;PIK3R3;TGFA;AXIN2;PIK3R1;EGFR;AKT1;MAPK1;PMAIP1;POLK;MAPK3
Sulfur metabolism	2019-03-09	0.0554392	0.304916	0	0	3.27279	9.46643	MPST;TST;SQOR
Cocaine addiction	1949-09-01	0.0568641	0.307266	0	0	1.80337	5.17043	GPSM1;GRIN2A;JUN;TH;BDNF;GNAS;PRKACA;SLC18A1;GRIN1
Phototransduction	2019-06-28	0.0590911	0.313794	0	0	2.10393	5.95135	SLC24A1;CALML5;GNAT2;GRK7;CNGA1;CALM1
Amoebiasis	15/96	0.0613194	0.320108	0	0	1.53412	4.28274	LAMA5;ITGAM;SERPINB13;IL1R1;ITGB2;HSPB1;PIK3R3;LAMC2;PIK3R1;SERPINB6;COL4A2;COL4A1;GNA11;GNAS;PRKACA
cAMP signaling pathway	29/212	0.061786	0.317168	0	0	1.34308	3.73923	CAMK2B;CALML5;PIK3R3;ADCY3;ATP2A2;CACNA1D;PIK3R1;RAP1B;GRIN2A;CNGA1;AKT1;MAPK1;PRKACA;DRD5;MAPK3;CREBBP;JUN;MAP2K1;BDNF;PDE4D;NPY1R;NFATC1;GRIN1;ADCYAP1;AFDN;ADORA2A;PDE3A;GNAS;CALM1
Vibrio cholerae infection	1950-09-01	0.0633535	0.319883	0	0	1.7673	4.87604	KDELR1;GNAS;ADCY3;PLCG1;PRKACA;ACTG1;ATP6V1F;ATP6V0A1;TJP2
Glycerophospholipid metabolism	15/97	0.0660115	0.327928	0	0	1.5183	4.12664	ACHE;DGKE;PCYT1A;PNPLA7;LPCAT1;PLA2G6;DGKZ;CRLS1;PLA2G15;PGS1;GPAM;DGKQ;PEMT;PNPLA6;DGKH
Cushing syndrome	22/155	0.0686862	0.335799	0	0	1.39357	3.73228	APC2;CAMK2B;MAP2K1;WNT10A;WNT3A;TCF7;ADCY3;CACNA1D;FZD10;AXIN2;CACNA1H;EGFR;CACNA1G;CRHR2;RAP1B;WNT11;GNA11;DVL1;GNAS;MAPK1;PRKACA;MAPK3
Parathyroid hormone synthesis, secretion and action	16/106	0.0705489	0.339517	0	0	1.48202	3.92949	ARHGEF11;MAP2K1;MEF2C;PDE4D;LRP5;ADCY3;EGFR;GNA11;MMP17;GNAS;TNFSF11;MAPK1;ARHGEF1;PRKACA;FGFR1;MAPK3
ECM-receptor interaction	13/82	0.07078	0.335388	0	0	1.55657	4.12207	LAMA5;ITGB4;ITGA3;LAMC2;HMMR;THBS2;HSPG2;COL2A1;COL4A2;COL4A1;COL6A2;COL6A1;AGRN
Progesterone-mediated oocyte maturation	15/99	0.0761016	0.355141	0	0	1.48763	3.83167	MAP2K1;PIK3R3;ADCY3;PIK3R1;KIF22;IGF1R;STK10;RPS6KA2;AKT1;MAPK1;PGR;PRKACA;MAD1L1;ANAPC2;MAPK3
Aldosterone-regulated sodium reabsorption	1937-07-01	0.0766888	0.35254	0	0	1.85753	4.77013	PDPK1;NEDD4L;PIK3R3;MAPK1;PIK3R1;KCNJ1;MAPK3
Thyroid cancer	1937-07-01	0.0766888	0.347355	0	0	1.85753	4.77013	MAP2K1;PAX8;TPM3;TCF7;MAPK1;POLK;MAPK3
Gastric cancer	21/149	0.0783825	0.349882	0	0	1.3838	3.52336	APC2;MAP2K1;WNT10A;JUP;SHC1;WNT3A;TCF7;LRP5;PIK3R3;FZD10;PIK3R1;AXIN2;EGFR;WNT11;TERT;DVL1;CTNNA1;AKT1;MAPK1;POLK;MAPK3
Wnt signaling pathway	22/158	0.0809206	0.356051	0	0	1.36711	3.43732	APC2;CAMK2B;CREBBP;WNT10A;JUN;FBXW11;CTBP1;WNT3A;TCF7;LRP5;NFATC2;NFATC1;FZD10;AXIN2;SFRP2;PPP3R2;WNT11;ZNRF3;DVL1;TBL1Y;RSPO3;PRKACA
HIF-1 signaling pathway	15/100	0.0815046	0.353569	0	0	1.47275	3.69233	CAMK2B;MAP2K1;CREBBP;PIK3R3;PIK3R1;PDHB;HK2;EGFR;IGF1R;MKNK2;AKT1;MAPK1;PLCG1;VHL;MAPK3
ABC transporters	1945-08-01	0.0821073	0.351237	0	0	1.74549	4.36324	ABCD4;ABCA2;ABCB6;ABCA3;ABCA7;ABCB9;ABCC12;ABCG2
Oocyte meiosis	18/125	0.0832081	0.35107	0	0	1.41384	3.5154	CAMK2B;MAP2K1;CALML5;FBXW11;PPP2R5B;ADCY3;PPP2R5C;IGF1R;PPP3R2;PPP2R1B;RPS6KA2;MAPK1;PGR;PRKACA;CALM1;MAD1L1;ANAPC2;MAPK3
T cell receptor signaling pathway	15/101	0.0871489	0.362728	0	0	1.45817	3.55814	MAP2K1;JUN;PDPK1;PIK3R3;NFATC2;NFATC1;PIK3R1;PPP3R2;IL5;GRAP2;AKT1;PAK6;MAPK1;PLCG1;MAPK3
Apoptosis	20/143	0.0894613	0.367388	0	0	1.3732	3.31483	HRK;MAP2K1;JUN;APAF1;PARP1;PDPK1;CTSZ;HTRA2;PIK3R3;TNFRSF10B;XIAP;PIK3R1;TUBA4A;ACTG1;TUBA3D;CAPN2;AKT1;PMAIP1;MAPK1;MAPK3
Legionellosis	1955-09-01	0.102604	0.415817	0	0	1.60664	3.65812	PYCARD;EEF1A1;ITGAM;APAF1;SAR1B;ITGB2;EEF1A2;TLR5;MYD88
Other glycan degradation	2019-04-18	0.103354	0.413417	0	0	2.18186	4.95193	GLB1;HEXB;FUCA2;MAN2B1
Leukocyte transendothelial migration	16/112	0.103449	0.408492	0	0	1.40262	3.18209	ITGAM;PXN;ITGB2;PIK3R3;PTPN11;PIK3R1;F11R;ACTG1;RAP1B;CLDN5;AFDN;CLDN15;CLDN7;CTNNA1;PLCG1;SIPA1
Basal cell carcinoma	1963-10-01	0.103581	0.403833	0	0	1.55847	3.53368	APC2;BMP4;WNT10A;WNT11;WNT3A;TCF7;DVL1;FZD10;POLK;AXIN2
B cell receptor signaling pathway	1971-11-01	0.103663	0.399104	0	0	1.52115	3.44786	MAP2K1;JUN;PPP3R2;INPPL1;AKT1;PIK3R3;MAPK1;NFATC2;NFATC1;PIK3R1;MAPK3
Glycosylphosphatidylinositol (GPI)-anchor biosynthesis	2019-05-25	0.103936	0.395214	0	0	1.96367	4.44571	PIGS;DPM2;PIGQ;PIGA;PIGG
Relaxin signaling pathway	18/130	0.110533	0.415174	0	0	1.35947	2.99414	MAP2K1;JUN;SHC1;PIK3R3;ADCY3;VEGFC;PIK3R1;GNG12;EGFR;GNAO1;COL4A2;COL4A1;GNG7;GNAS;AKT1;MAPK1;PRKACA;MAPK3
Melanoma	1972-11-01	0.111713	0.414549	0	0	1.50003	3.28779	MAP2K1;AKT1;PIK3R3;PDGFA;MAPK1;POLK;PIK3R1;EGFR;IGF1R;MAPK3;FGFR1
Fluid shear stress and atherosclerosis	19/139	0.113459	0.416015	0	0	1.34208	2.92079	MEF2C;JUN;CALML5;GSTO2;IL1R1;KEAP1;PDGFA;PIK3R3;PIK3R1;ACTG1;HSP90B1;BMP4;THBD;GSTA4;SUMO3;GPC1;AKT1;CALM1;MAP2K5
Endocytosis	31/244	0.116429	0.421885	0	0	1.24741	2.68253	VPS4A;NEDD4L;AGAP1;AP2A1;AGAP3;ASAP2;CBL;EGFR;IGF1R;SNX4;PARD6B;GRK7;PIP5KL1;PIP5K1B;RAB11FIP4;PSD;ARFGEF1;IST1;SNF8;DNM1;DNM2;ACAP3;ITCH;ARPC2;BIN1;HGS;ARPC3;DNAJC6;RAB35;SMAP2;FGFR3
Dopaminergic synapse	18/131	0.116588	0.417547	0	0	1.34909	2.89934	CAMK2B;KCNJ5;CALML5;PPP2R5B;CACNA1D;PPP2R5C;GNG12;GNAO1;GRIN2A;PPP2R1B;TH;GNG7;GNAS;AKT1;PRKACA;CALM1;SLC18A1;DRD5
Bladder cancer	1941-07-01	0.118235	0.418579	0	0	1.67631	3.57905	MAP2K1;DAPK3;MAPK1;UPK3A;FGFR3;EGFR;MAPK3
Glycosaminoglycan degradation	2019-04-19	0.120879	0.423078	0	0	2.06702	4.36754	HGSNAT;IDUA;GLB1;HEXB
Aldosterone synthesis and secretion	14/98	0.121737	0.421292	0	0	1.40262	2.95377	CAMK2B;KCNJ5;CALML5;PRKCE;PDE2A;ADCY3;CACNA1D;CACNA1H;CACNA1G;GNA11;GNAS;PRKD2;PRKACA;CALM1
Vascular smooth muscle contraction	18/132	0.122838	0.42038	0	0	1.33887	2.80745	ARHGEF11;MAP2K1;PRKCH;CALML5;PRKCE;ADCY3;CACNA1D;PLA2G6;MYLK;ADORA2A;GNA11;GNAS;MAPK1;MRVI1;ARHGEF1;PRKACA;CALM1;MAPK3
Human T-cell leukemia virus 1 infection	28/219	0.123259	0.417184	0	0	1.25532	2.62796	VAC14;ITGB2;PIK3R3;ADCY3;XIAP;PIK3R1;ELK4;PPP3R2;TERT;CHEK2;AKT1;MAPK1;PRKACA;JAK3;MAPK3;IL15RA;STAT5B;FDPS;CREBBP;JUN;MAP2K1;IL1R1;NFATC2;NFATC1;KAT2A;VDAC3;MAD1L1;ANAPC2
Hippo signaling pathway	21/160	0.136008	0.45533	0	0	1.28866	2.57093	APC2;WNT10A;FBXW11;WNT3A;TCF7;ITGB2;BMP8B;CSNK1D;FZD10;AXIN2;BMP7;ACTG1;SAV1;SMAD7;BMP4;PARD6B;DLG2;WNT11;PPP2R1B;DVL1;CTNNA1
Inflammatory mediator regulation of TRP channels	14/100	0.137026	0.453808	0	0	1.37457	2.73207	CAMK2B;PRKCH;CALML5;IL1R1;PRKCE;PIK3R3;ADCY3;PIK3R1;HTR2A;PLA2G6;GNAS;PLCG1;PRKACA;CALM1
Gastric acid secretion	1975-11-01	0.137931	0.451945	0	0	1.44003	2.85269	CAMK2B;ATP4B;CALML5;HRH2;GNAS;ADCY3;SLC4A2;PRKACA;CALM1;KCNJ1;MYLK
Alanine, aspartate and glutamate metabolism	1935-06-01	0.140078	0.454146	0	0	1.68315	3.30833	GLUD1;GOT1;GAD1;NAT8L;ADSS;DDO
GnRH signaling pathway	13/93	0.149104	0.478374	0	0	1.37246	2.61195	CAMK2B;MAP2K1;JUN;CALML5;ADCY3;CACNA1D;EGFR;GNA11;GNAS;MAPK1;PRKACA;CALM1;MAPK3
Fc epsilon RI signaling pathway	1968-10-01	0.150378	0.477488	0	0	1.44388	2.73558	MAP2K1;IL5;PDPK1;AKT1;PIK3R3;MAPK1;GAB2;PIK3R1;PLCG1;MAPK3
Sphingolipid signaling pathway	16/119	0.152014	0.477759	0	0	1.32012	2.48681	MAP2K1;PDPK1;PRKCE;SPHK1;PPP2R5B;PIK3R3;PIK3R1;GAB2;PPP2R5C;SGPL1;PPP2R1B;AKT1;MAPK1;S1PR4;CERS2;MAPK3
Long-term depression	1960-09-01	0.152975	0.475922	0	0	1.47275	2.76507	RYR1;GNAO1;MAP2K1;PPP2R1B;GNA11;GNAS;MAPK1;IGF1R;MAPK3
Longevity regulating pathway	14/102	0.153328	0.472251	0	0	1.34762	2.52702	EHMT1;TSC2;PIK3R3;ADCY3;IRS2;PIK3R1;FOXO3;IGF1R;RPTOR;RHEB;AKT1S1;AKT1;ULK1;PRKACA
Apelin signaling pathway	18/137	0.156982	0.478718	0	0	1.29	2.3886	RYR1;HDAC4;NOTCH3;MAP2K1;MEF2C;CALML5;PRKCE;SPHK1;ADCY3;GNG12;MYLK;MRAS;GNG7;AKT1;MAPK1;PRKACA;CALM1;MAPK3
Glucagon signaling pathway	14/103	0.161848	0.488718	0	0	1.33453	2.43032	CAMK2B;CPT1A;CREBBP;CALML5;PRMT1;PGAM1;PDHB;GYS1;PPP3R2;PKM;GNAS;AKT1;PRKACA;CALM1
C-type lectin receptor signaling pathway	14/104	0.170607	0.510166	0	0	1.3217	2.33728	JUN;CALML5;PIK3R3;NFATC2;NFATC1;PTPN11;PIK3R1;PYCARD;PPP3R2;MRAS;AKT1;MAPK1;CALM1;MAPK3
Citrate cycle (TCA cycle)	2019-05-30	0.184926	0.547665	0	0	1.63639	2.76191	PC;SUCLG2;PDHB;DLAT;ACO2
Thiamine metabolism	2019-03-15	0.19118	0.560794	0	0	1.96367	3.24898	ALPP;ALPL;AK7
Sulfur relay system	2019-02-08	0.192396	0.559036	0	0	2.45459	4.04566	MPST;TST
Pathogenic Escherichia coli infection	1955-08-01	0.193118	0.555892	0	0	1.42813	2.34848	TUBA3D;ARPC2;ARPC3;NCL;TUBB1;TLR5;TUBA4A;ACTG1
Regulation of lipolysis in adipocytes	1955-08-01	0.193118	0.550745	0	0	1.42813	2.34848	NPY1R;GNAS;AKT1;PIK3R3;ADCY3;IRS2;PIK3R1;PRKACA
Protein export	2019-04-23	0.201561	0.569549	0	0	1.70754	2.7349	OXA1L;SPCS2;SRPRB;SEC11C
Amino sugar and nucleotide sugar metabolism	1948-07-01	0.212649	0.595417	0	0	1.43184	2.21666	UXS1;HEXB;MPI;CYB5RL;FUK;HK2;GNE
Notch signaling pathway	1948-07-01	0.212649	0.590053	0	0	1.43184	2.21666	NOTCH3;CREBBP;KAT2A;CTBP1;DVL1;CIR1;DTX4
Alcoholism	22/180	0.212764	0.5851	0	0	1.20002	1.85712	HIST1H2AM;HDAC4;MAP2K1;CALML5;SHC1;BDNF;GNG12;CAMKK1;HDAC7;GRIN1;GNAO1;GRIN2A;TH;ADORA2A;GNG7;GNAS;HIST1H2BE;MAPK1;PRKACA;CALM1;SLC18A1;MAPK3
Morphine addiction	1991-12-01	0.213497	0.581921	0	0	1.29473	1.99923	GABRA2;GNAO1;KCNJ5;GABRB1;PDE4D;GNG7;PDE2A;PDE3A;GNAS;ADCY3;PRKACA;GNG12
Vitamin digestion and absorption	2019-04-24	0.223802	0.604659	0	0	1.63639	2.44967	SLC5A6;SLC52A3;APOB;SLC19A1
Th1 and Th2 cell differentiation	1992-12-01	0.224436	0.601097	0	0	1.28066	1.91351	NOTCH3;STAT5B;JUN;PPP3R2;IL5;MAPK1;NFATC2;NFATC1;TYK2;PLCG1;JAK3;MAPK3
Arginine and proline metabolism	1949-07-01	0.227978	0.605321	0	0	1.40262	2.07379	GAMT;GOT1;SMOX;P4HA2;AMD1;ODC1;PYCR1
Ubiquitin mediated proteolysis	17/137	0.229676	0.604618	0	0	1.21834	1.79228	PPIL2;FBXW11;AIRE;MGRN1;CUL3;KEAP1;UBE2E2;NEDD4L;XIAP;CBL;ITCH;CDC34;UBA3;UBA2;TRIP12;VHL;ANAPC2
Homologous recombination	1941-06-01	0.235202	0.613916	0	0	1.43683	2.07955	MUS81;TOP3B;BABAM2;RAD50;RAD51D;POLD2
Fructose and mannose metabolism	1933-05-01	0.241781	0.625787	0	0	1.48763	2.11202	TIGAR;MPI;FUK;HK2;PFKP
Pertussis	1976-10-01	0.24303	0.623776	0	0	1.29189	1.82747	PYCARD;JUN;ITGAM;CALML5;ITGB2;CFL1;MAPK1;CALM1;MYD88;MAPK3
N-Glycan biosynthesis	1950-07-01	0.243669	0.620248	0	0	1.37457	1.94082	DPM2;ALG9;ALG6;ALG2;MAN1C1;MGAT1;ALG1
Nitrogen metabolism	2019-03-17	0.246827	0.623136	0	0	1.73265	2.4241	CA12;GLUD1;CA9
Phenylalanine metabolism	2019-03-17	0.246827	0.61807	0	0	1.73265	2.4241	ALDH1A3;ALDH3B2;GOT1
Primary bile acid biosynthesis	2019-03-17	0.246827	0.613086	0	0	1.73265	2.4241	CH25H;AMACR;CYP46A1
Human immunodeficiency virus 1 infection	25/212	0.248104	0.611329	0	0	1.15783	1.6139	CALML5;PXN;PIK3R3;PIK3R1;PPP3R2;GNG7;GNA11;CFL1;AP1S2;AKT1;PAK6;MAPK1;PLCG1;MAPK3;PDIA3;JUN;MAP2K1;FBXW11;NFATC2;NFATC1;GNG12;GNAO1;WEE1;CALM1;MYD88
Amyotrophic lateral sclerosis (ALS)	1951-07-01	0.259685	0.634786	0	0	1.34762	1.81697	GRIN2A;GPX1;TOMM40;PPP3R2;APAF1;DERL1;GRIN1
Renin secretion	1969-09-01	0.267118	0.647815	0	0	1.28066	1.69055	ADCYAP1;PPP3R2;CALML5;PDE3A;GNAS;CACNA1D;PRKACA;CALM1;AQP1
Maturity onset diabetes of the young	2019-04-26	0.269939	0.64954	0	0	1.51052	1.97811	HHEX;HNF4G;PAX6;HNF1B
Human cytomegalovirus infection	26/225	0.276931	0.6612	0	0	1.13457	1.45677	CALML5;PXN;PIK3R3;ADCY3;PIK3R1;EGFR;PPP3R2;GNG7;GNA11;AKT1;MAPK1;PRKACA;MAPK3;PDIA3;ARHGEF11;MAP2K1;IL1R1;NFATC2;TSC2;NFATC1;GNG12;GNAO1;RHEB;GNAS;ARHGEF1;CALM1
Adrenergic signaling in cardiomyocytes	17/145	0.306826	0.726942	0	0	1.15112	1.36002	CAMK2B;CALML5;TPM3;TPM1;PPP2R5B;ATP2A2;ADCY3;CACNA1D;PPP2R5C;PPP2R1B;GNAS;AKT1;MAPK1;PRKACA;CALM1;CACNG4;MAPK3
Glycosphingolipid biosynthesis	1945-06-01	0.307104	0.722047	0	0	1.30911	1.5455	GLB1;HEXB;ST8SIA5;ST3GAL1;ST6GALNAC4;ST6GALNAC6
TGF-beta signaling pathway	1990-11-01	0.307994	0.718654	0	0	1.20002	1.41323	BMP4;CREBBP;PPP2R1B;MAPK1;BMP8B;PITX2;SMAD6;BMP7;HAMP;MAPK3;SMAD7
Fanconi anemia pathway	1954-07-01	0.309314	0.716306	0	0	1.27275	1.49344	MUS81;TOP3B;REV1;CENPS-CORT;POLI;POLK;CENPS
Arrhythmogenic right ventricular cardiomyopathy (ARVC)	1972-09-01	0.309945	0.712412	0	0	1.2273	1.4376	JUP;ITGB4;ITGA3;TCF7;CTNNA1;ATP2A2;CACNA1D;CACNG4;ACTG1
p53 signaling pathway	1972-09-01	0.309945	0.707135	0	0	1.2273	1.4376	STEAP3;APAF1;AIFM2;CHEK2;EI24;SHISA5;TSC2;PMAIP1;TNFRSF10B
Osteoclast differentiation	15/127	0.311784	0.706099	0	0	1.15965	1.35151	MAP2K1;JUN;IL1R1;PIK3R3;NFATC2;NFATC1;PIK3R1;GAB2;TYK2;PPP3R2;AKT1;TNFSF11;ACP5;MAPK1;MAPK3
Dilated cardiomyopathy (DCM)	1991-11-01	0.320988	0.721637	0	0	1.18683	1.34866	ITGB4;TPM3;ITGA3;TPM1;GNAS;ATP2A2;ADCY3;CACNA1D;PRKACA;CACNG4;ACTG1
One carbon pool by folate	2019-03-20	0.333624	0.744611	0	0	1.47275	1.6167	AMT;TYMS;GART
Cysteine and methionine metabolism	1947-06-01	0.344415	0.763165	0	0	1.25341	1.33602	MPST;GCLC;GOT1;TST;AMD1;APIP
Hedgehog signaling pathway	1947-06-01	0.344415	0.757713	0	0	1.25341	1.33602	FBXW11;CUL3;CSNK1D;PRKACA;CSNK1G2;CSNK1G1
Sphingolipid metabolism	1947-06-01	0.344415	0.75234	0	0	1.25341	1.33602	SMPD3;ARSA;SGPL1;GLB1;SPHK1;CERS2
Pancreatic cancer	1975-09-01	0.35414	0.768135	0	0	1.1782	1.22305	MAP2K1;AKT1;PIK3R3;TGFA;MAPK1;POLK;PIK3R1;EGFR;MAPK3
Arginine biosynthesis	2019-03-21	0.362674	0.781143	0	0	1.40262	1.42261	ABHD14A-ACY1;GLUD1;GOT1
Endocrine and other factor-regulated calcium reabsorption	1948-06-01	0.363239	0.776928	0	0	1.2273	1.24287	GNAS;AP2A1;PRKACA;ESR1;DNM1;DNM2
Serotonergic synapse	13/113	0.364696	0.774664	0	0	1.12955	1.13936	KCNJ5;MAP2K1;GABRB1;CACNA1D;HTR2A;GNG12;GNAO1;GNG7;GNAS;MAPK1;PRKACA;SLC18A1;MAPK3
Pyruvate metabolism	1939-05-01	0.365206	0.770434	0	0	1.25876	1.26795	PKM;PC;PDHB;ME2;DLAT
FoxO signaling pathway	15/132	0.367315	0.769611	0	0	1.11572	1.11744	USP7;MAP2K1;CREBBP;PDPK1;PRMT1;PIK3R3;IRS2;PIK3R1;FOXO3;EGFR;IGF1R;AKT1;MAPK1;S1PR4;MAPK3
Toll-like receptor signaling pathway	12/104	0.369249	0.768438	0	0	1.13289	1.12868	MAP2K1;JUN;TRAF3;TOLLIP;AKT1;PIK3R3;MAPK1;IRF5;PIK3R1;TLR5;MYD88;MAPK3
Glutamatergic synapse	13/114	0.376907	0.779109	0	0	1.11964	1.09249	ADCY3;CACNA1D;GNG12;GRIN1;GNAO1;GRIN2A;PPP3R2;GNG7;GNAS;MAPK1;PRKACA;SHANK2;MAPK3
Glycine, serine and threonine metabolism	1940-05-01	0.386223	0.793044	0	0	1.2273	1.16758	GAMT;ALAS1;PGAM1;AMT;PHGDH
Nicotine addiction	1940-05-01	0.386223	0.787792	0	0	1.2273	1.16758	CHRNB2;GABRA2;GABRB1;GRIN2A;GRIN1
Glycolysis / Gluconeogenesis	1968-08-01	0.389428	0.789105	0	0	1.1551	1.08935	ALDH1A3;ALDH3B2;PKM;PGAM1;DLAT;PDHB;HK2;PFKP
beta-Alanine metabolism	1931-04-01	0.389716	0.784526	0	0	1.26689	1.19383	ALDH3B2;ALDH1A3;SMOX;GAD1
PI3K-Akt signaling pathway	38/354	0.390757	0.781514	0	0	1.05395	0.990363	LAMA5;ITGB4;PDGFA;TGFA;PIK3R3;LAMC2;PIK3R1;FOXO3;THBS2;EGFR;IGF1R;HSP90B1;RPTOR;GYS1;PPP2R1B;GNG7;AKT1;MAPK1;JAK3;MAPK3;MAP2K1;BDNF;ITGA3;PDPK1;PPP2R5B;VEGFC;TSC2;PPP2R5C;GNG12;COL2A1;COL4A2;COL4A1;RHEB;COL6A2;COL6A1;PKN1;FGFR3;FGFR1
Hepatitis B	18/163	0.395262	0.785425	0	0	1.08424	1.00639	STAT5B;MAP2K1;CREBBP;JUN;APAF1;PIK3R3;NFATC2;NFATC1;PIK3R1;TYK2;HSPG2;TRAF3;VDAC3;AKT1;MAPK1;JAK3;MYD88;MAPK3
Th17 cell differentiation	12/107	0.407694	0.804934	0	0	1.10112	0.987971	STAT5B;JUN;PPP3R2;IL1R1;RARA;NFATC2;MAPK1;NFATC1;PLCG1;TYK2;JAK3;MAPK3
D-Glutamine and D-glutamate metabolism	2019-01-05	0.415587	0.815291	0	0	1.96367	1.72423	GLUD1
Neomycin, kanamycin and gentamicin biosynthesis	2019-01-05	0.415587	0.810131	0	0	1.96367	1.72423	HK2
Phenylalanine, tyrosine and tryptophan biosynthesis	2019-01-05	0.415587	0.805036	0	0	1.96367	1.72423	GOT1
Kaposi sarcoma-associated herpesvirus infection	20/186	0.433857	0.835174	0	0	1.05574	0.881585	MAP2K1;CREBBP;JUN;CALML5;PIK3R3;NFATC2;NFATC1;PIK3R1;TYK2;GNG12;RCAN1;HCK;PPP3R2;TRAF3;GNG7;AKT1;MAPK1;PLCG1;CALM1;MAPK3
Protein digestion and absorption	1990-10-01	0.435621	0.833361	0	0	1.09093	0.906544	DPP4;COL15A1;COL27A1;COL2A1;COL4A2;COL4A1;COL6A2;COL22A1;COL6A1;COL5A2
Retrograde endocannabinoid signaling	16/148	0.439775	0.836116	0	0	1.06144	0.871967	GABRA2;KCNJ5;FAAH;GABRB1;NDUFA11;NDUFA2;ADCY3;CACNA1D;NDUFC1;GNG12;GNAO1;NDUFS6;GNG7;MAPK1;PRKACA;MAPK3
Purine metabolism	14/129	0.442942	0.836971	0	0	1.06556	0.867701	CANT1;ENTPD4;PDE4D;ENTPD6;PDE2A;ADCY3;AMPD2;AK7;DCK;PKM;PDE3A;GART;ADSS;PDE9A
TNF signaling pathway	12/110	0.44627	0.838117	0	0	1.07109	0.864191	MAP2K1;JUN;ITCH;MLKL;TRAF3;AKT1;PIK3R3;MAPK1;VEGFC;PIK3R1;IL18R1;MAPK3
Glycosaminoglycan biosynthesis	1953-06-01	0.457239	0.853512	0	0	1.11151	0.869814	CHST7;XYLT2;B3GALT6;HS6ST1;ST3GAL1;HS6ST3
Carbohydrate digestion and absorption	1944-05-01	0.469323	0.870792	0	0	1.11572	0.844004	PIK3R3;AKT1;CACNA1D;PIK3R1;HK2
Phosphonate and phosphinate metabolism	2019-01-06	0.475124	0.876276	0	0	1.63639	1.21777	PCYT1A
Alzheimer disease	18/171	0.478242	0.876778	0	0	1.03351	0.762357	CALML5;NDUFA11;APAF1;NDUFA2;ATP2A3;ATP2A2;CACNA1D;ATP2A1;NDUFC1;GRIN1;GRIN2A;PPP3R2;NDUFS6;CAPN2;MAPK1;APBB1;CALM1;MAPK3
Chagas disease (American trypanosomiasis)	11/103	0.481453	0.877442	0	0	1.04856	0.766442	GNAO1;JUN;PPP2R1B;GNA11;GNAS;AKT1;PIK3R3;MAPK1;PIK3R1;MYD88;MAPK3
Prion diseases	1935-04-01	0.483825	0.876577	0	0	1.1221	0.81468	MAP2K1;MAPK1;PRKACA;MAPK3
Viral carcinogenesis	21/201	0.485136	0.873812	0	0	1.0258	0.741987	HDAC4;STAT5B;VAC14;CREBBP;JUN;USP7;PXN;PIK3R3;PIK3R1;HDAC7;KAT2A;PKM;TRAF3;VDAC3;HIST1H2BE;PMAIP1;MAPK1;PRKACA;JAK3;MAD1L1;MAPK3
Cortisol synthesis and secretion	1965-07-01	0.497644	0.89113	0	0	1.05736	0.737902	GNA11;GNAS;ADCY3;CACNA1D;PRKACA;CACNA1H;CACNA1G
Mitophagy	1965-07-01	0.497644	0.885979	0	0	1.05736	0.737902	USP15;JUN;MRAS;ATG9A;ULK1;FOXO3;TBC1D17
Shigellosis	1965-07-01	0.497644	0.880887	0	0	1.05736	0.737902	ARPC2;FBXW11;ARPC3;MAPK1;WASF2;ACTG1;MAPK3
Platelet activation	13/124	0.499628	0.879346	0	0	1.02934	0.714253	PIK3R3;ADCY3;PIK3R1;ACTG1;MYLK;RAP1B;P2RX1;GNAS;AKT1;MAPK1;ARHGEF1;PRKACA;MAPK3
Folate biosynthesis	2019-03-26	0.502309	0.879041	0	0	1.13289	0.780038	TH;ALPP;ALPL
Huntington disease	20/193	0.502477	0.874368	0	0	1.01745	0.700211	CREBBP;DNAH1;GPX1;DNAH2;DNAH17;NDUFA11;APAF1;BDNF;DNAH14;NDUFA2;AP2A1;NDUFC1;DNAH9;GRIN1;REST;NDUFS6;VDAC3;POLR2F;POLR2I;DNAL1
Tyrosine metabolism	1936-04-01	0.506488	0.876395	0	0	1.09093	0.742109	ALDH3B2;ALDH1A3;GOT1;TH
Glutathione metabolism	1956-06-01	0.512114	0.88118	0	0	1.05197	0.703984	GCLC;GPX1;GSTO2;GSTA4;ODC1;OPLAH
Insulin secretion	1986-09-01	0.51793	0.886235	0	0	1.0275	0.676011	CAMK2B;ADCYAP1;GNA11;GNAS;ADCY3;KCNN1;CACNA1D;PRKACA;TRPM4
Biosynthesis of unsaturated fatty acids	2019-03-27	0.528398	0.899152	0	0	1.09093	0.69591	ACAA1;FADS1;ACOT4
Collecting duct acid secretion	2019-03-27	0.528398	0.894211	0	0	1.09093	0.69591	ATP4B;ATP6V1F;ATP6V0A1
Synaptic vesicle cycle	1978-08-01	0.546654	0.920051	0	0	1.00701	0.608174	AP2A1;SLC18A1;CPLX1;DNM1;SLC18A3;DNM2;ATP6V1F;ATP6V0A1
Insulin resistance	11/108	0.546852	0.915382	0	0	1.00002	0.603588	GYS1;CPT1A;PDPK1;RPS6KA2;PRKCE;PPP1R3E;AKT1;PIK3R3;IRS2;PTPN11;PIK3R1
Epithelial cell signaling in Helicobacter pylori infection	1968-07-01	0.546927	0.910559	0	0	1.01071	0.609905	JUN;PTPN11;PLCG1;F11R;EGFR;ATP6V1F;ATP6V0A1
Intestinal immune network for IgA production	1948-05-01	0.548557	0.908363	0	0	1.02275	0.614122	PIGR;IL15RA;IL5;MADCAM1;CCR10
GABAergic synapse	1989-09-01	0.560667	0.923451	0	0	0.992868	0.574502	GABRA2;GNAO1;GABRB1;GNG7;GAD1;ADCY3;CACNA1D;PRKACA;GNG12
Chemokine signaling pathway	19/190	0.569327	0.932727	0	0	0.981836	0.553068	STAT5B;MAP2K1;SHC1;PXN;PIK3R3;ADCY3;PIK3R1;FOXO3;GNG12;RAP1B;HCK;GRK7;GNG7;AKT1;MAPK1;PRKACA;JAK3;CCR10;MAPK3
Riboflavin metabolism	2019-01-08	0.576627	0.939689	0	0	1.2273	0.675698	ACP5
Thermogenesis	23/231	0.578259	0.937388	0	0	0.977586	0.535457	SMARCD1;CPT1A;SMARCD2;NDUFA11;NDUFA2;ADCY3;BMP8B;TSC2;NDUFC1;ARID1B;SMARCA4;ACTG1;RPTOR;SLC25A29;RHEB;NDUFS6;RPS6KA2;PRDM16;AKT1S1;ZNF516;GNAS;PRKACA;FGFR1
Natural killer cell mediated cytotoxicity	13/131	0.582218	0.938864	0	0	0.974341	0.527031	MAP2K1;SHC1;ITGB2;PIK3R3;TNFRSF10B;NFATC2;NFATC1;PTPN11;PIK3R1;PPP3R2;MAPK1;PLCG1;MAPK3
Cholesterol metabolism	1950-05-01	0.585969	0.939992	0	0	0.981836	0.52478	OSBPL5;LIPG;VDAC3;PCSK9;APOB
JAK-STAT signaling pathway	16/162	0.590303	0.942038	0	0	0.969715	0.511155	CNTFR;IL15RA;STAT5B;IL11;CREBBP;PDGFA;PIK3R3;PTPN11;PIK3R1;TYK2;EGFR;SOCS2;IL5;PIM1;AKT1;JAK3
Steroid biosynthesis	2019-02-19	0.590316	0.937202	0	0	1.03351	0.544762	CYP51A1;TM7SF2
Ferroptosis	1940-04-01	0.592157	0.935305	0	0	0.981836	0.514465	STEAP3;GCLC;MAP1LC3A;VDAC3
Glycerolipid metabolism	1961-06-01	0.598289	0.940168	0	0	0.96574	0.496084	DGKE;GPAM;DGKQ;LIPG;DGKZ;DGKH
Pentose phosphate pathway	2019-03-30	0.601794	0.940876	0	0	0.981836	0.498616	TKTL1;H6PD;PFKP
IL-17 signaling pathway	1993-09-01	0.61501	0.956682	0	0	0.950164	0.46189	JUN;IL5;TRAF3IP2;TRAF4;TRAF3;MAPK1;MAPK4;HSP90B1;MAPK3
Galactose metabolism	2019-03-31	0.624517	0.966589	0	0	0.950164	0.447315	GLB1;HK2;PFKP
RNA polymerase	2019-03-31	0.624517	0.961756	0	0	0.950164	0.447315	POLR2F;POLR2I;POLR3K
Transcriptional misregulation in cancer	18/186	0.626761	0.96041	0	0	0.950164	0.443906	ZBTB17;MEF2C;ITGAM;JUP;DOT1L;ASPSCR1;PDGFA;MPO;FLI1;IGF1R;ELK4;CDK9;HHEX;TLX3;PAX8;RARA;POLK;KDM6A
Leishmaniasis	1974-07-01	0.638533	0.973605	0	0	0.928764	0.416627	JUN;MARCKSL1;ITGAM;ITGB2;MAPK1;MYD88;MAPK3
Thyroid hormone synthesis	1974-07-01	0.638533	0.968808	0	0	0.928764	0.416627	GPX1;PAX8;GNAS;ADCY3;PRKACA;SLC5A5;HSP90B1
Hypertrophic cardiomyopathy (HCM)	1985-08-01	0.646181	0.975606	0	0	0.924081	0.403524	ITGB4;TPM3;ITGA3;TPM1;ATP2A2;CACNA1D;CACNG4;ACTG1
Base excision repair	1933-03-01	0.667232	1	0	0	0.892578	0.361153	LIG1;PARP1;POLD2
Taurine and hypotaurine metabolism	2019-01-11	0.693307	1	0	0	0.892578	0.326935	GAD1
Histidine metabolism	2019-02-23	0.695156	1	0	0	0.85377	0.310447	ALDH1A3;ALDH3B2
Mismatch repair	2019-02-23	0.695156	1	0	0	0.85377	0.310447	LIG1;POLD2
Proximal tubule bicarbonate reclamation	2019-02-23	0.695156	1	0	0	0.85377	0.310447	GLUD1;AQP1
Pyrimidine metabolism	1957-05-01	0.702264	1	0	0	0.86126	0.304409	CANT1;ENTPD4;ENTPD6;TYMS;DCK
Salivary secretion	1990-08-01	0.708958	1	0	0	0.872743	0.300188	CALML5;GNAS;ADCY3;AQP5;SLC4A2;BEST2;PRKACA;CALM1
RNA transport	15/165	0.716835	1	0	0	0.892578	0.297148	EIF4A1;NUP155;ELAC2;NUP93;EEF1A1;POM121C;SUMO3;EEF1A2;STRAP;EIF3H;PABPC1L;NUPL2;KPNB1;EIF3B;NUP37
Hepatitis C	14/155	0.721449	1	0	0	0.88682	0.289541	MAP2K1;APAF1;PIK3R3;PIK3R1;TYK2;EGFR;CLDN5;PPP2R1B;CLDN15;TRAF3;CLDN7;AKT1;MAPK1;MAPK3
DNA replication	1936-03-01	0.724444	1	0	0	0.818197	0.263746	LIG1;PRIM1;POLD2
Starch and sucrose metabolism	1936-03-01	0.724444	1	0	0	0.818197	0.263746	GYS1;GYG1;HK2
Toxoplasmosis	10/113	0.726049	1	0	0	0.868881	0.278162	GNAO1;LAMA5;PDPK1;AKT1;XIAP;MAPK1;LAMC2;TYK2;MYD88;MAPK3
alpha-Linolenic acid metabolism	2019-02-25	0.738676	1	0	0	0.785469	0.237915	PLA2G6;ACAA1
African trypanosomiasis	1937-03-01	0.741716	1	0	0	0.796083	0.23786	HBA1;THOP1;MYD88
Tuberculosis	16/179	0.745421	1	0	0	0.877619	0.25785	CAMK2B;CD74;CREBBP;ITGAM;CALML5;APAF1;SPHK1;ITGB2;MRC2;PPP3R2;AKT1;MAPK1;CALM1;MYD88;ATP6V0A1;MAPK3
Malaria	1949-04-01	0.749	1	0	0	0.801499	0.231646	ITGB2;HBA1;THBS2;MYD88
Ovarian steroidogenesis	1949-04-01	0.749	1	0	0	0.801499	0.231646	GNAS;ADCY3;PRKACA;IGF1R
Fatty acid biosynthesis	2019-01-13	0.752631	1	0	0	0.755258	0.214629	FASN
Non-homologous end-joining	2019-01-13	0.752631	1	0	0	0.755258	0.214629	RAD50
Peroxisome	1983-07-01	0.75361	1	0	0	0.828054	0.23424	ABCD4;PRDX5;AMACR;PEX2;CROT;ACAA1;DDO
Bile secretion	1972-06-01	0.754736	1	0	0	0.818197	0.23023	GNAS;ADCY3;SLC4A2;PRKACA;AQP1;ABCG2
NF-kappa B signaling pathway	1995-08-01	0.763966	1	0	0	0.826809	0.222603	CARD10;PARP1;IL1R1;TRAF3;TNFSF11;XIAP;PLCG1;MYD88
Influenza A	15/171	0.76591	1	0	0	0.86126	0.22969	FDPS;MAP2K1;CREBBP;JUN;PIK3R3;TNFRSF10B;FURIN;PIK3R1;TYK2;ACTG1;PYCARD;AKT1;MAPK1;MYD88;MAPK3
Metabolism of xenobiotics by cytochrome P450	1974-06-01	0.777729	1	0	0	0.796083	0.200117	ALDH1A3;ALDH3B2;GSTO2;GSTA4;CYP2E1;CBR3
Necroptosis	14/162	0.779123	1	0	0	0.8485	0.211774	HIST1H2AM;CAMK2B;STAT5B;MLKL;PARP1;VPS4A;TNFRSF10B;XIAP;TYK2;PYCARD;GLUD1;CAPN2;VDAC3;JAK3
Arachidonic acid metabolism	1963-05-01	0.782166	1	0	0	0.779235	0.191449	GPX1;CYP2E1;PTGDS;PLA2G6;CBR3
Parkinson disease	12/142	0.79207	1	0	0	0.829721	0.193413	NDUFA11;TH;APAF1;ADORA2A;NDUFS6;NDUFA2;VDAC3;HTRA2;NDUFC1;PARK7;PRKACA;SLC18A1
Pancreatic secretion	1998-08-01	0.793181	1	0	0	0.801499	0.185711	RAP1B;RAB3D;GNAS;ATP2A3;ATP2A2;ADCY3;ATP2A1;SLC4A2
Inflammatory bowel disease (IBD)	1965-05-01	0.804785	1	0	0	0.755258	0.164027	JUN;IL5;NFATC1;TLR5;IL18R1
Linoleic acid metabolism	2029-02-01	0.809912	1	0	0	0.677128	0.142759	CYP2E1;PLA2G6
Glyoxylate and dicarboxylate metabolism	1930-02-01	0.824778	1	0	0	0.654557	0.126095	AMT;ACO2
MicroRNAs in cancer	26/299	0.82963	1	0	0	0.85377	0.159464	HDAC4;NOTCH3;SHC1;PDGFA;IRS2;EGFR;RPTOR;PIM1;IGF2BP1;TIMP3;MAPK1;PLCG1;MIR192;MIR194-2;APC2;CREBBP;MAP2K1;WNT3A;PRKCE;TPM1;MIR345;FSCN1;VIM;FGFR3;BCL2L2;MIR129-2
Rheumatoid arthritis	1991-07-01	0.8316	1	0	0	0.755258	0.139272	IL11;JUN;ITGB2;ACP5;TNFSF11;ATP6V1F;ATP6V0A1
Circadian rhythm	1931-02-01	0.838589	1	0	0	0.633443	0.111508	FBXW11;CSNK1D
Mucin type O-glycan biosynthesis	1931-02-01	0.838589	1	0	0	0.633443	0.111508	ST3GAL1;GALNT10
Vasopressin-regulated water reabsorption	1944-03-01	0.839479	1	0	0	0.669434	0.117134	GNAS;ADCY3;PRKACA
Non-alcoholic fatty liver disease (NAFLD)	12/149	0.841612	1	0	0	0.79074	0.136352	XBP1;JUN;ITCH;NDUFA11;NDUFS6;NDUFA2;AKT1;PIK3R3;IRS2;NDUFC1;CYP2E1;PIK3R1
Measles	11/138	0.8429	1	0	0	0.782623	0.133755	STAT5B;JUN;APAF1;TRAF3;AKT1;PIK3R3;EIF3H;PIK3R1;TYK2;JAK3;MYD88
Propanoate metabolism	1932-02-01	0.851406	1	0	0	0.613648	0.0987152	BCKDHA;SUCLG2
Phagosome	12/152	0.859848	1	0	0	0.775134	0.117045	MRC2;TUBA3D;ITGAM;HGS;TUBB1;ITGB2;THBS2;MPO;TUBA4A;ACTG1;ATP6V1F;ATP6V0A1
SNARE interactions in vesicular transport	1934-02-01	0.874293	1	0	0	0.577551	0.0775882	STX16;SNAP29
Epstein-Barr virus infection	16/201	0.880853	1	0	0	0.781561	0.0991525	PDIA3;JUN;USP7;APAF1;PIK3R3;PIK3R1;TYK2;SAP30;TRAF3;AKT1;CIR1;CD58;POLK;VIM;JAK3;MYD88
Ribosome biogenesis in eukaryotes	7/101	0.900062	1	0	0	0.68048	0.0716488	RRP7A;RCL1;WDR36;EIF6;GNL2;UTP18;WDR43
Primary immunodeficiency	1937-02-01	0.902584	1	0	0	0.530722	0.0543955	AIRE;JAK3
Terpenoid backbone biosynthesis	2019-01-22	0.906003	1	0	0	0.446289	0.0440542	FDPS
Cardiac muscle contraction	1978-05-01	0.909619	1	0	0	0.629382	0.0596209	TPM3;TPM1;ATP2A2;CACNA1D;CACNG4
mRNA surveillance pathway	1991-06-01	0.912077	1	0	0	0.647364	0.0595779	PPP2R1B;CLP1;RNMT;PPP2R5B;PPP2R5C;PABPC1L
Complement and coagulation cascades	1979-05-01	0.915131	1	0	0	0.621415	0.0551118	THBD;ITGAM;PROS1;ITGB2;F3
Mannose type O-glycan biosynthesis	2019-01-23	0.915587	1	0	0	0.426885	0.0376468	LARGE2
Renin-angiotensin system	2019-01-23	0.915587	1	0	0	0.426885	0.0376468	THOP1
Ribosome	11/153	0.919555	1	0	0	0.705895	0.0592	RPS26;RPS15A;RPS10-NUDT3;RPS5;RPL10L;MRPL36;MRPL9;RPS10;RPL6;RPL26L1;MRPL33
Chemical carcinogenesis	1982-05-01	0.92993	1	0	0	0.598681	0.0434919	ALDH1A3;ALDH3B2;GSTO2;GSTA4;CYP2E1
Adipocytokine signaling pathway	1969-04-01	0.930625	1	0	0	0.56918	0.0409235	CPT1A;AKT1;IRS2;PTPN11
Cell adhesion molecules (CAMs)	10/145	0.933538	1	0	0	0.677128	0.0465683	CLDN5;MAG;ITGAM;CLDN15;CLDN7;ITGB2;MADCAM1;CD58;F11R;VSIR
Spliceosome	9/134	0.937266	1	0	0	0.659442	0.0427238	SF3B2;PRPF3;TRA2B;DDX42;HNRNPU;DHX38;SNRPB2;SNRPD3;SNRPA
Fatty acid elongation	2019-01-27	0.945101	1	0	0	0.363643	0.0205327	ACOT4
Fatty acid degradation	1944-02-01	0.947119	1	0	0	0.446289	0.0242471	CPT1A;ACAA1
Butanoate metabolism	2019-01-28	0.9507	1	0	0	0.350656	0.0177282	GAD1
Proteasome	1945-02-01	0.951615	1	0	0	0.436372	0.0216417	PSMA5;PSMA7
Ether lipid metabolism	1947-02-01	0.959535	1	0	0	0.417803	0.017258	LPCAT1;PLA2G6
Nucleotide excision repair	1947-02-01	0.959535	1	0	0	0.417803	0.017258	LIG1;POLD2
Nicotinate and nicotinamide metabolism	2019-01-30	0.960243	1	0	0	0.327279	0.0132773	ASPDH
Cytosolic DNA-sensing pathway	1963-03-01	0.961937	1	0	0	0.467541	0.0181436	PYCARD;POLR2F;POLR3K
Valine, leucine and isoleucine degradation	1948-02-01	0.963013	1	0	0	0.409098	0.0154183	BCKDHA;ACAA1
Asthma	2019-01-31	0.964298	1	0	0	0.316721	0.0115143	IL5
RNA degradation	1979-04-01	0.966223	1	0	0	0.497132	0.0170818	PAN2;PABPC1L;PATL1;PFKP
Drug metabolism	6/108	0.969541	1	0	0	0.545464	0.0168724	ALDH3B2;ALDH1A3;GSTO2;GSTA4;CYP2E1;MPO
Aminoacyl-tRNA biosynthesis	1966-03-01	0.970116	1	0	0	0.446289	0.0135404	YARS;TARSL2;LARS
Mineral absorption	1951-02-01	0.971806	1	0	0	0.385034	0.0110117	MT1H;MT1E
Cell cycle	7/124	0.974336	1	0	0	0.554262	0.0144101	ZBTB17;CREBBP;WEE1;CHEK2;TTK;MAD1L1;ANAPC2
Hematopoietic cell lineage	1997-05-01	0.974592	1	0	0	0.506101	0.0130252	IL11;IL5;ITGAM;IL1R1;ITGA3
Herpes simplex virus 1 infection	38/492	0.975041	1	0	0	0.758329	0.0191675	ZNF331;ZNF551;ZNF671;ZNF273;ZNF350;PIK3R3;PIK3R1;ZNF429;ZNF846;ZNF746;AKT1;ZNF547;ZNF426;ZNF227;ZNF689;ZNF425;ZNF566;ZNF324;ZNF764;ZNF563;ZNF662;ZNF860;PDIA3;CD74;APAF1;ZFP1;TSC2;PTPN11;TYK2;SRPK1;ZNF717;RHEB;TRAF3;ZNF611;ZNF555;ZNF135;ZNF597;MYD88
Allograft rejection	1938-01-01	0.98319	1	0	0	0.258378	0.00438034	IL5
PPAR signaling pathway	1974-03-01	0.984553	1	0	0	0.398042	0.00619655	CPT1A;PDPK1;ACAA1
Oxidative phosphorylation	7/133	0.985654	1	0	0	0.516756	0.007467	ATP4B;NDUFA11;NDUFS6;NDUFA2;NDUFC1;ATP6V1F;ATP6V0A1
Viral myocarditis	1959-02-01	0.986491	1	0	0	0.332826	0.00452679	ITGB2;ACTG1
Steroid hormone biosynthesis	1960-02-01	0.987691	1	0	0	0.327279	0.00405341	SRD5A2;CYP2E1
Fat digestion and absorption	1941-01-01	0.987828	1	0	0	0.239472	0.00293271	APOB
Antigen processing and presentation	1977-03-01	0.987999	1	0	0	0.382534	0.00461855	PDIA3;CD74;HSPA4
Porphyrin and chlorophyll metabolism	1942-01-01	0.98907	1	0	0	0.23377	0.00256915	ALAS1
Tryptophan metabolism	1942-01-01	0.98907	1	0	0	0.23377	0.00256915	AADAT
NOD-like receptor signaling pathway	10/178	0.98937	1	0	0	0.551593	0.00589499	PYCARD;JUN;PSTPIP1;TRAF3;VDAC3;XIAP;MAPK1;TYK2;MYD88;MAPK3
Protein processing in endoplasmic reticulum	9/165	0.989553	1	0	0	0.535547	0.00562418	PDIA3;XBP1;NPLOC4;SAR1B;PRKCSH;CAPN2;DERL1;MAN1C1;HSP90B1
Type I diabetes mellitus	1943-01-01	0.990185	1	0	0	0.228334	0.00225207	GAD1
Basal transcription factors	1945-01-01	0.992086	1	0	0	0.218186	0.00173353	TAF10
Neuroactive ligand-receptor interaction	22/338	0.993299	1	0	0	0.639065	0.00429693	NPFFR2;GABRA2;CHRNB2;GABRB1;CHRNA3;GRID1;NPY1R;HTR2A;NR3C1;ADRA2C;CRHR2;GRIN1;ADCYAP1;P2RX6;GRIN2A;NPW;HRH3;ADORA2A;HRH2;P2RX1;S1PR4;DRD5
Retinol metabolism	1967-02-01	0.993619	1	0	0	0.293085	0.00187622	CYP26B1;CYP26C1
Staphylococcus aureus infection	1968-02-01	0.994195	1	0	0	0.288775	0.00168129	ITGAM;ITGB2
Autoimmune thyroid disease	1953-01-01	0.996655	1	0	0	0.185252	0.000620729	IL5
Cytokine-cytokine receptor interaction	17/294	0.997433	1	0	0	0.567728	0.00145924	CNTFR;IL15RA;IL11;TNFRSF12A;IL1R1;IL34;BMP8B;TNFRSF10B;BMP7;TNFRSF10D;BMP4;IL5;TNFSF11;TNFRSF8;RELT;CCR10;IL18R1
Taste transduction	1983-02-01	0.99862	1	0	0	0.236587	0.000326683	GABRA2;PRKACA
RIG-I-like receptor signaling pathway	1970-01-01	0.999462	1	0	0	0.140262	7.54742e-05	TRAF3
Systemic lupus erythematosus	4/133	0.99958	1	0	0	0.295289	0.000124054	HIST1H2AM;GRIN2A;HIST1H2BE;SNRPD3
Olfactory transduction	7/444	0.999995	1	0	0	0.154794	8.20525e-07	CAMK2B;CALML5;GNG7;PDE2A;ADCY3;PRKACA;CALM1

## Sheet: Table S3
Term	Overlap	P-value	Adjusted P-value	Old P-value	Old Adjusted P-value	Odds Ratio	Combined Score	Genes
White fat cell differentiation WP4149	16/32	1.84192e-05	0.00869387	0	0	2.93513	31.9992	STAT5A;CEBPA;STAT5B;SREBF1;TLE3;CEBPB;EGR2;RORA;NR2F2;NR3C1;GATA2;KLF15;CREB1;MECOM;IRF3;DDIT3
Mammary gland development pathway - Pregnancy and lactation (Stage 3 of 4) WP2817	15/32	8.72436e-05	0.0205895	0	0	2.75169	25.7195	CEBPA;CEBPB;TPM3;TNFRSF11A;ATP2C2;NR3C1;ESR1;ESR2;YY1;CCND1;ERBB2;TNFSF11;PGR;JAK2;BCL2L1
Brain-Derived Neurotrophic Factor (BDNF) signaling pathway WP2380	42/144	0.000205452	0.0323245	0	0	1.71216	14.5368	GRIA2;DOCK3;IRS1;CAMK2A;KCNA3;PIK3R2;YBX1;FOXO3;ACACB;PPP2CA;MAPK9;BCL2L11;CNR1;CFL1;RACK1;IGF2BP1;SIRPA;KCNN2;PLCG1;IKBKG;JAK2;SH2B2;STAT5A;MAP3K2;NGFR;STAT5B;NTRK2;EGR2;MAP3K1;KSR1;PDPK1;TSC2;FOS;MAPK14;FRS3;GRIN2B;GRIN1;NFKBIA;TIAM1;BMP2;CREB1;APC
Differentiation of white and brown adipocyte WP2895	2019-12-25	0.000338543	0.0399481	0	0	2.81773	22.5161	BMP4;CEBPA;CEBPB;BMP2;LEP;HSPB7;PRDM16;ZIC1;HOXC9;HOXC8;SMAD5;BMP7
Phosphodiesterases in neuronal function WP4222	19/53	0.000766549	0.0723623	0	0	2.10444	15.0964	PDE1C;PDE4D;PDE2A;GRIN2C;ADCY7;GRIN2B;GRIN1;GRIN2A;ADCY9;CREB1;PDE10A;ADORA2A;PPP1R1B;PDE6D;PDE3A;PDE4A;PDE6B;DRD1;DRD2
Splicing factor NOVA regulated synaptic proteins WP4148	16/42	0.000922418	0.0725635	0	0	2.23629	15.6284	KCNJ6;EPB41;STXBP2;CLSTN1;ANK3;ATP2B1;PRKCZ;GRIN2B;GPHN;GRIN1;MAPK9;EPB41L1;EPB41L3;KCNQ2;AGRN;CLASP1
Interferon type I signaling pathways WP585	19/54	0.000996081	0.0671644	0	0	2.06546	14.2758	MAP2K3;STAT5A;MAP3K1;IRS1;PIK3CD;PIK3R2;TYK2;MAPK14;ZAP70;SOCS3;CREB1;SOCS1;LCK;MLST8;RACK1;REL;PTPN6;CRK;EIF4B
Wnt Signaling WP428	33/115	0.00126766	0.0747922	0	0	1.68451	11.2367	CAMK2B;CTBP2;CTBP1;TCF7;LEF1;CAMK2A;PRICKLE2;FZD10;MAPK9;FRAT1;PPP3R1;FRAT2;CCND2;PPP3CC;WNT11;CCND1;WIF1;DVL3;WNT2;WNT4;PRKCB;RYK;WNT7B;CTNNBIP1;WNT5A;WNT7A;PRKCA;NFATC1;CSNK1E;APC;ROR2;NOTUM;PLCB2
Ectoderm Differentiation WP2858	38/138	0.00133277	0.0698962	0	0	1.61645	10.7017	CTBP1;STX16;CTNND2;ARHGDIG;CELSR2;GLI3;SOCS2;TRPM2;BOC;UBTF;CTNNA2;SKIL;ANKS1B;TFAP2A;BCAS3;TFAP2C;KCNK10;JUP;FZD4;GREB1;PAX3;NFATC1;PAX6;NR2F2;POU2F2;ZFHX4;RGMA;AES;SERPINB6;BMP4;TOX3;RIT1;CCDC88C;ZNF219;ROR2;TCF3;CCDC130;BMPR1A
Endoderm Differentiation WP2853	38/141	0.002033	0.0959574	0	0	1.58206	9.80598	FOXA1;TRIM71;APP;NOTCH1;CTBP2;TCF7;ONECUT1;LEF1;PRDM14;NR3C1;ELAVL1;PTHLH;TBX21;NKX2-1;EOMES;MAP2K3;SMAD2;WDHD1;ZBTB17;SFMBT1;TET1;PAX3;FOXN3;ZIC5;TRERF1;ZFHX4;BMP7;PARP8;MAD2L2;TNRC6C;TOX3;AEBP2;APC;TAF4B;PLCH1;PABPC1;TOX;BMPR1A
IL-4 Signaling Pathway WP395	18/54	0.00267826	0.114922	0	0	1.95676	11.5891	STAT5A;CEBPA;STAT5B;CEBPB;IRS1;PIK3CD;PIK3R2;TYK2;FOS;MAPK14;NFKBIA;SOCS3;SOCS1;EP300;BIRC5;PTPN6;JAK2;JAK3
Mammary gland development pathway - Puberty (Stage 2 of 4) WP2814	2019-07-13	0.00272332	0.107117	0	0	3.16091	18.6681	STAT5A;CCND1;ERBB2;FN1;PGR;VIM;ESR1
Transcriptional cascade regulating adipogenesis WP4211	2019-07-13	0.00272332	0.0988773	0	0	3.16091	18.6681	CEBPA;SREBF1;CEBPB;EGR2;DDIT3;GATA2;KLF15
Insulin Signaling WP481	41/160	0.00379213	0.127849	0	0	1.50426	8.38597	ARF1;IRS1;RRAD;STXBP2;SNAP23;PIK3CD;PIK3R2;FOXO3;PRKCZ;CYTH3;LIPE;SOCS3;MAPK9;SOCS1;KIF5B;MAP3K8;STX4;MAP3K9;SH2B2;MAP2K3;CAP1;MAP3K2;MAP2K4;PRKCH;MAP3K1;PRKCB;PDPK1;INSR;TSC2;PRKCA;FOS;MAPK14;MAPK12;EHD1;EHD2;PFKL;MYO1C;SGK3;SGK1;CRK;MAP3K12
ncRNAs involved in Wnt signaling in hepatocellular carcinoma WP4336	25/86	0.0038503	0.121156	0	0	1.70647	9.48732	CTBP2;CTBP1;LEF1;TCF7;FZD10;ELAVL1;MTDH;FRAT1;FRAT2;CCND2;WNT11;CCND1;WIF1;DVL3;WNT2;WNT4;RYK;WNT7B;CTNNBIP1;WNT5A;WNT7A;CSNK1E;APC;ROR2;NOTUM
Leptin Insulin Overlap WP3935	2019-08-17	0.00397757	0.117338	0	0	2.76248	15.2685	SOCS2;SOCS3;SOCS1;IRS1;PDPK1;INSR;LEP;JAK2
DNA Damage Response (only ATM dependent) WP710	30/110	0.00471244	0.130839	0	0	1.60098	8.57734	CDKN1A;IRS1;TCF7;LEF1;PIK3CD;PIK3R2;HMGB1;FOXO3;PIK3R5;MAPK9;FRAT1;CCND2;BCL2L11;WNT11;CCND1;PPP2R5E;ERBB2;ABL1;DVL3;RAC3;WNT2;WNT4;MAP3K1;INSR;WNT7B;WNT5A;WNT7A;SOD2;APC;TP73
Wnt Signaling Pathway and Pluripotency WP399	28/102	0.00561408	0.147214	0	0	1.61145	8.35128	CTBP2;CTBP1;TCF7;LEF1;FZD10;PRKCZ;PPP2CA;MAPK9;FRAT1;CCND2;WNT11;CCND1;PPP2R5E;EP300;DVL3;WNT2;WNT4;MAP2K4;PRKCH;PRKCB;FZD4;WNT7B;WNT5A;WNT7A;PRKCA;CSNK1E;APC;PPP2R2C
Adipogenesis WP236	34/130	0.00563396	0.139959	0	0	1.5353	7.95123	CEBPA;CDKN1A;CEBPB;IRS1;CELF1;RORA;NR3C1;GATA2;LIPE;SOCS3;CYP26B1;SOCS1;NAMPT;E2F4;STAT5A;NCOA1;BORCS8-MEF2B;STAT5B;SREBF1;EGR2;NR2F1;HMGA1;KLF15;BMP4;NCOR2;BMP2;BMP1;CREB1;DDIT3;LEP;FAS;IL6ST;PPARA;LPIN1
Melatonin metabolism and effects WP3298	13/37	0.00612017	0.144436	0	0	2.06253	10.511	ACHE;CAMK2A;PRKCA;CSNK1D;CSNK1E;SIRT1;ARNTL;SULT1A1;AANAT;PER3;IRAK1;CRY2;CLOCK
Ras Signaling WP4223	45/184	0.00637163	0.14321	0	0	1.43566	7.25857	RALA;FLT1;FLT3;RASGRF2;FLT4;PIK3CD;PIK3R2;RASGRP2;RASAL3;ETS2;PLD2;MAPK9;RASSF1;GRIN2A;HTR7;GNGT2;RASSF5;GNG7;KDR;ABL1;RAC3;PAK6;PLCG1;IKBKG;RALGDS;BRAP;NGFR;NTRK2;PLA2G4D;KSR1;PRKCB;INSR;PRKCA;GRIN2B;GRIN1;TIAM1;ZAP70;RASA1;KIT;REL;RIN1;FGFR4;RAPGEF5;BCL2L1;FGFR1
Leptin signaling pathway WP2034	22/76	0.00680695	0.14604	0	0	1.69929	8.47913	NCOA1;STAT5B;CISH;ROCK1;IRS1;NOS3;PIK3R2;MAPK14;ACACB;ESR1;PTK2;SOCS2;SOCS3;CREB1;CCND1;LEP;ERBB2;REL;IKBKG;PLCG1;JAK2;BCL2L1
Mesodermal Commitment Pathway WP2857	37/147	0.00778878	0.159839	0	0	1.47755	7.17361	FOXA1;TRIM71;SETD2;BMPR2;CTBP2;LEF1;CHRD;KIAA0754;PPP2CA;FGF8;CCND1;HNF4A;PITX2;JAK2;EOMES;SMAD2;WDHD1;FZD4;TET1;PAX6;ZIC5;TRERF1;ZFHX4;BMP7;PARP8;ADAM19;BMP4;TOX3;ARL4A;AEBP2;HAND1;SNAI1;CCDC6;PLCH1;TOX;FGFR1;BMPR1A
Nuclear Receptors WP170	13/38	0.00787823	0.154939	0	0	2.00825	9.72726	ESRRA;NR1H2;NR2F1;RORA;NR2E1;NR2F2;NR3C1;ESR1;ESR2;NR5A2;HNF4A;PGR;PPARA
Circadian rhythm related genes WP3594	48/201	0.00795885	0.150263	0	0	1.40185	6.77582	DDX5;PHLPP1;HDAC3;PRKDC;CREM;UBE3A;RORA;TNFRSF11A;TYMS;NPAS2;ARNTL;CIART;RAI1;MAPK9;HTR7;AANAT;DBP;MTA1;SIN3A;GNA11;NAMPT;NKX2-1;ADORA1;PROK2;EP300;DRD1;DRD2;NGFR;SREBF1;METTL3;SOX14;CSNK1D;CSNK1E;BTBD9;SIRT1;SLC9A3;PER3;CREB1;MYBBP1A;ADORA2A;ID2;LEP;CRY2;FAS;AVP;TOP1;PPARA;CLOCK
Folate-Alcohol and Cancer Pathway Hypotheses WP1589	2019-05-09	0.00982781	0.178413	0	0	3.26126	15.0753	CEBPB;ALDH1L1;CREB1;MTHFR;CYP2E1
Wnt Signaling Pathway WP363	16/52	0.0105842	0.185027	0	0	1.80624	8.21548	PRKCB;CTBP1;RYK;LEF1;TSC2;CSNK1D;PRKCA;CSNK1E;MAPK9;FRAT1;SOX1;CCND1;APC;DVL3;ROR2;TCF3
NAD+ metabolism WP3644	2019-07-16	0.0113204	0.19083	0	0	2.56824	11.5087	NMNAT1;NAMPT;SIRT5;NMNAT3;SIRT7;SIRT1;NADK
Pathways Regulating Hippo Signaling WP4540	26/98	0.0117742	0.191635	0	0	1.55742	6.91781	FLT1;FLT3;FLT4;TCF7;LEF1;PRKCZ;CDH7;GNAI2;CDH5;CDH3;CDH1;GNA11;KDR;SMAD2;TEAD4;NGFR;NTRK2;PRKCH;PRKCB;INSR;PRKCA;KIT;GNAS;FGFR4;PLCB2;FGFR1
Thermogenesis WP4321	28/108	0.0126654	0.199269	0	0	1.52192	6.64909	KDM3A;SMARCD3;ADCY7;ACTG1;LIPE;SLC25A29;CNR1;DPF1;PRDM16;MLST8;DPF3;MAP2K3;SMARCC2;ACSL1;BMP8A;TSC2;CPT1C;MAPK14;ARID1B;MAPK12;SMARCA4;ADCY9;CREB1;ADRB3;GNAS;MGLL;FGFR1;PNPLA2
Cardiac Progenitor Differentiation WP2406	16/53	0.0128186	0.195174	0	0	1.77216	7.72103	NOTCH1;IRX4;IGF2;PAX6;MAPK14;FGF2;TBXT;BMP4;SOX1;BMP1;ANPEP;KIT;TBX20;KDR;SIRPA;ROR2
LncRNA involvement in canonical Wnt signaling and colorectal cancer WP4258	25/94	0.012919	0.190556	0	0	1.56124	6.78992	CTBP2;CTBP1;LEF1;TCF7;FZD10;FRAT1;FRAT2;CCND2;WNT11;CCND1;WIF1;DVL3;WNT2;WNT4;TFAP2A;RYK;WNT7B;CTNNBIP1;WNT5A;WNT7A;CSNK1E;APC;ROR2;NOTUM;TCF3
MECP2 and Associated Rett Syndrome WP3584	18/62	0.013148	0.188057	0	0	1.70427	7.38202	GAD1;CAMK2A;IGF2;TET1;UBE3A;CTCF;YBX1;FGF2;POU4F1;GRIN1;FGF5;REST;CREB1;SIN3A;TET3;SP3;MBP;SGK1
ncRNAs involved in STAT3 signaling in hepatocellular carcinoma WP4337	2019-06-13	0.0140489	0.195032	0	0	2.70935	11.556	IL11;ZEB1;IL6ST;JAK2;JAK3;IL6R
Preimplantation Embryo WP3527	17/58	0.0142452	0.192107	0	0	1.7206	7.31482	TEAD4;ESRRA;BATF3;IRX5;HMGA1;SOX11;ATP1A1;GATA2;ELAVL1;SMARCA4;CDH1;DDIT3;NKX2-1;SOX8;MXD1;MYBL1;MTA3
Sudden Infant Death Syndrome (SIDS) Susceptibility Pathways WP706	38/158	0.014965	0.196208	0	0	1.41184	5.93259	CEBPB;CHRNA4;MAZ;CHAT;CREM;RORA;CTCF;YBX1;NR3C1;GATA2;HDAC9;EP300;TAC1;SCN3B;IL6R;NKX2-2;NTRK2;CHRNB4;EN1;POU2F2;RUNX3;ESR2;PHOX2A;GRIN1;VEGFA;SLC9A3;ADCYAP1;TF;REST;CREB1;TLX3;SP3;LMX1B;TCF3;AVP;GPD1L;SCN4B;TP73
Canonical and Non-Canonical TGF-B signaling WP3874	2019-07-17	0.0164604	0.209981	0	0	2.41717	9.92683	SMAD2;MAPK9;BMPR2;BMP1;LOXL4;MAPK14;BMPR1A
Photodynamic therapy-induced AP-1 survival signaling. WP3611	15/50	0.0166209	0.206449	0	0	1.76108	7.21531	MAP2K3;MAP2K4;CDKN1A;HSP90AA1;TRAF2;FOS;CFLAR;MAPK14;MAPK12;BCL2L11;CCND1;BCL3;FAS;HBEGF;BCL2L1
Kit receptor signaling pathway WP304	17/59	0.0169154	0.20472	0	0	1.69143	6.90025	STAT5A;STAT5B;PRKCB;PRKCA;PIK3R2;FOS;FOXO3;MAPK14;SOCS1;KIT;SNAI1;EP300;PTPN6;PLCG1;JAK2;CRK;SH2B2
PDGFR-beta pathway WP3972	2019-10-29	0.0177386	0.209315	0	0	2.02423	8.16173	STAT5A;STAT5B;MAP2K4;MAP3K1;PRKCB;RASA1;PRKCA;PLCG1;FOS;JAK2
IL-1 signaling pathway WP195	16/55	0.0183781	0.211572	0	0	1.70771	6.82505	MAP2K3;MAP3K2;MAP2K4;MAP3K1;PELI2;IRAK3;PIK3R2;IL1RAP;MAPK14;PRKCZ;NFKBIA;MAPK9;IRAK1;REL;IKBKG;PLCG1
VEGFA-VEGFR2 Signaling Pathway WP3888	53/236	0.0185793	0.208795	0	0	1.31832	5.25445	NRP2;FLT1;KCNC3;SHB;CDH5;CCND1;ADAMTS1;CFL1;KDR;RACK1;MLST8;TEAD4;MAP2K3;MAP2K4;HSP90AA1;PRKCB;PDPK1;PLAUR;PRKCA;PGF;CREB1;PRKD2;ERG;EZR;CRK;HBEGF;ROCK1;PIK3R2;IQGAP1;FOXO3;PRKCZ;ACACB;NDRG1;HDAC9;CAMKK2;HDAC7;MAPK9;GPC1;PLCG1;KL;NOS3;NFATC1;MAPK14;SOD2;SELE;PTK2;MAPK12;VEGFA;NFKBIA;NR4A3;FAS;PTPN6;BCL2L1
Cerebral Organic Acidurias, including diseases WP4519	2019-04-07	0.0190314	0.208903	0	0	3.35444	13.2892	GCDH;MDH2;ADHFE1;D2HGDH
Common Pathways Underlying Drug Addiction WP2636	13/42	0.0191557	0.205489	0	0	1.81699	7.18646	GRIA2;PRKCB;CAMK2A;PRKCA;ACTG2;ACTG1;GRIN1;GRIN2A;CREB1;GNAS;DRD1;DRD2;GRIA4
Striated Muscle Contraction Pathway WP383	1938-12-01	0.0204176	0.214158	0	0	1.85377	7.21368	DES;ACTN3;TPM3;ACTN2;TNNT1;TNNC2;TPM1;MYL3;NEB;VIM;MYL9;ACTG1
EGF/EGFR Signaling Pathway WP437	38/162	0.021972	0.225452	0	0	1.37698	5.25727	NDUFA13;RALA;ROCK1;CAMK2A;PIK3R2;AP2A1;IQGAP1;PRKCZ;PLD2;MAPK9;ATXN2;CFL1;ERBB2;ABL1;MYBL2;PLCG1;JAK2;RALGDS;STAT5A;MAP3K2;STAT5B;MAP3K1;PRKCB;PDPK1;NOS3;PRKCA;EPS15L1;FOS;AP2B1;MAPK14;PTK2;CREB1;SYNJ1;RASA1;NEDD4;ARHGEF1;RIN1;CRK
Transcription co-factors SKI and SKIL protein partners WP4533	2019-07-18	0.0230524	0.231505	0	0	2.28288	8.60643	TEAD4;SKI;ING2;HDAC3;SIN3A;SATB2;SKIL
Transcription factor regulation in adipogenesis WP3599	2019-08-22	0.0236376	0.232436	0	0	2.13464	7.99406	CEBPA;CEBPB;CREB1;IRS1;INSR;LEP;NR3C1;LPIN1
Vitamin D in inflammatory diseases WP4482	2019-08-22	0.0236376	0.227692	0	0	2.13464	7.99406	MAP2K3;NFKBIA;PPP3R1;MAP3K1;NFATC1;IKBKG;NR3C1;MAPK14
Differentiation Pathway WP2848	14/48	0.0258191	0.243733	0	0	1.71216	6.26076	IL11;NOTCH1;FST;WNT7B;WNT5A;FGF2;VEGFA;BMP4;TF;FGF8;KIT;TNFSF11;WNT2;IL6R
Epithelial to mesenchymal transition in colorectal cancer WP4239	37/159	0.026416	0.244478	0	0	1.36604	4.96388	NRP2;NOTCH1;TWIST2;PIK3CD;PIK3R2;FZD10;PKD1;VTN;WNT11;CDH1;WNT2;WNT4;MAP2K3;SMAD2;JAG2;MAP2K4;JUP;FZD4;GDF15;WNT7B;WNT5A;FN1;WNT7A;WNT9A;MAPK14;MAPK12;CLDN5;CLDN10;ZEB1;COL4A2;COL4A1;MMP15;CTDSP1;ID2;CLDN7;PKP2;SNAI1
Breast cancer pathway WP4262	36/154	0.0264679	0.240247	0	0	1.37227	4.98384	CDKN1A;NOTCH1;FLT4;TCF7;LEF1;PIK3CD;PIK3R2;FZD10;FGF2;FGF5;FRAT1;FRAT2;FGF8;WNT11;CCND1;ERBB2;FGF20;TNFSF11;DVL3;E2F3;WNT2;WNT4;JAG2;NCOA1;WNT7B;WNT5A;WNT7A;FOS;ESR1;ESR2;HEYL;APC;FGF18;KIT;PGR;FGFR1
Heart Development WP1591	13/44	0.0280463	0.249771	0	0	1.7344	6.19856	BMPR2;NOTCH1;IRX4;NFATC1;VEGFA;BMP4;BMP2;FGF8;HAND2;TBX20;HAND1;PITX2;BMPR1A
Regulation of Actin Cytoskeleton WP51	35/150	0.0290592	0.253999	0	0	1.36973	4.84667	CYFIP2;CHRM3;ROCK1;PIK3CD;PIK3R2;IQGAP1;FGF2;ACTG1;PIK3R5;FGF5;FGF8;PIP5KL1;CFL1;FGF20;PIP4K2A;BDKRB1;RAC3;PAK6;PIP5K1C;MYH10;WASF2;ACTN1;FN1;BAIAP2;PTK2;ENAH;APC;MYL3;FGF18;ARHGEF1;EZR;FGFR4;ARHGEF7;CRK;FGFR1
Biogenic Amine Synthesis WP550	2019-06-15	0.0301968	0.259143	0	0	2.34811	8.21842	PNMT;ACHE;AANAT;GAD1;CHAT;GAD2
GPR40 Pathway WP3958	2019-06-15	0.0301968	0.254516	0	0	2.34811	8.21842	GNA11;PLCH1;FFAR1;PLCG1;PKD1;PLCB2
Initiation of transcription and translation elongation at the HIV-1 LTR WP3414	1932-10-01	0.0352615	0.29199	0	0	1.83446	6.1362	CDK9;NFKBIA;PPP3R1;HDAC3;PPP3CC;EP300;NFATC1;NELFA;HDAC9;HDAC7
AMP-activated Protein Kinase (AMPK) Signaling WP1403	18/69	0.0377896	0.307529	0	0	1.53137	5.01635	SREBF1;BORCS8-MEF2B;CRTC2;CDKN1A;PFKFB3;INSR;PIK3CD;TSC2;PIK3R2;CPT1C;ELAVL1;ACACB;CAMKK2;LIPE;STK11;HNF4A;LEP;FASN
RANKL/RANK (Receptor activator of NFKB (ligand)) Signaling Pathway WP2018	15/55	0.0383262	0.30661	0	0	1.60098	5.2218	TRAF2;PIK3R2;NFATC1;FOS;TNFRSF11A;MAPK14;PAPSS2;PTK2;NFKBIA;MAPK9;CALCR;ACP5;TNFSF11;IKBKG;PLCG1
Arrhythmogenic Right Ventricular Cardiomyopathy WP2118	19/74	0.0389336	0.306278	0	0	1.50723	4.89232	ITGA4;ACTN3;JUP;ITGB4;ITGA3;ACTN2;CACNA2D1;ACTN1;LEF1;TCF7;CACNA2D2;CACNA1D;ACTG1;CACNB1;CACNG6;CACNB4;DES;PKP2;CTNNA2
Alanine and aspartate metabolism WP106	2019-05-12	0.0395336	0.305899	0	0	2.44594	7.90188	PC;GAD1;GAD2;GPT;ASS1
Angiogenesis WP1539	2019-08-24	0.0397141	0.302339	0	0	1.95676	6.31259	FLT1;NOS3;KDR;PLCG1;MAPK14;FGF2;PTK2;VEGFA
Photodynamic therapy-induced HIF-1 survival signaling WP3614	1937-11-01	0.0397351	0.297698	0	0	1.74521	5.62923	EGLN1;BNIP3L;LDHA;PFKL;PKM;BNIP3;IGFBP2;TGFA;BIRC5;VEGFA;BCL2L1
The effect of progerin on the involved genes in Hutchinson-Gilford Progeria Syndrome WP4320	1937-11-01	0.0397351	0.293046	0	0	1.74521	5.62923	MBD3;SREBF1;MTA1;CBX3;LEF1;MBD2;CHD4;CHD3;HIST1H3I;MTA2;MTA3
BMP Signaling Pathway in Eyelid Development WP3927	2019-07-20	0.0412102	0.299249	0	0	2.05459	6.55224	BMP4;MAPK9;NOTCH1;MAP3K1;TGFA;PITX2;SMAD5
Hematopoietic Stem Cell Gene Regulation by GABP alpha/beta Complex WP3657	2019-07-20	0.0412102	0.294715	0	0	2.05459	6.55224	DNMT1;FLT3;DNMT3A;EP300;FOXO3;SMARCA4;BCL2L1
Calcium Regulation in the Cardiac Cell WP536	34/149	0.0416044	0.293094	0	0	1.33952	4.25908	CAMK2B;CHRM3;RGS17;RGS14;CAMK2A;CACNA1B;ITPR1;ATP2A3;CACNA1A;CACNA1D;ADRA1D;PRKCZ;ADCY7;GNAI2;GJC1;GRK5;GNG7;GNA11;GRK6;RGS20;RGS7;KCNJ3;PRKCH;PRKCB;PRKCA;ATP2B2;ATP2B1;CACNB1;GNAO1;ADCY9;ADRB3;GJB3;GNAS;RGS11
Oncostatin M Signaling Pathway WP2374	17/65	0.041754	0.289822	0	0	1.5353	4.87605	STAT5B;CEBPB;PRKCH;IRS1;PRKCB;PRKCA;TYK2;FOS;MAPK14;VEGFA;NFKBIA;SOCS3;MAPK9;CREB1;JAK2;IL6ST;JAK3
NO/cGMP/PKG mediated Neuroprotection WP4008	13/47	0.0465189	0.318216	0	0	1.62369	4.98132	CAMK2B;NOS3;ACTN2;CAMK2A;PDE2A;GRIN2C;GRIN2B;GRIN1;NFKBIA;GRIN2A;CREB1;PDE3A;CNGA3
MAPK Cascade WP422	2019-09-29	0.0465708	0.31402	0	0	1.82181	5.58708	MAP2K3;MAP3K2;MAP2K4;MAP3K1;MBP;MAPK14;MAPK12;SIPA1;MAP3K12
Sleep regulation WP3591	1938-11-01	0.0476052	0.316474	0	0	1.69929	5.17401	OXTR;GRIN2A;PER3;ADORA2A;ADORA1;DRD1;FOS;DRD2;BTBD9;SLC29A1;NPAS2
One carbon metabolism and related pathways WP3940	14/52	0.0490356	0.321456	0	0	1.58046	4.76541	GPX4;GPX3;BHMT2;GAD1;DNMT3A;GSR;GAD2;MTHFR;TYMS;SOD2;GNMT;CHDH;ETNK1;BCAT1
Focal Adhesion-PI3K-Akt-mTOR-signaling pathway WP3932	63/303	0.0495238	0.320208	0	0	1.22055	3.66812	FOXA1;CDKN1A;CRTC2;FLT1;IRS1;ITGB4;FLT4;ITGB2;PIK3CD;HIF3A;FGF2;ELAVL1;LIPE;STK11;GNGT2;FGF8;PPP2R5E;KDR;MLST8;TNR;IKBKG;JAK2;JAK3;IL6R;SREBF1;HSP90AA1;ITGA4;ITGA3;PDPK1;TSC2;PGF;TBC1D1;CREB1;COL4A2;COL4A1;CDC37;COL6A2;KIT;LAMA5;PHLPP1;PFKFB3;COL11A1;PIK3R2;FOXO3;PIK3R5;THBS3;PPP2CA;VTN;GNG7;FGF20;EIF4B;NGFR;NOS3;INSR;FN1;PTK2;VEGFA;PPP2R2C;PIK3IP1;FGF18;PPP2R2D;FGFR4;FGFR1
Prolactin Signaling Pathway WP2037	19/76	0.0497398	0.317259	0	0	1.46757	4.4041	STAT5A;STAT5B;CISH;IRS1;PIK3R2;FOS;MAPK14;PTK2;SOCS2;NFKBIA;ZAP70;SOCS3;MAPK9;SOCS1;IRF1;ERBB2;SIRPA;PTPN6;JAK2
Glycosylation and related congenital defects. WP4521	2019-08-25	0.0499597	0.314413	0	0	1.87849	5.62895	GMPPB;ALG8;ALG6;PMM2;ALG2;ALG3;ALG1;MPDU1
ErbB Signaling Pathway WP673	22/91	0.051405	0.319252	0	0	1.41919	4.21217	CAMK2B;STAT5A;MAP2K4;STAT5B;CDKN1A;PRKCB;CAMK2A;PIK3CD;TGFA;PRKCA;PIK3R2;PTK2;MAPK9;BCL2L11;CCND1;NRG3;ERBB2;ABL1;PAK6;PLCG1;CRK;HBEGF
Cytosine methylation WP3585	2019-04-09	0.0515115	0.315759	0	0	2.60901	7.73818	MBD3;DNMT1;TET3;TET1
Metabolism of Spingolipids in ER and Golgi apparatus WP4142	2019-04-09	0.0515115	0.311711	0	0	2.60901	7.73818	B3GALNT1;GALNT16;SPHK1;B4GALNT1
Tgif disruption of Shh signaling WP3674	2019-04-09	0.0515115	0.307765	0	0	2.60901	7.73818	SMAD2;FGF8;NKX2-1;GLI3
Type 2 papillary renal cell carcinoma WP4241	1934-10-01	0.0520748	0.307241	0	0	1.72655	5.10208	EGLN1;FH;CDKN1A;SETD2;EGLN3;EGLN2;TFEB;TGFA;EP300;VEGFA
Primary Focal Segmental Glomerulosclerosis FSGS WP2572	18/72	0.0550881	0.321007	0	0	1.46757	4.25421	CAMK2B;LAMA5;CDKN1A;NOTCH1;ITGB4;ITGA3;PLAUR;PAX2;PTK2;VTN;INF2;NPHS1;WT1;FAT1;LMX1B;PLCG1;VIM;AGRN
Disorders of Folate Metabolism and Transport WP4259	2019-05-13	0.0554615	0.319242	0	0	2.2578	6.52969	ALDH1L1;SLC46A1;MTHFR;MTHFS;TYMS
G13 Signaling Pathway WP524	1939-11-01	0.056469	0.321125	0	0	1.65572	4.75863	RTKN;ROCK1;CFL1;ARHGDIG;PIK3CD;PIP4K2A;PIK3R2;ARHGEF1;WASL;IQGAP1;PKN1
Hedgehog Signaling Pathway WP4249	1944-12-01	0.0599599	0.336917	0	0	1.60098	4.50529	GRK2;CCND2;CCND1;SMO;GPR161;BOC;FBXL17;SPOPL;CSNK1D;CSNK1E;GLI3;CSNK1G2
Robo4 and VEGF Signaling Pathways Crosstalk WP3943	2019-03-06	0.0658643	0.365741	0	0	2.93513	7.98403	KDR;SLIT2;VEGFA
mir-124 predicted interactions with cell cycle and differentiation WP3595	2019-03-06	0.0658643	0.361488	0	0	2.93513	7.98403	PTBP1;STK11;CTDSP1
Type II diabetes mellitus WP1584	2019-07-22	0.0667144	0.361945	0	0	1.86781	5.05679	IRS1;INSR;PDX1;CACNA1A;PRKCZ;SOCS4;PIK3R5
GABA receptor Signaling WP4159	1931-09-01	0.0684289	0.367027	0	0	1.70427	4.57079	GABRA2;GABRA5;GAD1;GAD2;AP2A1;SLC6A11;AP2B1;GABRG3;GPHN
Tumor suppressor activity of SMARCB1 WP4204	1931-09-01	0.0684289	0.362904	0	0	1.70427	4.57079	GLI4;SMARCD3;SMARCC2;SMO;DPF1;DPF3;ARID1B;GLI3;SMARCA4
Simplified Interaction Map Between LOXL4 and Oxidative Stress Pathway WP3670	2019-06-18	0.0712632	0.373736	0	0	1.95676	5.16853	BMP2;CDC37;FN1;LOXL4;PKD1;SIRT1
Zinc homeostasis WP3529	1936-10-01	0.073485	0.381153	0	0	1.63063	4.25704	MT2A;SLC30A3;SLC39A9;SLC30A2;MT1M;MT1G;SLC39A8;SLC39A1;MT3;SLC39A14
Sphingolipid pathway WP1422	2019-08-27	0.0751778	0.385695	0	0	1.73934	4.50123	PPP2CA;CERS3;CERS4;GAL3ST1;SPHK1;B4GALT6;SGPP2;PLPP1
Pathways Affected in Adenoid Cystic Carcinoma WP3651	16/65	0.0762695	0.387088	0	0	1.44499	3.71865	CEBPA;SETD2;BRD1;NOTCH1;MAX;CTBP1;PRKDC;KMT2C;DTX4;FOXO3;NFIB;NSD1;ERBB2;EP300;FGFR4;MYBL1
Androgen receptor signaling pathway WP138	21/90	0.0771118	0.3872	0	0	1.36973	3.50993	NCOA1;CDKN1A;ROCK1;RNF14;TGFB1I1;UBE3A;PIK3R2;PARK7;SIRT1;PTK2;AES;NCOR2;CREB1;CCND1;ZMIZ1;SIN3A;RACK1;EP300;PAK6;PLPP1;RAD9A
Pathways in clear cell renal cell carcinoma WP4018	20/85	0.0773326	0.384221	0	0	1.38124	3.53548	SETD2;FLT1;KSR1;TSC2;ENO3;ACACB;HK2;VEGFA;ACLY;LDHA;PFKL;ZEB1;PKM;PGBD5;FASN;KDR;MLST8;EP300;PGM2;RAPGEF5
ESC Pluripotency Pathways WP3931	26/116	0.0809482	0.397995	0	0	1.31575	3.30772	BMPR2;PIK3CD;PIK3R2;FGF2;FGF5;FGF8;WNT11;FGF20;DVL3;WNT2;WNT4;MAP2K3;FZD4;WNT7B;WNT5A;WNT7A;FOS;SMAD5;MAPK12;BMP4;APC;FGF18;IL6ST;FGFR4;FGFR1;BMPR1A
Estrogen signaling pathway WP712	2019-07-23	0.0823531	0.400729	0	0	1.7866	4.46068	MAPK9;CREB1;GNAS;FOS;IKBKG;MAPK14;ESR1
Neural Crest Differentiation WP2064	23/101	0.0835122	0.402222	0	0	1.33679	3.31894	TFAP2A;NOTCH1;HDAC3;CTBP2;HDAC11;PAX3;ZIC5;FGF2;BMP7;HDAC9;CDH7;GFAP;HDAC7;BMP4;FGF8;GBX2;CDH1;ZIC1;HAND1;SNAI1;DVL3;MBP;FGFR1
Non-small cell lung cancer WP4255	16/66	0.0854357	0.40733	0	0	1.4231	3.5008	STAT5A;STAT5B;CDKN1A;PRKCB;PIK3CD;TGFA;PRKCA;PIK3R2;FOXO3;RASSF1;CCND1;RASSF5;ERBB2;E2F3;PLCG1;JAK3
Metabolic reprogramming in colon cancer WP4290	1942-11-01	0.0893201	0.421591	0	0	1.53745	3.71376	ACLY;GLUD1;FH;LDHA;G6PD;TIGAR;PFKL;PKM;MDH2;PPAT;FASN
Energy Metabolism WP1541	1947-12-01	0.0917054	0.428564	0	0	1.49879	3.58087	ESRRA;NCOA1;PPP3R1;PPP3CC;CREB1;MYBBP1A;EP300;TFAM;FOXO3;MAPK14;PPARA;SIRT1
Signaling Pathways in Glioblastoma WP2261	19/82	0.0944494	0.43706	0	0	1.36018	3.20961	MAP2K3;MAP2K4;CDKN1A;PRKCH;IRS1;PDPK1;PRKCB;PIK3CD;TSC2;PRKCA;PIK3R2;FOXO3;PRKCZ;CCND2;CCND1;ERBB2;EP300;PLCG1;FGFR1
Corticotropin-releasing hormone signaling pathway WP2355	21/93	0.101726	0.466164	0	0	1.32554	3.02949	TFAP2A;HSP90AA1;JUP;PRKCB;NOS3;CAMK2A;PRKCA;FOS;MAPK14;CACNA1H;PTK2;GNAI2;NFKBIA;GNAO1;MAPK9;CREB1;CYP11A1;GNA11;GRK6;GNAS;PLCG1
G Protein Signaling Pathways WP35	21/93	0.101726	0.461682	0	0	1.32554	3.02949	PRKCH;PDE1C;PRKCB;PDE4D;ITPR1;PRKCA;ADCY7;PRKCZ;AKAP2;GNAI2;GNAO1;GNA15;GNGT2;PPP3CC;ADCY9;GNG7;GNA11;GNAS;PDE4A;ARHGEF1;KCNJ3
NAD metabolism, sirtuins and aging WP3630	2019-04-11	0.101904	0.458081	0	0	2.13464	4.87494	NAMPT;TFAM;FOXO3;SIRT1
Endometrial cancer WP4155	15/63	0.106005	0.472021	0	0	1.39768	3.13678	CDKN1A;PDPK1;LEF1;TCF7;PIK3CD;PIK3R2;FOS;FOXO3;FGF2;CCND1;APC;CDH1;ERBB2;CTNNA2;FGFR1
T-Cell Receptor and Co-stimulatory Signaling WP2583	2019-08-29	0.10682	0.471207	0	0	1.61938	3.62193	NFKBIA;ZAP70;LCK;CD8A;RASA1;PRKCA;PTPN6;PLCG1
PI3K-Akt Signaling Pathway WP4172	67/340	0.107322	0.469039	0	0	1.15679	2.58186	CDKN1A;FLT1;IRS1;FLT3;ITGB4;FLT4;PIK3CD;FGF2;FGF5;STK11;GNGT2;CCND2;FGF8;CCND1;PPP2R5E;KDR;MLST8;TNR;IKBKG;JAK2;JAK3;IL6R;HSP90AA1;ITGA4;ITGA3;PDPK1;TSC2;PRKCA;PGF;CREB1;COL4A2;COL4A1;CDC37;COL6A2;KIT;COL6A1;SGK3;SGK1;LAMA5;PHLPP1;TGFA;PIK3R2;FOXO3;PIK3R5;THBS3;PPP2CA;VTN;BCL2L11;GNG7;FGF20;EIF4B;NGFR;NTRK2;NOS3;INSR;IGF2;FN1;PTK2;VEGFA;PPP2R2C;FGF18;PPP2R2D;COL9A3;PKN1;FGFR4;BCL2L1;FGFR1
Imatinib and Chronic Myeloid Leukemia WP3640	2019-06-20	0.11052	0.478582	0	0	1.76108	3.87888	BCR;FLT1;KIT;ABL1;PIM2;FOXO3
Apoptosis WP254	19/84	0.113732	0.488016	0	0	1.3278	2.88651	HRK;MAP2K4;BNIP3L;MAP3K1;IGF2;TRAF2;CFLAR;NFKBIA;BCL2L11;IRF3;IRF1;BIRC5;FAS;TNFRSF25;IKBKG;NFKBIE;BOK;TP73;BCL2L1
Structural Pathway of Interleukin 1 (IL-1) WP2637	1949-12-01	0.117661	0.500324	0	0	1.43762	3.07642	MAP2K3;NFKBIA;MAP2K4;MAPK9;MAP3K1;IRAK1;MAP3K8;MBP;IL1RAP;FOS;SAFB;MAPK14
Endochondral Ossification WP474	15/64	0.117708	0.496056	0	0	1.37584	2.94368	STAT5B;IGF2;PTH1R;FGF2;RUNX3;BMP7;GLI3;PTHLH;VEGFA;CHST11;ADAMTS1;FGF18;SLC38A2;BMPR1A;FGFR1
MTHFR deficiency WP4288	2019-07-25	0.119336	0.498464	0	0	1.64367	3.49415	DNMT1;GRIN2A;CHDH;DNMT3A;EHMT1;MTHFR;GRIN1
Hedgehog Signaling Pathway WP47	2019-05-16	0.121825	0.504397	0	0	1.83446	3.86185	GRK2;SMO;SIN3A;GLI3;ARNTL
SREBF and miR33 in cholesterol and lipid homeostasis WP2011	2019-05-16	0.121825	0.500011	0	0	1.83446	3.86185	ABCA1;SREBF1;FASN;PPARA;SIRT1
Tryptophan catabolism leading to NAD+ production WP4210	2019-05-16	0.121825	0.495701	0	0	1.83446	3.86185	NMNAT1;AADAT;NMRK2;NAMPT;NMNAT3
T-Cell antigen Receptor (TCR) Signaling Pathway WP69	20/90	0.122446	0.49397	0	0	1.3045	2.73957	IL15RA;PDPK1;ITPR1;PIK3R2;NFATC1;FOS;MAPK14;NFKBIA;ZAP70;MAPK9;CREB1;LCK;CD8A;REL;FAS;MAP3K8;IKBKG;PLCG1;VIM;CRK
ATM Signaling Pathway WP2516	1940-10-01	0.130675	0.5227	0	0	1.46757	2.98656	NFKBIA;MAPK9;PIDD1;CDKN1A;CREB1;ABL1;TP53BP1;IKBKG;TP73;RAD9A
Bladder Cancer WP2828	1940-10-01	0.130675	0.518308	0	0	1.46757	2.98656	CDKN1A;RASSF1;CCND1;CDH1;DAPK1;ERBB2;DAPK3;PIK3R2;VEGFA;HBEGF
Bone Morphogenic Protein (BMP) Signalling and Regulation WP1425	2019-04-12	0.133089	0.523482	0	0	1.95676	3.94627	BMP2;BMPR2;TOB1;BMPR1A
EPO Receptor Signaling WP581	2019-07-26	0.140545	0.54824	0	0	1.58046	3.10122	STAT5A;STAT5B;SOCS1;CISH;IRS1;RASA1;JAK2
Wnt/beta-catenin Signaling Pathway in Leukemia WP3658	2019-07-26	0.140545	0.543746	0	0	1.58046	3.10122	CCND1;JUP;APC;FLT3;WIF1;LEF1;TCF3
FTO Obesity Variant Mechanism WP3407	2019-03-08	0.141791	0.544109	0	0	2.20135	4.30012	IRX5;IRX3;PRDM16
HIF1A and PPARG regulation of glycolysis WP2456	2019-03-08	0.141791	0.539721	0	0	2.20135	4.30012	LDHA;GPD1;GPAT3
AGE/RAGE pathway WP2324	15/66	0.143288	0.541056	0	0	1.33415	2.59212	SMAD2;STAT5A;STAT5B;ROCK1;IRS1;PRKCB;NOS3;INSR;PRKCA;MAPK14;PRKCZ;NFKBIA;MAPK9;JAK2;EZR
TNF alpha Signaling Pathway WP231	20/92	0.144159	0.540026	0	0	1.27615	2.47168	MAP2K3;MAP2K4;HSP90AA1;MAP3K1;KSR1;TRAF2;CFLAR;PRKCZ;SELE;PPP2CA;NFKBIA;SMPD2;MAPK9;CDC37;REL;MAP3K8;IKBKG;NFKBIE;GLUL;BCL2L1
Ethanol effects on histone modifications WP3996	2019-08-31	0.144677	0.537699	0	0	1.51491	2.92869	ALDH1A3;HDAC3;ALDH1A2;MTHFR;CYP2E1;TYMS;HDAC9;HDAC7
Hair Follicle Development: Cytodifferentiation (Part 3 of 3) WP2840	19/87	0.146822	0.541408	0	0	1.28201	2.45958	EGR2;DLX3;NOTCH1;FST;WNT5A;LEF1;HR;NFATC1;FOS;HOXC12;NR3C1;RUNX3;BMP4;CUX1;WIF1;TCF3;PROM1;LGR5;BMPR1A
Wnt Signaling in Kidney Disease WP4150	1936-09-01	0.146925	0.537587	0	0	1.46757	2.81455	MAPK9;WNT11;FZD4;WNT7B;WNT5A;DVL3;WNT7A;WNT2;WNT4
Amplification and Expansion of Oncogenic Pathways as Metastatic Traits WP3678	2019-05-17	0.149588	0.54312	0	0	1.72655	3.28022	NOTCH1;LEF1;TCF7;WNT2;VEGFA
IL-9 Signaling Pathway WP22	2019-05-17	0.149588	0.538974	0	0	1.72655	3.28022	STAT5A;CDK9;STAT5B;PIK3R2;JAK3
Sulfation Biotransformation Reaction WP692	2019-05-17	0.149588	0.534891	0	0	1.72655	3.28022	SULT1A1;G6PD;GSR;SULT4A1;PAPSS2
Integrated Breast Cancer Pathway WP1984	31/151	0.149821	0.531697	0	0	1.20515	2.28776	RALA;GRN;BMPR2;USP38;IRS1;MAX;ODC1;PIK3R2;PHB;DHTKD1;STK11;CCND1;ZMIZ1;CDH1;ABL1;EP300;RPP38;SMAD2;DCAKD;XRCC3;TSC2;CSNK1D;ESR1;SIRT1;CDC25B;SMARCA4;HIPK2;VEGFA;CREB1;ZNF655;BMPR1A
Fatty Acid Biosynthesis WP357	2019-06-22	0.158579	0.558576	0	0	1.60098	2.94821	ACLY;PC;ACSL1;FASN;ECHDC3;ACACB
Hippo-Merlin Signaling Dysregulation WP4541	25/120	0.161099	0.563252	0	0	1.22297	2.23282	FLT1;ITGAM;FLT3;ITGB4;FLT4;ITGB2;CDH7;CDH5;CDH3;CCND1;CDH1;KDR;PAK6;TEAD4;NGFR;NTRK2;ITGA4;ITGA3;INSR;PTK2;KIT;FGFR4;AJUBA;VGLL4;FGFR1
Monoamine Transport WP727	1932-08-01	0.165767	0.57531	0	0	1.46757	2.63747	ACHE;SLC5A7;HRH3;ADORA2A;TGFB1I1;TSC2;MAPK14;NECTIN2
BMP2-WNT4-FOXO1 Pathway in Human Primary Endometrial Stromal Cell Differentiation WP3876	2019-04-13	0.16759	0.577389	0	0	1.80624	3.22637	BMP2;BCL2L11;SMAD5;WNT4
MAPK Signaling Pathway WP382	48/246	0.169382	0.579337	0	0	1.14542	2.0338	MAX;RASGRF2;CACNA1B;CACNA1A;CACNA1D;RASGRP2;FGF2;CACNA1H;FGF5;CACNG6;MAPK9;PPP3R1;PPP3CC;FGF8;DUSP10;FGF20;RAC3;MAP3K8;IKBKG;MAP3K2;MAP2K3;MAP2K4;NTRK2;MAP3K1;PLA2G4D;CACNA2D1;CACNA2D2;PRKCA;NFATC1;TRAF2;FOS;MAPK14;MAPK8IP3;DUSP6;MAPK12;MAPK8IP1;CDC25B;CACNB1;CACNB4;MAPKAPK3;DDIT3;RASA1;FGF18;FAS;FGFR4;CRK;FGFR1;MAP3K12
TGF-beta Signaling Pathway WP366	27/132	0.174554	0.592731	0	0	1.20074	2.09591	APP;CDKN1A;ROCK1;ITGB4;TGFB1I1;NEDD4L;NEDD9;PIK3R2;MAPK9;CCND1;TERT;SIN3A;EP300;E2F4;SKIL;MAP2K3;SMAD2;MAP2K4;FN1;NUP153;FOS;MAPK14;PTK2;SKI;ZFYVE16;TFDP1;ZEB1
TGF-B Signaling in Thyroid Cells for Epithelial-Mesenchymal Transition WP3859	2019-05-18	0.179713	0.60589	0	0	1.63063	2.7988	SMAD2;CDH1;FN1;SNAI1;VIM
Exercise-induced Circadian Regulation WP410	1948-11-01	0.183262	0.613473	0	0	1.34527	2.28271	SF3A3;PURA;CLDN5;CEBPB;CBX3;GSTP1;CRY2;ERC2;TOB1;CLOCK;ARNTL
Rett syndrome causing genes WP4312	1948-11-01	0.183262	0.609152	0	0	1.34527	2.28271	NCOR2;GNAO1;GRIN2A;EIF2B2;TAF1B;SATB2;CHD4;HAP1;GRIN2B;CRK;SMARCA4
Glutathione metabolism WP100	2019-06-23	0.185482	0.612221	0	0	1.53137	2.58005	GGT5;G6PD;GPX4;GPX3;ANPEP;GSR
IL-6 signaling pathway WP364	1943-10-01	0.185524	0.608106	0	0	1.36518	2.29974	NCOA1;SOCS3;MAP2K4;IRF1;PIK3R2;TYK2;JAK2;IL6ST;IL6R;BCL2L1
Supression of HMGB1 mediated inflammation by THBD WP4479	2019-03-09	0.186931	0.608493	0	0	1.95676	3.28151	NFKBIA;HMGB1;IKBKG
Fluoropyrimidine Activity WP1601	1933-08-01	0.188167	0.608322	0	0	1.4231	2.37717	UCK1;PPAT;FPGS;XRCC3;MTHFR;TYMS;SLC29A1;UPB1
Monoamine GPCRs WP58	1933-08-01	0.188167	0.604184	0	0	1.4231	2.37717	CHRM3;HTR6;HTR7;ADRB3;ADRA1D;DRD1;DRD2;ADRA2B
Prion disease pathway WP3995	1933-08-01	0.188167	0.600101	0	0	1.4231	2.37717	PDIA3;CREB1;BCL11A;EP300;CTCF;POU2F2;PTK2;FGFR1
miR-517 relationship with ARCN1 and USP1 WP3596	2019-02-05	0.203365	0.644216	0	0	2.34811	3.73996	CDKN1A;ID2
p38 MAPK Signaling Pathway WP400	1934-08-01	0.211758	0.666333	0	0	1.38124	2.14411	MAP2K4;MAP3K1;CREB1;MAX;DDIT3;TRAF2;MAP3K9;MAPK14
Overview of nanoparticle effects WP3287	2019-05-19	0.211851	0.662209	0	0	1.54481	2.39734	CDH3;COL4A1;FN1;PIK3CD;PTK2
Serotonin Receptor 4/6/7 and NR3C Signaling WP734	2019-05-19	0.211851	0.657853	0	0	1.54481	2.39734	HTR6;CREB1;HTR7;GNAS;NR3C1
Triacylglyceride Synthesis WP325	2019-06-24	0.214006	0.660202	0	0	1.46757	2.26262	LIPE;DGAT2;MOGAT1;GPD1;PLPP1;PNPLA2
Retinoblastoma Gene in Cancer WP2446	18/87	0.218011	0.668188	0	0	1.21454	1.85	CDKN1A;DNMT1;MCM7;PRKDC;HMGB1;TYMS;CDC25B;SAP30;TFDP1;CCND1;SIN3A;HLTF;ABL1;CCDC6;MCM4;E2F3;ZNF655;POLE
Synaptic signaling pathways associated with autism spectrum disorder WP4539	1950-11-01	0.222049	0.676177	0	0	1.29146	1.94346	CAMK2B;NTRK2;ARC;GRIN2A;PIK3CD;TSC2;UBE3A;PIK3R2;GRIN2C;GRIN2B;GRIN1
Association Between Physico-Chemical Features and Toxicity Associated Pathways WP3680	14/66	0.224649	0.679706	0	0	1.24521	1.85937	STAT5A;MAP2K4;CDKN1A;FZD4;FN1;TGFA;FZD10;PTK2;PPP2CA;WNT11;APC;ERBB2;NEFM;PLCG1
Human Thyroid Stimulating Hormone (TSH) signaling pathway WP2032	14/66	0.224649	0.675377	0	0	1.24521	1.85937	MAP2K3;PDPK1;PDE4D;KCNIP3;PIK3R2;FOS;MAPK14;GNAI2;GNAO1;CREB1;PAX8;GNAS;JAK2;RALGDS
Notch Signaling Pathway WP61	13/61	0.230442	0.688408	0	0	1.25104	1.83622	JAG2;SPEN;CDKN1A;TLE1;NOTCH1;PIK3R2;SAP30;NCOR2;NCSTN;CCND1;LCK;EP300;JAK2
Interleukin-1 Induced Activation of NF-kappa-B WP3656	2019-03-10	0.235086	0.697864	0	0	1.76108	2.5497	IRAK1;PRKCZ;AJUBA
Mammary gland development pathway - Involution (Stage 4 of 4) WP2815	2019-03-10	0.235086	0.693503	0	0	1.76108	2.5497	SOCS3;CDH1;IL6ST
Extracellular vesicle-mediated signaling in recipient cells WP2870	2019-07-30	0.240574	0.705286	0	0	1.36973	1.95149	SMAD2;APC;ERBB2;WNT5A;TGFA;PROM1;PIK3R5
One Carbon Metabolism WP241	2019-07-30	0.240574	0.700932	0	0	1.36973	1.95149	DNMT1;ALDH1L1;CHDH;DNMT3A;MTHFR;MTHFS;TYMS
IL-7 Signaling Pathway WP205	2019-06-25	0.243902	0.706268	0	0	1.40886	1.98789	STAT5A;STAT5B;CCND1;PIK3R2;JAK3;BCL2L1
Signal Transduction of S1P Receptor WP26	2019-06-25	0.243902	0.701962	0	0	1.40886	1.98789	SMPD2;SPHK1;S1PR3;PLCB2;MAPK12;GNAI2
Mammary gland development pathway - Embryonic development (Stage 1 of 4) WP2813	2019-04-15	0.244104	0.698286	0	0	1.5654	2.20747	NRG3;CCND1;TERT;CDH1
miRNAs involved in DNA damage response WP1545	2019-04-15	0.244104	0.694079	0	0	1.5654	2.20747	CDKN1A;CREB1;CCND1;ABL1
Hypertrophy Model WP516	2019-05-20	0.245628	0.69423	0	0	1.46757	2.06037	NR4A3;ZEB1;ADAM10;VEGFA;HBEGF
Urea cycle and metabolism of amino groups WP497	2019-05-20	0.245628	0.690097	0	0	1.46757	2.06037	GLUD1;ACY1;ODC1;CKB;ASS1
Pancreatic adenocarcinoma pathway WP4263	18/89	0.248823	0.694939	0	0	1.18725	1.65147	SMAD2;CDKN1A;RALA;PIK3CD;TGFA;PIK3R2;DUSP6;VEGFA;TIAM1;MAPK9;CCND1;ERBB2;RAC3;PAK6;E2F3;IKBKG;RALGDS;BCL2L1
MicroRNAs in cardiomyocyte hypertrophy WP1544	17/84	0.255968	0.710688	0	0	1.18803	1.61893	MAP2K3;MAP2K4;CISH;ROCK1;PDPK1;PRKCB;WNT5A;PIK3CD;PIK3R2;MAPK14;FGF2;HDAC9;HDAC7;CDK9;IKBKG;IL6ST;PLCB2
Myometrial Relaxation and Contraction Pathways WP289	30/156	0.261267	0.721158	0	0	1.1289	1.51522	CAMK2B;RGS17;OXTR;RGS14;CAMK2A;ITPR1;ATP2A3;PRKCZ;ADCY7;ETS2;ACTG1;GRK5;GNG7;GRK6;RGS20;IGFBP6;PLCG1;CORIN;RGS7;PRKCH;PRKCB;NOS3;PDE4D;IGFBP2;PRKCA;FOS;ADCY9;CREB1;GNAS;RGS11
LncRNA-mediated mechanisms of therapeutic resistance WP3672	2019-02-06	0.272115	0.746735	0	0	1.95676	2.54678	CDKN1A;BCL2L1
Fas Ligand (FasL) pathway and Stress induction of Heat Shock Proteins (HSP) regulation WP314	1942-09-01	0.279728	0.76319	0	0	1.25791	1.6025	MAP2K4;MAP3K1;MAPKAPK3;PRKDC;FAS;CFLAR;SPTAN1;LMNB2;ACTG1
IL-2 Signaling Pathway WP49	1942-09-01	0.279728	0.758804	0	0	1.25791	1.6025	STAT5A;SOCS3;STAT5B;CCND2;CISH;LCK;FOS;FOXO3;JAK3
Neovascularisation processes WP4331	2019-05-21	0.28066	0.75698	0	0	1.39768	1.77591	SMAD2;FLT4;KIT;KDR;SMAD5
ID signaling pathway WP53	2019-04-16	0.284864	0.763953	0	0	1.46757	1.84289	SREBF1;PAX8;ID2;PAX2
TCA Cycle and Deficiency of Pyruvate Dehydrogenase complex (PDHc) WP2453	2019-04-16	0.284864	0.759637	0	0	1.46757	1.84289	CS;ACLY;FH;PC
Gene regulatory network modelling somitogenesis WP2854	2019-03-11	0.285029	0.755807	0	0	1.60098	2.0095	EPHA4;NOTCH1;FGF8
Nucleotide GPCRs WP80	2019-03-11	0.285029	0.751584	0	0	1.60098	2.0095	ADORA2A;ADORA2B;ADORA1
PTF1A related regulatory pathway WP4147	2019-03-11	0.285029	0.747409	0	0	1.60098	2.0095	NOTCH1;PDX1;PTF1A
B Cell Receptor Signaling Pathway WP23	19/97	0.289179	0.754102	0	0	1.14985	1.42663	CR2;PRKCB;MAX;PDPK1;CAMK2A;PIK3R2;MAPK14;NFKBIA;MAPK9;CREB1;LCK;SH3BP2;REL;E2F3;PTPN6;PLCG1;PIP5K1C;IKBKG;CRK
Development and heterogeneity of the ILC family WP3893	1932-07-01	0.297321	0.771075	0	0	1.28412	1.55756	EOMES;TSLP;GFI1;TBX21;ID2;RORA;TOX
Follicle Stimulating Hormone (FSH) signaling pathway WP2035	2019-06-27	0.306762	0.791212	0	0	1.3045	1.54151	CREB1;GRK6;TSC2;PRKCA;MAPK14;SGK1
TGF-beta Receptor Signaling WP560	1954-11-01	0.307821	0.789627	0	0	1.1958	1.40893	SMAD2;SKI;BMP4;MAPK9;FST;LEF1;EP300;FOS;RUNX3;SKIL;SMAD5
NAD+ biosynthetic pathways WP3645	2019-05-22	0.316566	0.807672	0	0	1.33415	1.53457	NMNAT1;NAMPT;SIRT5;SIRT7;SIRT1
miRNA targets in ECM and membrane receptors WP2911	2019-05-22	0.316566	0.803329	0	0	1.33415	1.53457	COL4A2;COL4A1;COL6A2;COL6A1;FN1
Non-genomic actions of 1,25 dihydroxyvitamin D3 WP4341	14/71	0.318558	0.804062	0	0	1.15752	1.32414	CAMK2B;PRKCH;RSAD2;PRKCB;CAMK2A;PRKCA;ISG15;TYK2;MAPK14;PRKCZ;MAPK12;MAPK9;SP3;PLCB2
Serotonin and anxiety WP3947	2019-04-17	0.326487	0.819691	0	0	1.38124	1.54611	CAMK2B;ARC;PRKCB;FOS
Alpha 6 Beta 4 signaling pathway WP244	1933-07-01	0.326709	0.815908	0	0	1.24521	1.393	LAMA5;IRS1;ITGB4;PIK3R2;PRKCA;MAPK14;PTK2
Oxidative Stress WP408	1933-07-01	0.326709	0.811614	0	0	1.24521	1.393	NFIX;GPX3;GSR;NOX5;FOS;MAPK14;SOD2
Resistin as a regulator of inflammation WP4481	1933-07-01	0.326709	0.807365	0	0	1.24521	1.393	NFKBIA;ITPR1;PIK3CD;PLCG1;IKBKG;MAPK14;PLCB2
Signal transduction through IL1R WP4496	1933-07-01	0.326709	0.80316	0	0	1.24521	1.393	MAP2K3;NFKBIA;MAP3K1;IRAK1;IRAK3;IL1RAP;MAPK14
Interleukin-11 Signaling Pathway WP2332	1944-09-01	0.330085	0.807254	0	0	1.20074	1.3309	SOCS3;IL11;CREB1;PDPK1;BIRC5;PIK3R2;TYK2;JAK2;IL6ST
Cardiac Hypertrophic Response WP2795	1955-11-01	0.330497	0.804096	0	0	1.17405	1.29986	MAP2K3;CDK9;MAP2K4;MAP3K1;PDPK1;PRKCA;IKBKG;MAPK14;FGF2;HDAC9;HDAC7
Pathogenic Escherichia coli infection WP2272	1955-11-01	0.330497	0.799972	0	0	1.17405	1.29986	TUBA1B;TUBB2A;ROCK1;CDH1;ABL1;PRKCA;ARPC4;WASL;ARHGEF2;EZR;ACTG1
MAPK and NFkB Signalling Pathways Inhibited by Yersinia YopJ WP3849	2019-03-12	0.335676	0.808362	0	0	1.46757	1.60201	NFKBIA;MAP3K1;IKBKG
RalA downstream regulated genes WP2290	2019-03-12	0.335676	0.804258	0	0	1.46757	1.60201	RALA;RAC3;YBX3
Nanoparticle-mediated activation of receptor signaling WP2643	2019-06-28	0.339198	0.808594	0	0	1.25791	1.36002	MAPK9;FN1;PIK3CD;MAPK14;PTK2;MAPK12
Acetylcholine Synthesis WP528	2019-02-07	0.340566	0.807774	0	0	1.67722	1.80661	ACHE;CHAT
Arachidonate Epoxygenase / Epoxide Hydrolase WP678	2019-02-07	0.340566	0.803735	0	0	1.67722	1.80661	GSTP1;COX5A
Disorders of the Krebs cycle WP4236	2019-02-07	0.340566	0.799736	0	0	1.67722	1.80661	FH;DHTKD1
Hypothetical Craniofacial Development Pathway WP3655	2019-02-07	0.340566	0.795777	0	0	1.67722	1.80661	TFAP2A;ARHGAP29
PDGF Pathway WP2526	1939-08-01	0.342667	0.796744	0	0	1.20416	1.28965	NFKBIA;MAP2K4;TIAM1;MAP3K1;RASA1;WASL;PLCG1;FOS
Histone Modifications WP2369	13/67	0.350312	0.810525	0	0	1.13901	1.19474	SETD4;SETD2;KMT5C;KMT2C;SETD7;EHMT1;PRDM2;ASH1L;AEBP2;SETBP1;NSD1;KMT5B;HIST1H3I
EBV LMP1 signaling WP262	2019-05-23	0.352978	0.812711	0	0	1.27615	1.32891	NFKBIA;HSP90AA1;IRAK1;IKBKG;PDLIM7
Notch Signaling WP268	1945-09-01	0.355863	0.815376	0	0	1.17405	1.21304	JAG2;NCOR2;NCSTN;NOTCH1;CTBP2;CTBP1;DVL3;RFNG;DTX4
Chromosomal and microsatellite instability in colorectal cancer WP4216	14/73	0.358672	0.817842	0	0	1.1258	1.15434	SMAD2;CDKN1A;RALA;LEF1;TCF7;FOS;MAPK9;BCL2L11;CCND1;APC;REL;RAC3;BIRC5;RALGDS
Chemokine signaling pathway WP3929	30/164	0.364709	0.82761	0	0	1.07383	1.08312	ROCK1;PIK3CD;PIK3R2;WASL;FOXO3;RASGRP2;PRKCZ;ADCY7;CXCL16;PIK3R5;GNAI2;PREX1;GRK2;GNGT2;GRK5;GNG7;GRK6;IKBKG;JAK2;JAK3;CCR10;STAT5B;PRKCB;PTK2;NFKBIA;TIAM1;ADCY9;PARD3;CRK;PLCB2
Synaptic Vesicle Pathway WP2267	1951-10-01	0.367051	0.828938	0	0	1.15103	1.15363	SLC22A3;SLC38A1;CACNA1B;CACNA1A;AP2A1;PARK7;AP2B1;CPLX2;SLC18A3;DNM2
Ferroptosis WP4313	1940-08-01	0.370384	0.832482	0	0	1.17405	1.16609	TF;GPX4;ACSL1;ALOX15;SLC40A1;VDAC2;SLC39A8;SLC39A14
Glycogen Synthesis and Degradation WP500	1940-08-01	0.370384	0.828537	0	0	1.17405	1.16609	PPP2CA;PYGB;PPP2R2C;PPP2R5E;AGL;PHKB;GYG2;HK2
Oxidative Damage WP3941	1940-08-01	0.370384	0.824629	0	0	1.17405	1.16609	MAP2K4;CDKN1A;CR2;MAP3K1;TDP2;TRAF2;MAP3K9;NFKBIE
RAC1/PAK1/p38/MMP2 Pathway WP3303	13/68	0.371459	0.823139	0	0	1.12226	1.11139	STAT5A;STAT5B;FN1;MAPK14;MAPK12;PTK2;NFKBIA;MAPK9;RASA1;ERBB2;BIRC5;IKBKG;CRK
Ciliary landscape WP4352	39/216	0.371562	0.81952	0	0	1.05991	1.04935	DOCK5;DGKE;DDX5;CTBP2;ZMYND19;MCM7;SSNA1;UBE2D2;MCM9;CAMK2A;COPS7B;IQGAP1;HSPB11;EXOSC7;DNPEP;ARHGDIA;DVL3;STOM;NEFM;CTSA;TFAP2A;UBE2H;TFAP2C;RBM14;RNGTT;EXOC7;WHRN;DYNLT3;RAB3IL1;FUZ;WDR34;TTC30B;APC;GID8;MCM4;MCM5;VIM;YPEL5;CNOT9
Cannabinoid receptor signaling WP3869	2019-06-29	0.371961	0.816584	0	0	1.21454	1.20114	MAPK9;ADORA2A;CNR1;MAPK14;ADCY7;MAPK12
Amino Acid metabolism WP3925	17/91	0.379482	0.829238	0	0	1.09664	1.06259	PNMT;MPST;FH;HIBADH;MDH2;ODC1;GSR;ASS1;CS;ACLY;GLUD1;LDHA;PKM;PC;IARS;BCAT1;GLUL
Regulation of Microtubule Cytoskeleton WP2038	1946-09-01	0.381877	0.830626	0	0	1.14853	1.10564	TIAM1;CLIP1;ROCK1;APC;PTPRA;ABL1;PRKCA;PHLDB2;CLASP1
Selenium Metabolism and Selenoproteins WP28	1946-09-01	0.381877	0.826816	0	0	1.14853	1.10564	SELENOO;GPX4;GPX3;SP3;CREM;SARS;DIO3;FOS;MSRB1
Genotoxicity pathway WP4286	1963-12-01	0.385213	0.830232	0	0	1.11815	1.06666	PTGER4;CDKN1A;TIGAR;MEX3B;BLOC1S2;ID2;PCDH8;ITPR1;B3GNT2;SMAD5;PHLDA3;E2F8
Development of pulmonary dendritic cells and macrophage subsets WP3892	2019-03-13	0.386101	0.828363	0	0	1.35468	1.28919	BATF3;ID2;IRF8
Ganglio Sphingolipid Metabolism WP1423	2019-03-13	0.386101	0.824615	0	0	1.35468	1.28919	ST3GAL5;B4GALNT1;A3GALT2
Genes targeted by miRNAs in adipocytes WP1992	2019-03-13	0.386101	0.8209	0	0	1.35468	1.28919	HAND2;ERG;HCN2
MFAP5-mediated ovarian cancer cell motility and invasiveness WP3301	2019-03-13	0.386101	0.817219	0	0	1.35468	1.28919	CREB1;PLCG1;PTK2
Serotonin and anxiety-related events WP3944	2019-03-13	0.386101	0.813571	0	0	1.35468	1.28919	ARC;PRKCB;FOS
Photodynamic therapy-induced NF-kB survival signaling WP3617	1935-07-01	0.386537	0.810868	0	0	1.17405	1.11597	EGLN2;CCND1;REL;BIRC5;CFLAR;SELE;VEGFA
Dopaminergic Neurogenesis WP2855	2019-06-30	0.404808	0.845439	0	0	1.17405	1.06175	FGF8;GBX2;EN2;EN1;LMX1B;NKX2-2
Inflammatory Response Pathway WP453	2019-06-30	0.404808	0.841715	0	0	1.17405	1.06175	LAMA5;VTN;ZAP70;LCK;FN1;THBS3
Oligodendrocyte Specification and differentiation(including remyelination), leading to Myelin Components for CNS WP4304	2019-06-30	0.404808	0.838023	0	0	1.17405	1.06175	BMP4;BMP2;MBP;SOX8;FGF2;NKX2-2
Caloric restriction and aging WP4191	2019-02-08	0.406824	0.838519	0	0	1.46757	1.31989	NAMPT;SIRT1
Glucocorticoid and Mineralcorticoid Metabolism WP237	2019-02-08	0.406824	0.834873	0	0	1.46757	1.31989	HSD11B2;CYP11A1
Insulin signalling in human adipocytes (diabetic condition) WP3635	2019-02-08	0.406824	0.831259	0	0	1.46757	1.31989	IRS1;INSR
Insulin signalling in human adipocytes (normal condition) WP3634	2019-02-08	0.406824	0.827676	0	0	1.46757	1.31989	IRS1;INSR
G1 to S cell cycle control WP45	1964-12-01	0.407535	0.825565	0	0	1.10068	0.987996	CDKN1A;POLA2;CCND2;CREB1;TFDP1;MCM7;CCND1;ORC3;MCM4;MCM5;E2F3;POLE
Thymic Stromal LymphoPoietin (TSLP) Signaling Pathway WP2203	1947-09-01	0.408005	0.822983	0	0	1.12409	1.00772	STAT5A;NFKBIA;MAPK9;STAT5B;CISH;TSLP;LCK;JAK2;MAPK14
Extracellular vesicles in the crosstalk of cardiac cells WP4300	2019-04-19	0.410175	0.823841	0	0	1.23585	1.10135	CD63;KDR;BIRC5;ETS2
Small Ligand GPCRs WP247	2019-04-19	0.410175	0.82035	0	0	1.23585	1.10135	PTGER4;TBXA2R;CNR1;S1PR3
TP53 Network WP1742	2019-04-19	0.410175	0.816889	0	0	1.23585	1.10135	CDKN1A;ABL1;TP73;BOK
Apoptosis-related network due to altered Notch3 in ovarian cancer WP2864	1953-10-01	0.416311	0.825625	0	0	1.1076	0.970613	APP;SOCS3;CDKN1A;BCL3;ABL1;BIRC5;VIM;PKN1;YBX3;PTK2
Physiological and Pathological Hypertrophy of the Heart WP1528	2019-05-25	0.425962	0.841231	0	0	1.17405	1.00194	MAP2K3;PRKCB;FOS;MAPK14;IL6ST
Focal Adhesion WP306	35/198	0.433917	0.85337	0	0	1.03767	0.866356	LAMA5;FLT1;ROCK1;ITGB4;PIK3CD;PIK3R2;ACTG1;THBS3;VTN;MAPK9;CCND2;CCND1;ERBB2;KDR;RAC3;PAK6;TNR;PIP5K1C;SRMS;ITGA4;PRKCB;ITGA3;PDPK1;ACTN1;FN1;PRKCA;PARVB;PTK2;PGF;VEGFA;COL4A2;COL4A1;COL6A2;MYL9;CRK
Alzheimers Disease WP2059	15/83	0.445425	0.872367	0	0	1.06089	0.857972	APP;CHPF2;ATP2A3;ITPR1;ADAM10;CACNA1D;GRIN2C;GRIN2B;GRIN1;NCSTN;PPP3R1;GRIN2A;PPP3CC;FAS;PLCB2
Type II interferon signaling (IFNG) WP619	1937-07-01	0.446539	0.870935	0	0	1.11059	0.895391	SOCS3;CIITA;SOCS1;IRF1;IRF8;ISG15;JAK2
Hereditary leiomyomatosis and renal cell carcinoma pathway WP4206	2019-04-20	0.451312	0.876622	0	0	1.17405	0.934073	EGLN1;LDHA;ACACB;VEGFA
Hepatitis C and Hepatocellular Carcinoma WP3646	1949-09-01	0.46014	0.890107	0	0	1.07821	0.836935	CDKN1A;CCND1;COL4A2;LEF1;BIRC5;MAPK14;IL6R;VEGFA;BCL2L1
ATR Signaling WP3875	2019-02-09	0.46965	0.904796	0	0	1.3045	0.985901	HUS1;RAD9A
Pyrimidine metabolism and related diseases WP4225	2019-02-09	0.46965	0.901118	0	0	1.3045	0.985901	TYMS;UPB1
Role Altered Glycolysation of MUC1 in Tumour Microenvironment WP4480	2019-02-09	0.46965	0.897469	0	0	1.3045	0.985901	NFKBIA;IKBKG
Thiamine metabolic pathways WP4297	2019-02-09	0.46965	0.893851	0	0	1.3045	0.985901	BCKDK;TPK1
Classical pathway of steroidogenesis, including diseases WP4523	2019-03-15	0.483406	0.916336	0	0	1.17405	0.853417	HSD11B2;POR;CYP11A1
Oxysterols derived from cholesterol WP4545	2019-03-15	0.483406	0.912671	0	0	1.17405	0.853417	NR1H2;ESR1;ESR2
Angiopoietin Like Protein 8 Regulatory Pathway WP3915	23/132	0.488612	0.918824	0	0	1.02285	0.732551	MAP2K3;CAP1;MAP3K2;MAP2K4;SREBF1;MAP3K1;IRS1;EXOC7;PDPK1;INSR;TSC2;PIK3CD;PIK3R2;FOXO3;MAPK14;MAPK12;MAPK9;FASN;MLST8;MAP3K8;MAP3K9;CRK;MAP3K12
Regulation of toll-like receptor signaling pathway WP1449	24/139	0.506285	0.948281	0	0	1.01357	0.689892	MAP2K3;MAP2K4;USP7;CISH;PELI2;PIK3CD;PIK3R2;IRAK3;FOS;MAPK14;MAPK12;PIK3R5;SIGIRR;NFKBIA;MAPK9;SOCS1;IRAK1;IRF3;MLST8;TLR9;SARM1;MAP3K8;PTPN6;IKBKG
Lung fibrosis WP3624	1963-11-01	0.51626	0.96314	0	0	1.02497	0.677653	MT2A;RTEL1;CEBPB;TERT;ELMOD2;TGFA;ATP11A;MUC5B;FGF2;SKIL;BMP7
Sterol Regulatory Element-Binding Proteins (SREBP) signalling WP1982	1969-12-01	0.518397	0.963321	0	0	1.02092	0.670756	YY1;SREBF1;ACLY;SEC24B;CREB1;SAR1B;NR1H2;FASN;MVD;LPIN1;SIRT1;KPNB1
Ethanol metabolism resulting in production of ROS by CYP2E1 WP4269	2019-02-10	0.528291	0.977857	0	0	1.17405	0.749172	MAFG;CYP2E1
Liver X Receptor Pathway WP2874	2019-02-10	0.528291	0.974037	0	0	1.17405	0.749172	SREBF1;FASN
Trans-sulfuration pathway WP2333	2019-02-10	0.528291	0.970247	0	0	1.17405	0.749172	MPST;DNMT1
Type III interferon signaling WP2113	2019-02-10	0.528291	0.966487	0	0	1.17405	0.749172	IL10RB;TYK2
Cori Cycle WP1946	2019-03-16	0.529224	0.964454	0	0	1.10068	0.700408	G6PD;LDHA;GPT
Osteoclast Signaling WP12	2019-03-16	0.529224	0.960745	0	0	1.10068	0.700408	ACP5;TNFSF11;TNFRSF11A
Globo Sphingolipid Metabolism WP1424	2019-04-22	0.530332	0.959067	0	0	1.06732	0.676951	B3GALNT1;ST6GALNAC1;GALNT2;A3GALT2
Regulation of Apoptosis by Parathyroid Hormone-related Protein WP3872	2019-04-22	0.530332	0.955407	0	0	1.06732	0.676951	ITGB4;PTHLH;BCL2L1;BOK
TLR4 Signaling and Tolerance WP3851	2019-05-28	0.531538	0.95394	0	0	1.04826	0.66248	NFKBIA;IRAK1;IRF3;IRAK3;IKBKG
BDNF-TrkB Signaling WP3676	1934-06-01	0.532781	0.952548	0	0	1.03593	0.652268	NTRK2;ARC;CREB1;TSC2;PLCG1;GRIN1
Aryl Hydrocarbon Receptor WP2586	1946-08-01	0.53526	0.953369	0	0	1.02092	0.638075	NCOR2;CDKN1A;HSP90AA1;CDC37;EP300;AHRR;ESR1;VEGFA
Copper homeostasis WP3286	1952-09-01	0.536473	0.951937	0	0	1.01601	0.632707	APP;MT2A;CCND1;APC;SLC31A1;ADAM10;MT1G;FOXO3;MT3
Mechanoregulation and pathology of YAP/TAZ via Hippo and non-Hippo mechanisms WP4534	1947-08-01	0.561364	0.992374	0	0	0.999194	0.576921	TEAD4;MAPK9;ITGB4;CDH1;ITGB2;PAK6;ACTG2;ACTG1
Gastric Cancer Network 1 WP2361	2019-05-29	0.564784	0.994694	0	0	1.01212	0.578234	NOTCH1;APC;MCM4;MYBL2;ECT2
miRs in Muscle Cell Differentiation WP2012	2019-05-29	0.564784	0.990996	0	0	1.01212	0.578234	PRKCH;PRKCB;ID2;PRKCA;PRKCZ
NRF2-ARE regulation WP4357	2019-04-23	0.567669	0.99237	0	0	1.02092	0.578059	CEBPB;INSR;PRKCA;PGAM5
The human immune response to tuberculosis WP4197	2019-04-23	0.567669	0.988708	0	0	1.02092	0.578059	SOCS1;IRF1;TYK2;JAK2
ACE Inhibitor Pathway WP554	2019-03-17	0.572667	0.993746	0	0	1.03593	0.577479	ACE;NOS3;BDKRB1
Cells and Molecules involved in local acute inflammatory response WP4493	2019-03-17	0.572667	0.990106	0	0	1.03593	0.577479	C3;ITGA4;ITGB2
NOTCH1 regulation of human endothelial cell calcification WP3413	2019-03-17	0.572667	0.986493	0	0	1.03593	0.577479	JAG2;NOTCH1;VEGFA
mRNA Processing WP411	21/126	0.580934	0.997095	0	0	0.978378	0.531374	SF3A3;SF3B2;RNGTT;DHX8;CELF1;METTL3;YBX1;HNRNPM;PTBP1;PRPF18;PHF5A;SNRPD1;SNRNP70;U2AF2;HNRNPA2B1;RNPS1;SRSF5;SREK1;SRSF7;SNRPB;SUGP1
SRF and miRs in Smooth Muscle Differentiation and Proliferation WP1991	2019-02-11	0.58235	0.995903	0	0	1.06732	0.577084	MYOCD;CCND2
The alternative pathway of fetal androgen synthesis WP4524	2019-02-11	0.58235	0.992307	0	0	1.06732	0.577084	POR;CYP11A1
Oxidative phosphorylation WP623	1960-10-01	0.583757	0.991127	0	0	0.978378	0.526632	ATP5F1A;ATP5PD;NDUFA11;NDUFS7;ATP5PO;NDUFB1;NDUFC1;NDUFV1;ATP5F1D;ATP5MF
RIG-I-like Receptor Signaling WP3865	1960-10-01	0.583757	0.987575	0	0	0.978378	0.526632	NFKBIA;MAPK9;SIKE1;MAP3K1;IRF3;TRAF2;ISG15;IKBKG;MAPK14;MAPK12
Matrix Metalloproteinases WP129	2019-05-30	0.596779	1	0	0	0.978378	0.505047	MMP25;MMP15;MMP23B;MMP17;TCF20
PI3K-AKT-mTOR signaling pathway and therapeutic opportunities WP3844	2019-05-30	0.596779	1	0	0	0.978378	0.505047	NOS3;TFEB;TSC2;PIK3R2;FOXO3
Apoptosis Modulation and Signaling WP1772	15/91	0.599168	1	0	0	0.967626	0.495632	HRK;BNIP3;TNFRSF10A;FOS;CFLAR;TNFRSF10D;NFKBIA;PIDD1;BCL2L11;IRAK1;BIRC5;FAS;TNFRSF25;BOK;BCL2L1
Pyrimidine metabolism WP4022	14/85	0.60005	1	0	0	0.966868	0.493821	DUT;PNPT1;ENTPD3;NME4;TYMS;UPB1;DCTD;POLA2;UCK1;CMPK2;POLR3G;TK2;NT5M;POLE
Photodynamic therapy-induced NFE2L2 (NRF2) survival signaling WP3612	2019-04-24	0.603293	1	0	0	0.978378	0.494425	GSTP1;FOS;MAPK14;MAPK12
Secretion of Hydrochloric Acid in Parietal Cells WP2597	2019-01-05	0.606965	1	0	0	1.17405	0.586185	ATP4A
Hematopoietic Stem Cell Differentiation WP2849	1955-09-01	0.608459	1	0	0	0.960589	0.477245	STAT5A;CIITA;NOTCH1;LMO2;LEF1;FOS;GATA2;ACVR1B;RUNX1
IL-3 Signaling Pathway WP286	1949-08-01	0.611527	1	0	0	0.958411	0.471343	STAT5A;STAT5B;PIK3CD;PIK3R2;PTPN6;FOS;JAK2;BCL2L1
TCA Cycle (aka Krebs or citric acid cycle) WP78	2019-03-18	0.613516	1	0	0	0.978378	0.477985	CS;FH;MDH2
Fibrin Complement Receptor 3 Signaling Pathway WP4136	1937-06-01	0.620542	1	0	0	0.951935	0.454227	ITGAM;IRAK1;IRF3;RASSF5;ITGB2;IKBKG
miRNAs involvement in the immune response in sepsis WP4329	1937-06-01	0.620542	1	0	0	0.951935	0.454227	NFKBIA;IRAK1;IRF1;REL;IKBKG;MAPK14
Factors and pathways affecting insulin-like growth factor (IGF1)-Akt signaling WP3850	2019-05-31	0.627407	1	0	0	0.946817	0.441368	SMAD2;EIF2B2;IRS1;NEB;WASL
Gastric Cancer Network 2 WP2363	2019-05-31	0.627407	1	0	0	0.946817	0.441368	ATAD2;COL9A3;CHTF18;LMNB2;MTDH
Toll-like Receptor Signaling WP3858	2019-05-31	0.627407	1	0	0	0.946817	0.441368	IRAK1;IRF3;TLR9;REL;IKBKG
T-Cell antigen Receptor (TCR) pathway during Staphylococcus aureus infection WP3863	1962-10-01	0.627674	1	0	0	0.946817	0.440965	NFKBIA;ZAP70;MAPK9;LCK;CD8A;MAP3K8;PTPN6;IKBKG;FOS;PLCG1
Iron metabolism in placenta WP2007	2019-02-12	0.631685	1	0	0	0.978378	0.449433	TF;SLC40A1
Spinal Cord Injury WP2431	19/118	0.644346	1	0	0	0.945212	0.415439	EPHA4;NGFR;PRKCA;FOS;FOXO3;KLK8;RTN4;GFAP;RGMA;GRIN1;EFNB2;CCND1;CHST11;COL4A1;PTPRA;LEP;MBP;SLIT2;VIM
Parkinsons Disease Pathway WP2371	1938-06-01	0.647609	1	0	0	0.926884	0.402701	ATXN2;PARK7;UBE2G2;MAPK14;SNCAIP;MAPK12
Nonalcoholic fatty liver disease WP4396	25/155	0.651231	1	0	0	0.946817	0.406082	CEBPA;NDUFA13;NDUFA11;IRS1;PIK3CD;NDUFB1;PIK3R2;COX5A;SOCS3;MAPK9;BCL2L11;MLX;IL6R;NDUFV1;SREBF1;INSR;TRAF2;NDUFC1;COX7A2L;NDUFS7;DDIT3;LEP;FAS;CYP2E1;PPARA
Cell Differentiation - Index expanded WP2023	2019-03-19	0.651643	1	0	0	0.926884	0.396947	TLX3;ID2;TLX1
Mitochondrial Gene Expression WP391	2019-03-19	0.651643	1	0	0	0.926884	0.396947	ESRRA;CREB1;TFAM
Ovarian Infertility Genes WP34	1932-05-01	0.656582	1	0	0	0.917229	0.385885	CEBPB;LHCGR;CCND2;PGR;ESR2
ATM Signaling Network in Development and Disease WP3878	1945-07-01	0.665146	1	0	0	0.913153	0.372337	RNF168;STK11;G6PD;PRKDC;TSC2;TP53BP1;IKBKG
Glycolysis and Gluconeogenesis WP534	1945-07-01	0.665146	1	0	0	0.913153	0.372337	LDHA;PFKL;PKM;PC;MDH2;ENO3;HK2
Arylamine metabolism WP694	2019-01-06	0.673935	1	0	0	0.978378	0.386088	SULT1A1
Benzene metabolism WP3891	2019-01-06	0.673935	1	0	0	0.978378	0.386088	CYP2E1
Metastatic brain tumor WP2249	2019-01-06	0.673935	1	0	0	0.978378	0.386088	E2F3
SCFA and skeletal muscle substrate metabolism WP4030	2019-01-06	0.673935	1	0	0	0.978378	0.386088	PYY
Somatroph axis (GH) and its relationship to dietary restriction and aging WP4186	2019-01-06	0.673935	1	0	0	0.978378	0.386088	SIRT1
let-7 inhibition of ES cell reprogramming WP3299	2019-01-06	0.673935	1	0	0	0.978378	0.386088	TRIM71
Cell Cycle WP179	19/120	0.674305	1	0	0	0.929459	0.366275	SMAD2;ZBTB17;CDKN1A;MCM7;PRKDC;CDC25B;MAD2L2;CCND2;TFDP1;CCND1;ORC3;ABL1;EP300;MCM4;MCM5;E2F3;E2F4;MAD1L1;ANAPC2
Cell-type Dependent Selectivity of CCK2R Signaling WP3679	2019-02-13	0.676336	1	0	0	0.903118	0.353178	CNR1;ITPR1
Cell Differentiation - Index WP2029	2019-02-13	0.676336	1	0	0	0.903118	0.353178	TLX3;TLX1
Estrogen Receptor Pathway WP2881	2019-02-13	0.676336	1	0	0	0.903118	0.353178	PPARA;ESR1
Translation Factors WP107	1952-08-01	0.68072	1	0	0	0.903118	0.347343	CLUH;EIF2B2;EIF3I;EEF1A2;PABPC1;EIF4B;EIF3A;PAIP1
Endothelin Pathways WP2197	1933-05-01	0.684244	1	0	0	0.889434	0.337487	GNA15;NOS3;NPY1R;GNAS;PRKCA
miRNA regulation of prostate cancer signaling pathways WP3981	1933-05-01	0.684244	1	0	0	0.889434	0.337487	NFKBIA;CDKN1A;CCND1;TCF7;IKBKG
Tryptophan metabolism WP465	1946-07-01	0.688459	1	0	0	0.893302	0.33347	ALDH3A2;GCDH;AANAT;AADAT;ALDH1A2;UBE3A;CYP2E1
Genes related to primary cilium development (based on CRISPR) WP4536	16/103	0.697288	1	0	0	0.911886	0.328787	TEDC1;TEDC2;FBF1;IQCE;FUZ;WDR34;HSPB11;TMEM231;TTC30B;TCTN3;RAB23;TCTN1;KIAA0753;CDK20;CEP83;CEP44
IL-5 Signaling Pathway WP127	1940-06-01	0.698074	1	0	0	0.88054	0.316492	STAT5A;STAT5B;PIK3R2;FOS;FOXO3;JAK2
Microglia Pathogen Phagocytosis Pathway WP3937	1940-06-01	0.698074	1	0	0	0.88054	0.316492	ITGAM;ITGB2;PIK3CD;RAC3;PIK3R2;PTPN6
Canonical and Non-canonical Notch signaling WP3845	2019-04-27	0.698779	1	0	0	0.869669	0.311707	JAG2;NOTCH1;LEF1;ADAM10
ERK Pathway in Huntington's Disease WP3853	2019-02-14	0.716468	1	0	0	0.83861	0.279611	NTRK2;CREB1
H19 action Rb-E2F1 signaling and CDK-Beta-catenin activity WP3969	2019-02-14	0.716468	1	0	0	0.83861	0.279611	CCND1;CDH1
Osteoblast Signaling WP322	2019-02-14	0.716468	1	0	0	0.83861	0.279611	TNFSF11;PTH1R
Glycerophospholipid Biosynthetic Pathway WP2533	2019-03-21	0.719583	1	0	0	0.83861	0.275972	GPD1;LPIN1;CRLS1
Nicotine Activity on Dopaminergic Neurons WP1602	2019-03-21	0.719583	1	0	0	0.83861	0.275972	CHRNA4;PPP1R1B;DRD2
Senescence and Autophagy in Cancer WP615	16/105	0.726822	1	0	0	0.894517	0.285416	MAP2K3;CDKN1A;CEBPB;FN1;HMGA1;MAPK14;CDC25B;VTN;BMP2;ING2;IRF1;FKBP8;MLST8;IL6ST;SLC39A1;IL6R
Glial Cell Differentiation WP2276	2019-01-07	0.729497	1	0	0	0.83861	0.264497	MBP
Mevalonate pathway WP3963	2019-01-07	0.729497	1	0	0	0.83861	0.264497	MVD
MicroRNA for Targeting Cancer Growth and Vascularization in Glioblastoma WP3593	2019-01-07	0.729497	1	0	0	0.83861	0.264497	VEGFA
Molybdenum cofactor (Moco) biosynthesis WP4507	2019-01-07	0.729497	1	0	0	0.83861	0.264497	GPHN
Non-homologous end joining WP438	2019-01-07	0.729497	1	0	0	0.83861	0.264497	PRKDC
Pentose Phosphate Metabolism WP134	2019-01-07	0.729497	1	0	0	0.83861	0.264497	G6PD
Oxidation by Cytochrome P450 WP43	1961-09-01	0.733115	1	0	0	0.866105	0.268884	CYP26B1;POR;CYB5R4;CYB5R3;CYP2U1;CYP11A1;CYP2S1;CYP20A1;CYP2E1
DNA Replication WP466	1942-06-01	0.743448	1	0	0	0.83861	0.248611	POLA2;MCM7;ORC3;MCM4;MCM5;POLE
Proteasome Degradation WP183	1962-09-01	0.75102	1	0	0	0.852136	0.243986	PSMA5;PSMB4;PSMC5;PSMA1;UBE2D2;NEDD4;PSMD3;PSMB10;PSMA7
Cholesterol Biosynthesis Pathway WP197	2019-02-15	0.752323	1	0	0	0.782702	0.222749	MSMO1;MVD
GPCRs, Class C Metabotropic glutamate, pheromone WP501	2019-02-15	0.752323	1	0	0	0.782702	0.222749	GRM2;GRM8
Phytochemical activity on NRF2 transcriptional activation WP3	2019-02-15	0.752323	1	0	0	0.782702	0.222749	CEBPB;PRKCA
Regulation of sister chromatid separation at the metaphase-anaphase transition WP4240	2019-02-15	0.752323	1	0	0	0.782702	0.222749	MAD1L1;ANAPC2
Role of Osx and miRNAs in tooth development WP3971	2019-02-15	0.752323	1	0	0	0.782702	0.222749	NOTCH1;BMP7
Lipid Metabolism Pathway WP3965	2019-04-29	0.752552	1	0	0	0.809692	0.230184	LIPE;ACLY;FASN;PNPLA2
Integrin-mediated Cell Adhesion WP185	15/101	0.759122	1	0	0	0.871822	0.240267	MAP2K3;ITGAM;ITGA4;ROCK1;ITGB4;ITGA3;PDPK1;ITGB2;PIK3R2;PTK2;MAPK12;RAC3;PAK6;ARHGEF7;CRK
Metapathway biotransformation Phase I and II WP702	28/183	0.762854	1	0	0	0.898183	0.243127	NAA40;GAL3ST1;GSTP1;NAT10;HS6ST3;NDST2;SULT1A1;CYP26B1;CHST11;CYP11A1;CHST13;SULT4A1;NAA50;CHST8;CHST6;GPX4;GPX3;GSR;AKR1A1;HS3ST5;KCNAB2;HS3ST1;CYP2U1;CYP2S1;CYP20A1;CYP2E1;NAT9;CHST3
ApoE and miR-146 in inflammation and atherosclerosis WP3926	2019-01-08	0.775593	1	0	0	0.733783	0.186474	IRAK1
Dual hijack model of Vif in HIV infection WP3300	2019-01-08	0.775593	1	0	0	0.733783	0.186474	RUNX1
Effects of Nitric Oxide WP1995	2019-01-08	0.775593	1	0	0	0.733783	0.186474	NOS3
NAD Biosynthesis II (from tryptophan) WP2485	2019-01-08	0.775593	1	0	0	0.733783	0.186474	NMNAT1
TFs Regulate miRNAs related to cardiac hypertrophy WP1559	2019-01-08	0.775593	1	0	0	0.733783	0.186474	PPP3R1
Hippo-Yap signaling pathway WP4537	2019-03-23	0.776734	1	0	0	0.765687	0.193456	TEAD4;RASSF1;NDRG1
Deregulation of Rab and Rab Effector Genes in Bladder Cancer WP2291	2019-02-16	0.784195	1	0	0	0.733783	0.178381	SYTL1;MYRIP
Metabolic pathway of LDL, HDL and TG, including diseases WP4522	2019-02-16	0.784195	1	0	0	0.733783	0.178381	ABCA1;PCSK9
Toll-like Receptor Signaling Pathway WP75	15/103	0.785258	1	0	0	0.854893	0.206665	MAP2K3;MAP2K4;PIK3CD;PIK3R2;FOS;MAPK14;MAPK12;PIK3R5;NFKBIA;MAPK9;IRAK1;IRF3;TLR9;MAP3K8;IKBKG
miRNA Regulation of DNA Damage Response WP1530	1971-10-01	0.790819	1	0	0	0.826798	0.194038	PIDD1;CDKN1A;CCND2;CREB1;MCM7;CCND1;PRKDC;ABL1;FAS;RAD9A
IL17 signaling pathway WP2112	1931-04-01	0.798607	1	0	0	0.757454	0.170341	CEBPB;IKBKG;JAK2;IL17RA
Trans-sulfuration and one carbon metabolism WP2525	1931-04-01	0.798607	1	0	0	0.757454	0.170341	DNMT1;DNMT3A;MTHFR;TYMS
GPCRs, Class B Secretin-like WP334	2019-03-24	0.801512	1	0	0	0.733783	0.162354	CALCR;GCGR;PTH1R
MET in type 1 papillary renal cell carcinoma WP4205	1959-08-01	0.809706	1	0	0	0.795968	0.168016	CDKN1A;PIK3CD;PAK6;PIK3R2;PLCG1;JAK3;CRK;PTK2
Regulation of Wnt/B-catenin Signaling by Small Molecule Compounds WP3664	2019-02-17	0.812398	1	0	0	0.69062	0.143486	APC;LEF1
miR-509-3p alteration of YAP1/ECM axis WP3967	2019-02-17	0.812398	1	0	0	0.69062	0.143486	TEAD4;FN1
Benzo(a)pyrene metabolism WP696	2019-01-09	0.813836	1	0	0	0.652252	0.134362	AKR1A1
Degradation pathway of sphingolipids, including diseases WP4153	2019-01-09	0.813836	1	0	0	0.652252	0.134362	ARSA
Heme Biosynthesis WP561	2019-01-09	0.813836	1	0	0	0.652252	0.134362	UROD
Methylation Pathways WP704	2019-01-09	0.813836	1	0	0	0.652252	0.134362	PNMT
NLR Proteins WP288	2019-01-09	0.813836	1	0	0	0.652252	0.134362	IKBKG
Constitutive Androstane Receptor Pathway WP2875	1932-04-01	0.818897	1	0	0	0.733783	0.146608	SULT1A1;NCOA1;HSP90AA1;DNAJC7
Aryl Hydrocarbon Receptor Pathway WP2873	1946-06-01	0.818952	1	0	0	0.765687	0.152931	NCOA1;SLC7A5;HSP90AA1;CDC37;EP300;AHRR
Hypothesized Pathways in Pathogenesis of Cardiovascular Disease WP3668	2019-03-25	0.823935	1	0	0	0.704432	0.136423	SMAD2;LTBP2;MAPK14
Simplified Depiction of MYD88 Distinct Input-Output Pathway WP3877	2019-02-18	0.837258	1	0	0	0.652252	0.115855	IRAK1;TLR9
Pregnane X Receptor pathway WP2876	1933-04-01	0.837469	1	0	0	0.711548	0.126208	NCOA1;HSP90AA1;PSMC5;DNAJC7
TYROBP Causal Network WP3945	1961-08-01	0.838149	1	0	0	0.769871	0.135928	C3;STAT5A;ITGAM;ITGB2;CAPG;RUNX3;TMEM106A;CXCL16
DNA Damage Response WP707	1968-09-01	0.840819	1	0	0	0.776947	0.134706	PIDD1;CDKN1A;CCND2;CREB1;CCND1;PRKDC;ABL1;FAS;RAD9A
Gamma-Glutamyl Cycle for the biosynthesis and degradation of glutathione, including diseases WP4518	2019-01-10	0.845563	1	0	0	0.587027	0.0984753	DPEP1
Leptin and adiponectin WP3934	2019-01-10	0.845563	1	0	0	0.587027	0.0984753	LEP
Steroid Biosynthesis WP496	2019-01-10	0.845563	1	0	0	0.587027	0.0984753	HSD17B1
DNA IR-Double Strand Breaks (DSBs) and cellular response via ATM WP3959	1955-07-01	0.849789	1	0	0	0.747125	0.121607	UPF1;RASSF1;PRKDC;ABL1;TP53BP1;TP73;RAD9A
Nucleotide-binding Oligomerization Domain (NOD) pathway WP1433	1941-05-01	0.85073	1	0	0	0.715886	0.115731	NFKBIA;NDUFA13;HSP90AA1;IKBKG;AAMP
Ebola Virus Pathway on Host WP4217	18/129	0.854385	1	0	0	0.819107	0.128906	TFAP2A;ITGA4;ITGA3;ACTN1;CLTB;PIK3CD;PIK3R2;IQGAP1;ACTG1;TIAM1;SOCS3;NPC1;IRF3;PRKRA;NEDD4;REL;EP300;TOP1
Fatty Acid Beta Oxidation WP143	1934-04-01	0.854417	1	0	0	0.69062	0.108659	GCDH;LIPE;ACSL1;PNPLA2
Signaling of Hepatocyte Growth Factor Receptor WP313	1934-04-01	0.854417	1	0	0	0.69062	0.108659	RASA1;FOS;CRK;PTK2
Apoptosis Modulation by HSP70 WP384	2019-02-19	0.859096	1	0	0	0.617923	0.0938471	MAP3K1;FAS
Eicosanoid Synthesis WP167	2019-03-27	0.862327	1	0	0	0.652252	0.0966118	ALOX15;DPEP1;ALOX12
Intraflagellar transport proteins binding to dynein WP4532	2019-03-27	0.862327	1	0	0	0.652252	0.0966118	DYNLT3;WDR34;HSPB11
Photodynamic therapy-induced unfolded protein response WP3613	2019-03-27	0.862327	1	0	0	0.652252	0.0966118	DNAJC3;BCL2L11;DDIT3
Mitochondrial complex I assembly model OXPHOS system WP4324	1956-07-01	0.862597	1	0	0	0.733783	0.108459	NDUFA13;DMAC2;NDUFB1;NDUFAF3;NDUFC1;NDUFV1;TMEM186
TNF related weak inducer of apoptosis (TWEAK) Signaling Pathway WP2036	1942-05-01	0.865227	1	0	0	0.698841	0.101167	NFKBIA;MAPK9;TNFSF12;TRAF2;MAPK14
GPCRs, Other WP117	1991-12-01	0.870475	1	0	0	0.774101	0.107381	CHRM3;ADGRD1;HTR7;ALG6;ADORA2A;SMO;CNR1;GRM8;ADRA1D;GPR83;CELSR1;CELSR2
Methionine metabolism leading to Sulphur Amino Acids and related disorders WP4292	2019-01-11	0.871884	1	0	0	0.533661	0.0731642	GNMT
Serotonin Transporter Activity WP1455	2019-01-11	0.871884	1	0	0	0.533661	0.0731642	TGFB1I1
Nanomaterial induced apoptosis WP2507	2019-02-20	0.878218	1	0	0	0.587027	0.0762317	FAS;CFLAR
Vitamin A and Carotenoid Metabolism WP716	1943-05-01	0.878519	1	0	0	0.682589	0.0884072	SULT1A1;ALDH1A3;CYP26B1;ALDH1A2;CYP2E1
Target Of Rapamycin (TOR) Signaling WP1471	1936-04-01	0.883828	1	0	0	0.652252	0.0805481	MLST8;DDIT4L;TSC2;PRKCA
Selenium Micronutrient Network WP15	1986-11-01	0.886864	1	0	0	0.750848	0.0901498	SELENOO;ABCA1;GPX4;GPX3;INSR;GSR;DIO3;SELENOF;MTHFR;SOD2;MSRB1
Bile Acids synthesis and enterohepatic circulation WP4389	2019-01-12	0.89372	1	0	0	0.489189	0.0549664	FGFR4
IL-10 Anti-inflammatory Signaling Pathway WP4495	2019-01-12	0.89372	1	0	0	0.489189	0.0549664	IL10RB
Folate Metabolism WP176	1966-08-01	0.894634	1	0	0	0.711548	0.0792242	ABCA1;SLC46A1;GPX4;GPX3;INSR;MTHFR;MTHFS;SOD2
Tamoxifen metabolism WP691	2019-02-21	0.894916	1	0	0	0.559073	0.0620713	SULT1A1;CYP2E1
Prostaglandin Synthesis and Regulation WP98	1945-05-01	0.90177	1	0	0	0.652252	0.0674404	PTGER4;HSD11B2;TBXA2R;CYP11A1;ANXA3
Peptide GPCRs WP24	1974-09-01	0.903016	1	0	0	0.713951	0.0728341	OXTR;LHCGR;GALR2;GALR1;NPY1R;BDKRB1;AVPR1A;NMBR;CCR10
Vitamin D Receptor Pathway WP2877	25/182	0.904012	1	0	0	0.806355	0.0813719	PTGER4;CEBPA;COLEC11;CDKN1A;ITGAM;SEMA3B;ASAP2;ATP2C2;PTHLH;CRACR2A;CRACR2B;DUSP10;CCND1;DACT2;TNFSF11;BDKRB1;KL;G6PD;TPM1;MYO9B;ATP2B1;CDC34;CYP2S1;IRF8;MXD1
Amyotrophic lateral sclerosis (ALS) WP2447	1938-04-01	0.907919	1	0	0	0.617923	0.0596913	PPP3CC;NEFM;MAPK14;BCL2L1
Methionine De Novo and Salvage Pathway WP3580	2019-02-22	0.909461	1	0	0	0.533661	0.050646	CHDH;ODC1
PI3K/AKT/mTOR - VitD3 Signalling WP4141	2019-02-22	0.909461	1	0	0	0.533661	0.050646	LDHA;TSC2
Dopamine metabolism WP2436	2019-01-13	0.911836	1	0	0	0.451559	0.0416768	PPP2CA
EDA Signalling in Hair Follicle Development WP3930	2019-01-13	0.911836	1	0	0	0.451559	0.0416768	BMP1
Irinotecan Pathway WP229	2019-01-13	0.911836	1	0	0	0.451559	0.0416768	NPC1
Kennedy pathway from Sphingolipids WP3933	2019-01-13	0.911836	1	0	0	0.451559	0.0416768	ETNK1
Purine metabolism WP4224	2019-01-13	0.911836	1	0	0	0.451559	0.0416768	PPAT
Vitamin B12 Disorders WP4271	2019-01-13	0.911836	1	0	0	0.451559	0.0416768	AMN
Nanoparticle triggered autophagic cell death WP2509	2019-02-23	0.922102	1	0	0	0.510458	0.041398	INSR;TSC2
Viral Acute Myocarditis WP4298	1984-10-01	0.924661	1	0	0	0.698841	0.0547389	CREB1;CHRAC1;SOCS1;CCND1;RASA1;ITGB2;ABL1;RAC3;PABPC1;BCL2L1
Cysteine and methionine catabolism WP4504	2019-01-14	0.926864	1	0	0	0.419305	0.0318455	MPST
IL1 and megakaryocytes in obesity WP2865	2019-02-24	0.933064	1	0	0	0.489189	0.0338915	IRAK1;HBEGF
miRNA regulation of p53 pathway in prostate cancer WP3982	2019-02-24	0.933064	1	0	0	0.489189	0.0338915	SHISA5;CYS1
Nuclear Receptors in Lipid Metabolism and Toxicity WP299	1933-03-01	0.936883	1	0	0	0.533661	0.0347933	ABCA1;CYP2E1;PPARA
Fatty Acid Omega Oxidation WP206	2019-01-15	0.939331	1	0	0	0.391351	0.0244936	CYP2E1
Interactome of polycomb repressive complex 2 (PRC2) WP2916	2019-01-16	0.949674	1	0	0	0.366892	0.0189452	AEBP2
Glucuronidation WP698	2019-02-26	0.950754	1	0	0	0.451559	0.0228038	UGDH;PGM2
PPAR Alpha Pathway WP2878	2019-02-26	0.950754	1	0	0	0.451559	0.0228038	CCND1;PPARA
Mitochondrial LC-Fatty Acid Beta-Oxidation WP368	2019-01-17	0.958253	1	0	0	0.34531	0.0147251	ACSL1
Platelet-mediated interactions with vascular and circulating cells WP4462	2019-01-17	0.958253	1	0	0	0.34531	0.0147251	SELE
Prader-Willi and Angelman Syndrome WP3998	1961-06-01	0.960697	1	0	0	0.577403	0.0231517	CCND2;CCND1;GABRA5;UBE3A;GABRG3;PRKCZ
4-hydroxytamoxifen, Dexamethasone, and Retinoic Acids Regulation of p27 Expression WP3879	2019-01-18	0.96537	1	0	0	0.326126	0.0114938	MAP2K3
Estrogen metabolism WP697	2019-01-18	0.96537	1	0	0	0.326126	0.0114938	SULT1A1
Parkin-Ubiquitin Proteasomal System pathway WP2359	1970-07-01	0.96562	1	0	0	0.587027	0.020537	TUBA1B;PSMC5;TUBB2A;HSPA4;PSMD3;UBE2G2;SNCAIP
Nucleotide Metabolism WP404	2019-01-19	0.971275	1	0	0	0.308961	0.00900502	POLG
DNA IR-damage and cellular response via ATR WP4016	1980-08-01	0.972992	1	0	0	0.587027	0.0160727	UPF1;SMARCC2;RECQL5;PRKDC;HUS1;IKBKG;TP53BP1;RAD9A
Electron Transport Chain (OXPHOS system in mitochondria) WP111	11/103	0.973829	1	0	0	0.626922	0.0166256	COX7A2L;ATP5F1A;ATP5PD;NDUFS7;ATP5PO;NDUFB1;NDUFC1;NDUFV1;COX5A;ATP5F1D;ATP5MF
Serotonin Receptor 2 and ELK-SRF/GATA4 signaling WP732	2019-01-20	0.976172	1	0	0	0.293513	0.00707844	ITPR1
Human Complement System WP2806	1997-10-01	0.977344	1	0	0	0.605182	0.0138687	C3;VTN;LAMA5;CR2;GNA15;ITGB2;PLAUR;PRKCA;SELE;GNAI2
Vitamin B12 Metabolism WP1533	1950-04-01	0.979631	1	0	0	0.469621	0.0096645	ABCA1;INSR;MTHFR;SOD2
PPAR signaling pathway WP3942	1967-06-01	0.980236	1	0	0	0.525696	0.0104941	FADS2;FABP5;ACSL1;PDPK1;CPT1C;PPARA
Complement Activation WP545	2019-01-22	0.983605	1	0	0	0.26683	0.00441091	C3
NRF2 pathway WP2884	16/146	0.984947	1	0	0	0.643317	0.00975719	SLC2A14;G6PD;HSP90AA1;GPX3;GSTP1;GSR;TGFA;SLC6A11;SLC39A14;SLC2A9;SLC5A7;SLC39A9;MAFG;SLC39A8;SLC39A1;HBEGF
Integrated Cancer Pathway WP1971	1944-03-01	0.986592	1	0	0	0.400245	0.00540287	SMAD2;CDKN1A;CDC25B
GPCRs, Class A Rhodopsin-like WP455	31/257	0.989298	1	0	0	0.708087	0.00761867	PTGER4;CHRM3;OXTR;MLNR;GPR83;ADRA1D;HTR6;HTR7;HRH3;GALR2;TBXA2R;CNR1;GALR1;ADORA1;BDKRB1;PRLHR;FFAR1;DRD1;DRD2;CCR10;GPR39;LHCGR;GPR12;NPY1R;NMBR;AVPR1A;ADRA2B;ADRB3;ADORA2A;ADORA2B;GPR161
Cytokines and Inflammatory Response WP530	2019-01-26	0.992239	1	0	0	0.22578	0.00175919	IL11
Complement and Coagulation Cascades WP558	1958-04-01	0.993144	1	0	0	0.404846	0.00278536	C3;CR2;PLAUR;BDKRB1
Selective expression of chemokine receptors during T-cell polarization WP4494	2019-01-29	0.99557	1	0	0	0.202423	0.000898646	IL12RB1
Statin Pathway WP430	2019-01-29	0.99557	1	0	0	0.202423	0.000898646	ABCA1
Allograft Rejection WP2328	1989-07-01	0.996172	1	0	0	0.461706	0.0017707	C3;TUBA1B;BHMT2;FAS;VIM;PRKCZ;VEGFA
Cytoplasmic Ribosomal Proteins WP477	1989-07-01	0.996172	1	0	0	0.461706	0.0017707	RPS15;RPL3;RPS29;RPL14;RPLP2;RPS2;RPS24
Eukaryotic Transcription Initiation WP405	1943-02-01	0.996821	1	0	0	0.273036	0.000869429	POLR2F;GTF2E2
Nuclear Receptors Meta-Pathway WP2882	33/319	0.999738	1	0	0	0.607269	0.000158927	GSTP1;TGFA;NR3C1;SULT1A1;FGD4;CCND1;SLC39A9;EP300;STOM;SLC39A8;SLC39A1;NCOA1;IL11;SLC2A14;SREBF1;G6PD;HSP90AA1;GPX3;GSR;SLC6A11;SLC39A14;ESR1;SLC2A9;SLC5A7;SLC7A5;PSMC5;DNAJC7;CDC37;FASN;MAFG;AHRR;PPARA;HBEGF
